# Supplementary material for: Evolving Digital Ecological Networks
Source: PLoS Comput Biol. 2013 Mar 7;9(3):e1002928. doi: 10.1371/journal.pcbi.1002928 (PMC3605903; doi:10.1371/journal.pcbi.1002928)
Supplement: Text S1 — Version history of the text file. (XML) [file pcbi.1002928.s001.xml]

<mediawiki xmlns="http://www.mediawiki.org/xml/export-0.5/" xmlns:xsi="http://www.w3.org/2001/XMLSchema-instance" xsi:schemaLocation="http://www.mediawiki.org/xml/export-0.5/ http://www.mediawiki.org/xml/export-0.5.xsd" version="0.5" xml:lang="en">
  <siteinfo>
    <sitename>PLoSWiki</sitename>
    <base>http://topicpages.ploscompbiol.org/wiki/Main_Page</base>
    <generator>MediaWiki 1.17.0</generator>
    <case>first-letter</case>
    <namespaces>
      <namespace key="-2" case="first-letter">Media</namespace>
      <namespace key="-1" case="first-letter">Special</namespace>
      <namespace key="0" case="first-letter" />
      <namespace key="1" case="first-letter">Talk</namespace>
      <namespace key="2" case="first-letter">User</namespace>
      <namespace key="3" case="first-letter">User talk</namespace>
      <namespace key="4" case="first-letter">PLoSWiki</namespace>
      <namespace key="5" case="first-letter">PLoSWiki talk</namespace>
      <namespace key="6" case="first-letter">File</namespace>
      <namespace key="7" case="first-letter">File talk</namespace>
      <namespace key="8" case="first-letter">MediaWiki</namespace>
      <namespace key="9" case="first-letter">MediaWiki talk</namespace>
      <namespace key="10" case="first-letter">Template</namespace>
      <namespace key="11" case="first-letter">Template talk</namespace>
      <namespace key="12" case="first-letter">Help</namespace>
      <namespace key="13" case="first-letter">Help talk</namespace>
      <namespace key="14" case="first-letter">Category</namespace>
      <namespace key="15" case="first-letter">Category talk</namespace>
    </namespaces>
  </siteinfo>
  <page>
    <title>Evolving digital ecological networks</title>
    <id>81</id>
    <revision>
      <id>476</id>
      <timestamp>2012-04-09T15:05:30Z</timestamp>
      <contributor>
        <username>Zamanlui</username>
        <id>11</id>
      </contributor>
      <minor/>
      <comment>Adding major and minor headings for main content</comment>
      <text xml:space="preserve" bytes="312">=The Necessity of Computational Approaches=
=What are Digital Ecological Networks? =
=Where did the idea originate?=
==Coreworld==
==Tierra==
==Avida==
==Adding ecology==
=How are digital organisms and their interactions implemented?=
==Digital organisms==
==Digital interactions==
=What can we learn From them?=</text>
    </revision>
    <revision>
      <id>477</id>
      <timestamp>2012-04-09T15:38:46Z</timestamp>
      <contributor>
        <username>Mfortuna</username>
        <id>10</id>
      </contributor>
      <text xml:space="preserve" bytes="311">=Why using digital ecosystems=
=What are digital ecological networks?=
=Where did the idea originate?=
==Coreworld==
==Tierra==
==Avida==
==Adding ecology==
=How are digital organisms and their interactions implemented?=
==Digital organisms==
==Digital interactions==
=What can we learn from them?=
=References=</text>
    </revision>
    <revision>
      <id>478</id>
      <timestamp>2012-04-09T15:42:08Z</timestamp>
      <contributor>
        <username>Mfortuna</username>
        <id>10</id>
      </contributor>
      <comment>/* Why using digital ecosystems */</comment>
      <text xml:space="preserve" bytes="2049">=Why using digital ecosystems=

In nature, species are not evolving in isolation but instead are part of large networks of interacting species (see Fig.1). One of the main goals in the ecological sciences is to disentangle the evolutionary mechanisms responsible for the patterns of species interactions [2-4]. A particularly important unanswered question concerns how coevolution, the reciprocal evolutionary change between interacting species driven by natural selection [5], shapes the architecture of food webs, plant-animal mutualistic networks, and host-parasite communities. Until now, this question could  be addressed only via mathematical modeling and simulation [6-7], or by looking at the static fingerprint of evolutionary history, such as in phylogenetic signals [8-9]. Thus, there is a need for an alternative and experimental framework to test coevolutionary hypotheses [3]. 

Unfortunately, biological evolution experiments are difficult to carry out because of the long time-scales evolution requires [10]. Pairwise coevolution experiments with bacteria and viruses are even more difficult (as reviewed in [11]), requiring substantial effort to isolate and quantify small samples of interactions. Additionally, high levels of replication are required for statistical power given the stochastic nature of the evolutionary process (``What would happen if the tape of the history of life were rewound and replayed?&quot; [12]). To date, no experimental study has used biological organisms to explore coevolutionary dynamics in complex interaction networks. However, experiments using digital organisms that evolve ecological networks are promising empirical tools for understanding and predicting the outcome of the coevolutionary process within ecosystems.

=What are digital ecological networks?=
=Where did the idea originate?=
==Coreworld==
==Tierra==
==Avida==
==Adding ecology==
=How are digital organisms and their interactions implemented?=
==Digital organisms==
==Digital interactions==
=What can we learn from them?=
=References=</text>
    </revision>
    <revision>
      <id>479</id>
      <timestamp>2012-04-09T15:42:39Z</timestamp>
      <contributor>
        <username>Mfortuna</username>
        <id>10</id>
      </contributor>
      <comment>/* What are digital ecological networks? */</comment>
      <text xml:space="preserve" bytes="4318">=Why using digital ecosystems=

In nature, species are not evolving in isolation but instead are part of large networks of interacting species (see Fig.1). One of the main goals in the ecological sciences is to disentangle the evolutionary mechanisms responsible for the patterns of species interactions [2-4]. A particularly important unanswered question concerns how coevolution, the reciprocal evolutionary change between interacting species driven by natural selection [5], shapes the architecture of food webs, plant-animal mutualistic networks, and host-parasite communities. Until now, this question could  be addressed only via mathematical modeling and simulation [6-7], or by looking at the static fingerprint of evolutionary history, such as in phylogenetic signals [8-9]. Thus, there is a need for an alternative and experimental framework to test coevolutionary hypotheses [3]. 

Unfortunately, biological evolution experiments are difficult to carry out because of the long time-scales evolution requires [10]. Pairwise coevolution experiments with bacteria and viruses are even more difficult (as reviewed in [11]), requiring substantial effort to isolate and quantify small samples of interactions. Additionally, high levels of replication are required for statistical power given the stochastic nature of the evolutionary process (``What would happen if the tape of the history of life were rewound and replayed?&quot; [12]). To date, no experimental study has used biological organisms to explore coevolutionary dynamics in complex interaction networks. However, experiments using digital organisms that evolve ecological networks are promising empirical tools for understanding and predicting the outcome of the coevolutionary process within ecosystems.

=What are digital ecological networks?=

Digital ecological networks are webs of interacting, self-replicating, and evolving computer programs (i.e., digital organisms) that experience the same major ecological interactions that biological organisms do (competition, predation, parasitism, and mutualism). Despite being computational, these programs evolve quickly in an open-ended way: starting from only one or two digital organisms, network formation can be directly observed in real-time by tracking the interactions between constantly evolving phenotypes. These phenotypes may be defined by combinations of logical computations (hereafter tasks) that digital organisms perform, or other traits such as behavior. To perform tasks, digital organisms process random binary numbers taken from the environment by executing the set of instructions constituting their genomes, which are susceptible to mutation during the process of self-replication (see Fig. 2 and Video 1 in Supplementary Material, see also the Digital Organisms section for more details). If the output from processing those numbers corresponds to the result of a particular logic task, then that task is incorporated into the set of all logical tasks the organism performs, thus determining its phenotype. 

Interactions between digital organisms occur through phenotypic matching, which, in the case of task-based phenotypes, results from the performance of overlapping logic functions (see Fig.3). Different mechanisms for mapping phenotypic matching to interactions can be implemented depending on the antagonistic or mutualistic nature of the interaction. For example, two digital organisms can obtain mutual benefit if they both are able to perform at least one common task: the higher the number of common tasks, the higher the mutual benefit. In digital predator-prey systems, different prey species interact with predators, and selection favors prey strategies that enable them to avoid being eaten. These interactions create dynamic networks of interacting predator and prey phenotypes based on their differing and continuously evolving behaviors where selective forces are constantly changing. In fact, in each of these examples the interactions an individual, as part of a broader ecological context, faces affects its fitness.

=Where did the idea originate?=
==Coreworld==
==Tierra==
==Avida==
==Adding ecology==
=How are digital organisms and their interactions implemented?=
==Digital organisms==
==Digital interactions==
=What can we learn from them?=
=References=</text>
    </revision>
    <revision>
      <id>480</id>
      <timestamp>2012-04-09T15:44:24Z</timestamp>
      <contributor>
        <username>Mfortuna</username>
        <id>10</id>
      </contributor>
      <comment>/* Where did the idea originate? */</comment>
      <text xml:space="preserve" bytes="7449">=Why using digital ecosystems=

In nature, species are not evolving in isolation but instead are part of large networks of interacting species (see Fig.1). One of the main goals in the ecological sciences is to disentangle the evolutionary mechanisms responsible for the patterns of species interactions [2-4]. A particularly important unanswered question concerns how coevolution, the reciprocal evolutionary change between interacting species driven by natural selection [5], shapes the architecture of food webs, plant-animal mutualistic networks, and host-parasite communities. Until now, this question could  be addressed only via mathematical modeling and simulation [6-7], or by looking at the static fingerprint of evolutionary history, such as in phylogenetic signals [8-9]. Thus, there is a need for an alternative and experimental framework to test coevolutionary hypotheses [3]. 

Unfortunately, biological evolution experiments are difficult to carry out because of the long time-scales evolution requires [10]. Pairwise coevolution experiments with bacteria and viruses are even more difficult (as reviewed in [11]), requiring substantial effort to isolate and quantify small samples of interactions. Additionally, high levels of replication are required for statistical power given the stochastic nature of the evolutionary process (``What would happen if the tape of the history of life were rewound and replayed?&quot; [12]). To date, no experimental study has used biological organisms to explore coevolutionary dynamics in complex interaction networks. However, experiments using digital organisms that evolve ecological networks are promising empirical tools for understanding and predicting the outcome of the coevolutionary process within ecosystems.

=What are digital ecological networks?=

Digital ecological networks are webs of interacting, self-replicating, and evolving computer programs (i.e., digital organisms) that experience the same major ecological interactions that biological organisms do (competition, predation, parasitism, and mutualism). Despite being computational, these programs evolve quickly in an open-ended way: starting from only one or two digital organisms, network formation can be directly observed in real-time by tracking the interactions between constantly evolving phenotypes. These phenotypes may be defined by combinations of logical computations (hereafter tasks) that digital organisms perform, or other traits such as behavior. To perform tasks, digital organisms process random binary numbers taken from the environment by executing the set of instructions constituting their genomes, which are susceptible to mutation during the process of self-replication (see Fig. 2 and Video 1 in Supplementary Material, see also the Digital Organisms section for more details). If the output from processing those numbers corresponds to the result of a particular logic task, then that task is incorporated into the set of all logical tasks the organism performs, thus determining its phenotype. 

Interactions between digital organisms occur through phenotypic matching, which, in the case of task-based phenotypes, results from the performance of overlapping logic functions (see Fig.3). Different mechanisms for mapping phenotypic matching to interactions can be implemented depending on the antagonistic or mutualistic nature of the interaction. For example, two digital organisms can obtain mutual benefit if they both are able to perform at least one common task: the higher the number of common tasks, the higher the mutual benefit. In digital predator-prey systems, different prey species interact with predators, and selection favors prey strategies that enable them to avoid being eaten. These interactions create dynamic networks of interacting predator and prey phenotypes based on their differing and continuously evolving behaviors where selective forces are constantly changing. In fact, in each of these examples the interactions an individual, as part of a broader ecological context, faces affects its fitness.

=Where did the idea originate?=

&quot;So far, we have been able to study only one evolving system [...] If we want to discover generalizations about evolving systems, we will have to look at artificial ones&quot; [13].

==Coreworld==

The field of digital life was inspired by the rampant computer viruses of the 1980s. These viruses were self-replicating computer programs that spread from one computer to another, but they did not evolve. Steen Rasmussen was the first to include the possibility of mutation in self-replicating computer programs by extending the once popular Core War game, where programs competed in a digital battle ground for the computer's resources [14]. Although Rasmussen observed interesting evolution, mutations in this early genetic programing language produced many dead organisms, thus prohibiting scientific experiments. Just one year later, Tomas S. Ray developed an alternative system, Tierra, and performed the first successful experiments with evolving populations of self-replicating computer programs [15].

==Tierra==

Tom Ray created a genetic language similar to earlier digital evolution systems, but added several key features that made it more suitable for evolution in his artificial life system, Tierra. Primarily, he prevented instructions from writing beyond the ``private&quot; allocated memory space, thus limiting the potential for organisms writing over others [15]. The only selective pressure in Tierra was for increasing the self-replication rate. Over the course of evolution, this pressure lead to shorter and shorter genomes to reduce the time spent copying instructions during replication. Some individuals even started using code for replication from other organisms, allowing those cheaters to shrink further. This form of cheating was the first ecological interaction between organisms in artificial life software. Ray's cheaters pre-dated the study of evolving ecological interactions using Tierra-like digital evolution platforms by 20 years. 

==Avida==

In 1993, Christoph Adami, Charles Ofria, and C. Titus Brown created the artificial life platform Avida. They added the ability for digital organisms to obtain bonus CPU cycles for performing computation tasks, like adding two numbers together, which increased their replication rate. Using Avida, researchers were able to define tasks organisms could perform and the corresponding consequences triggered upon successful calculation [16]. Since Avida was designed specifically as a scientific tool, it allowed users to collect as much information about evolving populations as was feasible. Due to its flexibility and data tracking abilities, Avida has become the most widely used digital system for studying evolution.

==Adding ecology==

Phenotypic convergence in species within the same trophic level and trait complementarity in interacting partners have been recently identified as the outcome of the coevolutionary process in mutualistic networks using individual-based simulations [17]. Thus, it seems reasonable to establish interactions between digital organisms based on phenotypic matching, allowing a wide range of ecological interactions to be implemented (see Digital Interactions for examples).

=How are digital organisms and their interactions implemented?=
==Digital organisms==
==Digital interactions==
=What can we learn from them?=
=References=</text>
    </revision>
    <revision>
      <id>481</id>
      <timestamp>2012-04-09T15:45:12Z</timestamp>
      <contributor>
        <username>Mfortuna</username>
        <id>10</id>
      </contributor>
      <comment>/* Digital organisms */</comment>
      <text xml:space="preserve" bytes="8631">=Why using digital ecosystems=

In nature, species are not evolving in isolation but instead are part of large networks of interacting species (see Fig.1). One of the main goals in the ecological sciences is to disentangle the evolutionary mechanisms responsible for the patterns of species interactions [2-4]. A particularly important unanswered question concerns how coevolution, the reciprocal evolutionary change between interacting species driven by natural selection [5], shapes the architecture of food webs, plant-animal mutualistic networks, and host-parasite communities. Until now, this question could  be addressed only via mathematical modeling and simulation [6-7], or by looking at the static fingerprint of evolutionary history, such as in phylogenetic signals [8-9]. Thus, there is a need for an alternative and experimental framework to test coevolutionary hypotheses [3]. 

Unfortunately, biological evolution experiments are difficult to carry out because of the long time-scales evolution requires [10]. Pairwise coevolution experiments with bacteria and viruses are even more difficult (as reviewed in [11]), requiring substantial effort to isolate and quantify small samples of interactions. Additionally, high levels of replication are required for statistical power given the stochastic nature of the evolutionary process (``What would happen if the tape of the history of life were rewound and replayed?&quot; [12]). To date, no experimental study has used biological organisms to explore coevolutionary dynamics in complex interaction networks. However, experiments using digital organisms that evolve ecological networks are promising empirical tools for understanding and predicting the outcome of the coevolutionary process within ecosystems.

=What are digital ecological networks?=

Digital ecological networks are webs of interacting, self-replicating, and evolving computer programs (i.e., digital organisms) that experience the same major ecological interactions that biological organisms do (competition, predation, parasitism, and mutualism). Despite being computational, these programs evolve quickly in an open-ended way: starting from only one or two digital organisms, network formation can be directly observed in real-time by tracking the interactions between constantly evolving phenotypes. These phenotypes may be defined by combinations of logical computations (hereafter tasks) that digital organisms perform, or other traits such as behavior. To perform tasks, digital organisms process random binary numbers taken from the environment by executing the set of instructions constituting their genomes, which are susceptible to mutation during the process of self-replication (see Fig. 2 and Video 1 in Supplementary Material, see also the Digital Organisms section for more details). If the output from processing those numbers corresponds to the result of a particular logic task, then that task is incorporated into the set of all logical tasks the organism performs, thus determining its phenotype. 

Interactions between digital organisms occur through phenotypic matching, which, in the case of task-based phenotypes, results from the performance of overlapping logic functions (see Fig.3). Different mechanisms for mapping phenotypic matching to interactions can be implemented depending on the antagonistic or mutualistic nature of the interaction. For example, two digital organisms can obtain mutual benefit if they both are able to perform at least one common task: the higher the number of common tasks, the higher the mutual benefit. In digital predator-prey systems, different prey species interact with predators, and selection favors prey strategies that enable them to avoid being eaten. These interactions create dynamic networks of interacting predator and prey phenotypes based on their differing and continuously evolving behaviors where selective forces are constantly changing. In fact, in each of these examples the interactions an individual, as part of a broader ecological context, faces affects its fitness.

=Where did the idea originate?=

&quot;So far, we have been able to study only one evolving system [...] If we want to discover generalizations about evolving systems, we will have to look at artificial ones&quot; [13].

==Coreworld==

The field of digital life was inspired by the rampant computer viruses of the 1980s. These viruses were self-replicating computer programs that spread from one computer to another, but they did not evolve. Steen Rasmussen was the first to include the possibility of mutation in self-replicating computer programs by extending the once popular Core War game, where programs competed in a digital battle ground for the computer's resources [14]. Although Rasmussen observed interesting evolution, mutations in this early genetic programing language produced many dead organisms, thus prohibiting scientific experiments. Just one year later, Tomas S. Ray developed an alternative system, Tierra, and performed the first successful experiments with evolving populations of self-replicating computer programs [15].

==Tierra==

Tom Ray created a genetic language similar to earlier digital evolution systems, but added several key features that made it more suitable for evolution in his artificial life system, Tierra. Primarily, he prevented instructions from writing beyond the ``private&quot; allocated memory space, thus limiting the potential for organisms writing over others [15]. The only selective pressure in Tierra was for increasing the self-replication rate. Over the course of evolution, this pressure lead to shorter and shorter genomes to reduce the time spent copying instructions during replication. Some individuals even started using code for replication from other organisms, allowing those cheaters to shrink further. This form of cheating was the first ecological interaction between organisms in artificial life software. Ray's cheaters pre-dated the study of evolving ecological interactions using Tierra-like digital evolution platforms by 20 years. 

==Avida==

In 1993, Christoph Adami, Charles Ofria, and C. Titus Brown created the artificial life platform Avida. They added the ability for digital organisms to obtain bonus CPU cycles for performing computation tasks, like adding two numbers together, which increased their replication rate. Using Avida, researchers were able to define tasks organisms could perform and the corresponding consequences triggered upon successful calculation [16]. Since Avida was designed specifically as a scientific tool, it allowed users to collect as much information about evolving populations as was feasible. Due to its flexibility and data tracking abilities, Avida has become the most widely used digital system for studying evolution.

==Adding ecology==

Phenotypic convergence in species within the same trophic level and trait complementarity in interacting partners have been recently identified as the outcome of the coevolutionary process in mutualistic networks using individual-based simulations [17]. Thus, it seems reasonable to establish interactions between digital organisms based on phenotypic matching, allowing a wide range of ecological interactions to be implemented (see Digital Interactions for examples).

=How are digital organisms and their interactions implemented?=
==Digital organisms==

Digital organisms in Avida are self-replicating computer programs with a genome composed of assembly-like instructions. The Turing complete genetic language in Avida contains instructions for manipulating values in registers and stacks as well as for control flow and mathematical operations. Each digital organism contains virtual hardware on which its genome is executed. To reproduce, digital organisms must copy their genome instruction by instruction (see Fig. 2 and Video 1 in Supplementary Material) into a new region of memory through a potentially noisy channel that may lead to errors (i.e., mutation). While most mutations are detrimental, mutants will occasionally have higher fitness providing natural selection with all the necessary components for Darwinian evolution. Digital organisms can acquire random 32-bit binary values from the environment and are able to manipulate them using their genetic programing language including the logic instruction \emph{nand}. With only this logic instruction, digital organisms can compute any other task by stringing together various operations [18]. For a more detailed description of the Avida research platform, see [16].

==Digital interactions==
=What can we learn from them?=
=References=</text>
    </revision>
    <revision>
      <id>482</id>
      <timestamp>2012-04-09T15:45:39Z</timestamp>
      <contributor>
        <username>Mfortuna</username>
        <id>10</id>
      </contributor>
      <comment>/* Digital interactions */</comment>
      <text xml:space="preserve" bytes="10807">=Why using digital ecosystems=

In nature, species are not evolving in isolation but instead are part of large networks of interacting species (see Fig.1). One of the main goals in the ecological sciences is to disentangle the evolutionary mechanisms responsible for the patterns of species interactions [2-4]. A particularly important unanswered question concerns how coevolution, the reciprocal evolutionary change between interacting species driven by natural selection [5], shapes the architecture of food webs, plant-animal mutualistic networks, and host-parasite communities. Until now, this question could  be addressed only via mathematical modeling and simulation [6-7], or by looking at the static fingerprint of evolutionary history, such as in phylogenetic signals [8-9]. Thus, there is a need for an alternative and experimental framework to test coevolutionary hypotheses [3]. 

Unfortunately, biological evolution experiments are difficult to carry out because of the long time-scales evolution requires [10]. Pairwise coevolution experiments with bacteria and viruses are even more difficult (as reviewed in [11]), requiring substantial effort to isolate and quantify small samples of interactions. Additionally, high levels of replication are required for statistical power given the stochastic nature of the evolutionary process (``What would happen if the tape of the history of life were rewound and replayed?&quot; [12]). To date, no experimental study has used biological organisms to explore coevolutionary dynamics in complex interaction networks. However, experiments using digital organisms that evolve ecological networks are promising empirical tools for understanding and predicting the outcome of the coevolutionary process within ecosystems.

=What are digital ecological networks?=

Digital ecological networks are webs of interacting, self-replicating, and evolving computer programs (i.e., digital organisms) that experience the same major ecological interactions that biological organisms do (competition, predation, parasitism, and mutualism). Despite being computational, these programs evolve quickly in an open-ended way: starting from only one or two digital organisms, network formation can be directly observed in real-time by tracking the interactions between constantly evolving phenotypes. These phenotypes may be defined by combinations of logical computations (hereafter tasks) that digital organisms perform, or other traits such as behavior. To perform tasks, digital organisms process random binary numbers taken from the environment by executing the set of instructions constituting their genomes, which are susceptible to mutation during the process of self-replication (see Fig. 2 and Video 1 in Supplementary Material, see also the Digital Organisms section for more details). If the output from processing those numbers corresponds to the result of a particular logic task, then that task is incorporated into the set of all logical tasks the organism performs, thus determining its phenotype. 

Interactions between digital organisms occur through phenotypic matching, which, in the case of task-based phenotypes, results from the performance of overlapping logic functions (see Fig.3). Different mechanisms for mapping phenotypic matching to interactions can be implemented depending on the antagonistic or mutualistic nature of the interaction. For example, two digital organisms can obtain mutual benefit if they both are able to perform at least one common task: the higher the number of common tasks, the higher the mutual benefit. In digital predator-prey systems, different prey species interact with predators, and selection favors prey strategies that enable them to avoid being eaten. These interactions create dynamic networks of interacting predator and prey phenotypes based on their differing and continuously evolving behaviors where selective forces are constantly changing. In fact, in each of these examples the interactions an individual, as part of a broader ecological context, faces affects its fitness.

=Where did the idea originate?=

&quot;So far, we have been able to study only one evolving system [...] If we want to discover generalizations about evolving systems, we will have to look at artificial ones&quot; [13].

==Coreworld==

The field of digital life was inspired by the rampant computer viruses of the 1980s. These viruses were self-replicating computer programs that spread from one computer to another, but they did not evolve. Steen Rasmussen was the first to include the possibility of mutation in self-replicating computer programs by extending the once popular Core War game, where programs competed in a digital battle ground for the computer's resources [14]. Although Rasmussen observed interesting evolution, mutations in this early genetic programing language produced many dead organisms, thus prohibiting scientific experiments. Just one year later, Tomas S. Ray developed an alternative system, Tierra, and performed the first successful experiments with evolving populations of self-replicating computer programs [15].

==Tierra==

Tom Ray created a genetic language similar to earlier digital evolution systems, but added several key features that made it more suitable for evolution in his artificial life system, Tierra. Primarily, he prevented instructions from writing beyond the ``private&quot; allocated memory space, thus limiting the potential for organisms writing over others [15]. The only selective pressure in Tierra was for increasing the self-replication rate. Over the course of evolution, this pressure lead to shorter and shorter genomes to reduce the time spent copying instructions during replication. Some individuals even started using code for replication from other organisms, allowing those cheaters to shrink further. This form of cheating was the first ecological interaction between organisms in artificial life software. Ray's cheaters pre-dated the study of evolving ecological interactions using Tierra-like digital evolution platforms by 20 years. 

==Avida==

In 1993, Christoph Adami, Charles Ofria, and C. Titus Brown created the artificial life platform Avida. They added the ability for digital organisms to obtain bonus CPU cycles for performing computation tasks, like adding two numbers together, which increased their replication rate. Using Avida, researchers were able to define tasks organisms could perform and the corresponding consequences triggered upon successful calculation [16]. Since Avida was designed specifically as a scientific tool, it allowed users to collect as much information about evolving populations as was feasible. Due to its flexibility and data tracking abilities, Avida has become the most widely used digital system for studying evolution.

==Adding ecology==

Phenotypic convergence in species within the same trophic level and trait complementarity in interacting partners have been recently identified as the outcome of the coevolutionary process in mutualistic networks using individual-based simulations [17]. Thus, it seems reasonable to establish interactions between digital organisms based on phenotypic matching, allowing a wide range of ecological interactions to be implemented (see Digital Interactions for examples).

=How are digital organisms and their interactions implemented?=
==Digital organisms==

Digital organisms in Avida are self-replicating computer programs with a genome composed of assembly-like instructions. The Turing complete genetic language in Avida contains instructions for manipulating values in registers and stacks as well as for control flow and mathematical operations. Each digital organism contains virtual hardware on which its genome is executed. To reproduce, digital organisms must copy their genome instruction by instruction (see Fig. 2 and Video 1 in Supplementary Material) into a new region of memory through a potentially noisy channel that may lead to errors (i.e., mutation). While most mutations are detrimental, mutants will occasionally have higher fitness providing natural selection with all the necessary components for Darwinian evolution. Digital organisms can acquire random 32-bit binary values from the environment and are able to manipulate them using their genetic programing language including the logic instruction \emph{nand}. With only this logic instruction, digital organisms can compute any other task by stringing together various operations [18]. For a more detailed description of the Avida research platform, see [16].

==Digital interactions==

A variety of antagonistic and mutualistic interactions are already implemented in the Avida software platform. Parasites are implemented just like other self-replicating digital organisms, but they live inside hosts and execute as parasitic threads using stolen CPU cycles. Because parasites impose a cost (stolen CPU cycles) to hosts there is selection for resistance, and when resistance starts to spread in a population there is selection for parasites to infect those new resistant hosts. Infection occurs when both the parasite and host perform at least one overlapping task, and thus a host is resistant to a particular parasite if they don't share any tasks. By keeping track of task-based phenotypes for both hosts and parasites as well as information about successful infections in a community, researchers are able to perfectly reconstruct the interaction network of coevolving digital organisms (Fig.4 and Video 2 in Supplementary Material). Mutualistic interactions are implemented following the same task matching mechanism but, instead of stealing CPU cycles from the host, the organisms obtain extra CPU cycles, thus speeding up the self-replication process. 

While host-parasite and mutualistic interactions are determined by task-based phenotypes, predator-prey interactions are determined by behavior: predators are digital organisms that have evolved from ancestral prey to locate, attack, and consume prey. When a digital organism executes an attack instruction (acquired through mutation), it can kill neighboring organisms. When predators kill prey, they gain resources required for reproduction (e.g., CPU cycles) proportional to that which the consumed prey had accumulated. Using information from the environment, predators and prey can coevolve a variety of behavioral strategies adapted to the network of interactions they face. Because predators and prey use information from their environment and are able to move during their lifetime, these experiments are typically carried out with spatially structured populations. On the other hand, host-parasite coevolution is often done in well-mixed environments, though it is not restricted to them.

=What can we learn from them?=
=References=</text>
    </revision>
    <revision>
      <id>483</id>
      <timestamp>2012-04-09T15:46:16Z</timestamp>
      <contributor>
        <username>Mfortuna</username>
        <id>10</id>
      </contributor>
      <comment>/* What can we learn from them? */</comment>
      <text xml:space="preserve" bytes="12390">=Why using digital ecosystems=

In nature, species are not evolving in isolation but instead are part of large networks of interacting species (see Fig.1). One of the main goals in the ecological sciences is to disentangle the evolutionary mechanisms responsible for the patterns of species interactions [2-4]. A particularly important unanswered question concerns how coevolution, the reciprocal evolutionary change between interacting species driven by natural selection [5], shapes the architecture of food webs, plant-animal mutualistic networks, and host-parasite communities. Until now, this question could  be addressed only via mathematical modeling and simulation [6-7], or by looking at the static fingerprint of evolutionary history, such as in phylogenetic signals [8-9]. Thus, there is a need for an alternative and experimental framework to test coevolutionary hypotheses [3]. 

Unfortunately, biological evolution experiments are difficult to carry out because of the long time-scales evolution requires [10]. Pairwise coevolution experiments with bacteria and viruses are even more difficult (as reviewed in [11]), requiring substantial effort to isolate and quantify small samples of interactions. Additionally, high levels of replication are required for statistical power given the stochastic nature of the evolutionary process (``What would happen if the tape of the history of life were rewound and replayed?&quot; [12]). To date, no experimental study has used biological organisms to explore coevolutionary dynamics in complex interaction networks. However, experiments using digital organisms that evolve ecological networks are promising empirical tools for understanding and predicting the outcome of the coevolutionary process within ecosystems.

=What are digital ecological networks?=

Digital ecological networks are webs of interacting, self-replicating, and evolving computer programs (i.e., digital organisms) that experience the same major ecological interactions that biological organisms do (competition, predation, parasitism, and mutualism). Despite being computational, these programs evolve quickly in an open-ended way: starting from only one or two digital organisms, network formation can be directly observed in real-time by tracking the interactions between constantly evolving phenotypes. These phenotypes may be defined by combinations of logical computations (hereafter tasks) that digital organisms perform, or other traits such as behavior. To perform tasks, digital organisms process random binary numbers taken from the environment by executing the set of instructions constituting their genomes, which are susceptible to mutation during the process of self-replication (see Fig. 2 and Video 1 in Supplementary Material, see also the Digital Organisms section for more details). If the output from processing those numbers corresponds to the result of a particular logic task, then that task is incorporated into the set of all logical tasks the organism performs, thus determining its phenotype. 

Interactions between digital organisms occur through phenotypic matching, which, in the case of task-based phenotypes, results from the performance of overlapping logic functions (see Fig.3). Different mechanisms for mapping phenotypic matching to interactions can be implemented depending on the antagonistic or mutualistic nature of the interaction. For example, two digital organisms can obtain mutual benefit if they both are able to perform at least one common task: the higher the number of common tasks, the higher the mutual benefit. In digital predator-prey systems, different prey species interact with predators, and selection favors prey strategies that enable them to avoid being eaten. These interactions create dynamic networks of interacting predator and prey phenotypes based on their differing and continuously evolving behaviors where selective forces are constantly changing. In fact, in each of these examples the interactions an individual, as part of a broader ecological context, faces affects its fitness.

=Where did the idea originate?=

&quot;So far, we have been able to study only one evolving system [...] If we want to discover generalizations about evolving systems, we will have to look at artificial ones&quot; [13].

==Coreworld==

The field of digital life was inspired by the rampant computer viruses of the 1980s. These viruses were self-replicating computer programs that spread from one computer to another, but they did not evolve. Steen Rasmussen was the first to include the possibility of mutation in self-replicating computer programs by extending the once popular Core War game, where programs competed in a digital battle ground for the computer's resources [14]. Although Rasmussen observed interesting evolution, mutations in this early genetic programing language produced many dead organisms, thus prohibiting scientific experiments. Just one year later, Tomas S. Ray developed an alternative system, Tierra, and performed the first successful experiments with evolving populations of self-replicating computer programs [15].

==Tierra==

Tom Ray created a genetic language similar to earlier digital evolution systems, but added several key features that made it more suitable for evolution in his artificial life system, Tierra. Primarily, he prevented instructions from writing beyond the ``private&quot; allocated memory space, thus limiting the potential for organisms writing over others [15]. The only selective pressure in Tierra was for increasing the self-replication rate. Over the course of evolution, this pressure lead to shorter and shorter genomes to reduce the time spent copying instructions during replication. Some individuals even started using code for replication from other organisms, allowing those cheaters to shrink further. This form of cheating was the first ecological interaction between organisms in artificial life software. Ray's cheaters pre-dated the study of evolving ecological interactions using Tierra-like digital evolution platforms by 20 years. 

==Avida==

In 1993, Christoph Adami, Charles Ofria, and C. Titus Brown created the artificial life platform Avida. They added the ability for digital organisms to obtain bonus CPU cycles for performing computation tasks, like adding two numbers together, which increased their replication rate. Using Avida, researchers were able to define tasks organisms could perform and the corresponding consequences triggered upon successful calculation [16]. Since Avida was designed specifically as a scientific tool, it allowed users to collect as much information about evolving populations as was feasible. Due to its flexibility and data tracking abilities, Avida has become the most widely used digital system for studying evolution.

==Adding ecology==

Phenotypic convergence in species within the same trophic level and trait complementarity in interacting partners have been recently identified as the outcome of the coevolutionary process in mutualistic networks using individual-based simulations [17]. Thus, it seems reasonable to establish interactions between digital organisms based on phenotypic matching, allowing a wide range of ecological interactions to be implemented (see Digital Interactions for examples).

=How are digital organisms and their interactions implemented?=
==Digital organisms==

Digital organisms in Avida are self-replicating computer programs with a genome composed of assembly-like instructions. The Turing complete genetic language in Avida contains instructions for manipulating values in registers and stacks as well as for control flow and mathematical operations. Each digital organism contains virtual hardware on which its genome is executed. To reproduce, digital organisms must copy their genome instruction by instruction (see Fig. 2 and Video 1 in Supplementary Material) into a new region of memory through a potentially noisy channel that may lead to errors (i.e., mutation). While most mutations are detrimental, mutants will occasionally have higher fitness providing natural selection with all the necessary components for Darwinian evolution. Digital organisms can acquire random 32-bit binary values from the environment and are able to manipulate them using their genetic programing language including the logic instruction \emph{nand}. With only this logic instruction, digital organisms can compute any other task by stringing together various operations [18]. For a more detailed description of the Avida research platform, see [16].

==Digital interactions==

A variety of antagonistic and mutualistic interactions are already implemented in the Avida software platform. Parasites are implemented just like other self-replicating digital organisms, but they live inside hosts and execute as parasitic threads using stolen CPU cycles. Because parasites impose a cost (stolen CPU cycles) to hosts there is selection for resistance, and when resistance starts to spread in a population there is selection for parasites to infect those new resistant hosts. Infection occurs when both the parasite and host perform at least one overlapping task, and thus a host is resistant to a particular parasite if they don't share any tasks. By keeping track of task-based phenotypes for both hosts and parasites as well as information about successful infections in a community, researchers are able to perfectly reconstruct the interaction network of coevolving digital organisms (Fig.4 and Video 2 in Supplementary Material). Mutualistic interactions are implemented following the same task matching mechanism but, instead of stealing CPU cycles from the host, the organisms obtain extra CPU cycles, thus speeding up the self-replication process. 

While host-parasite and mutualistic interactions are determined by task-based phenotypes, predator-prey interactions are determined by behavior: predators are digital organisms that have evolved from ancestral prey to locate, attack, and consume prey. When a digital organism executes an attack instruction (acquired through mutation), it can kill neighboring organisms. When predators kill prey, they gain resources required for reproduction (e.g., CPU cycles) proportional to that which the consumed prey had accumulated. Using information from the environment, predators and prey can coevolve a variety of behavioral strategies adapted to the network of interactions they face. Because predators and prey use information from their environment and are able to move during their lifetime, these experiments are typically carried out with spatially structured populations. On the other hand, host-parasite coevolution is often done in well-mixed environments, though it is not restricted to them.

=What can we learn from them?=

Do coevolutionary dynamics change as communities become richer, and is there any limit to their richness? Is the evolution of interactions between species as contingent as evolution itself? Why do some ecological scenarios lead to predictable network structure between species and others do not? [19] Do genetic constraints play a large role in the evolution of ecological networks? These are only a few of many open questions concerning the coevolution of ecological interactions. Unfortunately, these and many related questions require researchers to look across the evolutionary history of ecological network formation, but those data are completely lacking for natural systems. With digital organisms, watching both the coevolutionary process and ecological network formation is possible in real time. Data on the abundance of interacting phenotypes are recorded without error, hence the evolutionary implications of ecological processes can be explored in-depth. 

We need to go further than traditional approaches of studying only pairs of interacting species if we want to understand how biodiversity is organized in natural ecosystems. By using digital organisms, one can find generalities about the evolutionary and ecological processes shaping the web of interactions among species, as well as the coevolutionary dynamics embedded within these networks. By tracing the evolution of digital communities and their ecological networks, the researcher obtains a perfect ``fossil record&quot; of how the number of interacting phenotypes and the pattern of links among them evolve.

=References=</text>
    </revision>
    <revision>
      <id>484</id>
      <timestamp>2012-04-09T15:49:23Z</timestamp>
      <contributor>
        <username>Mfortuna</username>
        <id>10</id>
      </contributor>
      <text xml:space="preserve" bytes="15834">=Why using digital ecosystems=

In nature, species are not evolving in isolation but instead are part of large networks of interacting species (see Fig.1). One of the main goals in the ecological sciences is to disentangle the evolutionary mechanisms responsible for the patterns of species interactions [2-4]. A particularly important unanswered question concerns how coevolution, the reciprocal evolutionary change between interacting species driven by natural selection [5], shapes the architecture of food webs, plant-animal mutualistic networks, and host-parasite communities. Until now, this question could  be addressed only via mathematical modeling and simulation [6-7], or by looking at the static fingerprint of evolutionary history, such as in phylogenetic signals [8-9]. Thus, there is a need for an alternative and experimental framework to test coevolutionary hypotheses [3]. 

Unfortunately, biological evolution experiments are difficult to carry out because of the long time-scales evolution requires [10]. Pairwise coevolution experiments with bacteria and viruses are even more difficult (as reviewed in [11]), requiring substantial effort to isolate and quantify small samples of interactions. Additionally, high levels of replication are required for statistical power given the stochastic nature of the evolutionary process (``What would happen if the tape of the history of life were rewound and replayed?&quot; [12]). To date, no experimental study has used biological organisms to explore coevolutionary dynamics in complex interaction networks. However, experiments using digital organisms that evolve ecological networks are promising empirical tools for understanding and predicting the outcome of the coevolutionary process within ecosystems.

=What are digital ecological networks?=

Digital ecological networks are webs of interacting, self-replicating, and evolving computer programs (i.e., digital organisms) that experience the same major ecological interactions that biological organisms do (competition, predation, parasitism, and mutualism). Despite being computational, these programs evolve quickly in an open-ended way: starting from only one or two digital organisms, network formation can be directly observed in real-time by tracking the interactions between constantly evolving phenotypes. These phenotypes may be defined by combinations of logical computations (hereafter tasks) that digital organisms perform, or other traits such as behavior. To perform tasks, digital organisms process random binary numbers taken from the environment by executing the set of instructions constituting their genomes, which are susceptible to mutation during the process of self-replication (see Fig. 2 and Video 1 in Supplementary Material, see also the Digital Organisms section for more details). If the output from processing those numbers corresponds to the result of a particular logic task, then that task is incorporated into the set of all logical tasks the organism performs, thus determining its phenotype. 

Interactions between digital organisms occur through phenotypic matching, which, in the case of task-based phenotypes, results from the performance of overlapping logic functions (see Fig.3). Different mechanisms for mapping phenotypic matching to interactions can be implemented depending on the antagonistic or mutualistic nature of the interaction. For example, two digital organisms can obtain mutual benefit if they both are able to perform at least one common task: the higher the number of common tasks, the higher the mutual benefit. In digital predator-prey systems, different prey species interact with predators, and selection favors prey strategies that enable them to avoid being eaten. These interactions create dynamic networks of interacting predator and prey phenotypes based on their differing and continuously evolving behaviors where selective forces are constantly changing. In fact, in each of these examples the interactions an individual, as part of a broader ecological context, faces affects its fitness.

=Where did the idea originate?=

&quot;So far, we have been able to study only one evolving system [...] If we want to discover generalizations about evolving systems, we will have to look at artificial ones&quot; [13].

==Coreworld==

The field of digital life was inspired by the rampant computer viruses of the 1980s. These viruses were self-replicating computer programs that spread from one computer to another, but they did not evolve. Steen Rasmussen was the first to include the possibility of mutation in self-replicating computer programs by extending the once popular Core War game, where programs competed in a digital battle ground for the computer's resources [14]. Although Rasmussen observed interesting evolution, mutations in this early genetic programing language produced many dead organisms, thus prohibiting scientific experiments. Just one year later, Tomas S. Ray developed an alternative system, Tierra, and performed the first successful experiments with evolving populations of self-replicating computer programs [15].

==Tierra==

Tom Ray created a genetic language similar to earlier digital evolution systems, but added several key features that made it more suitable for evolution in his artificial life system, Tierra. Primarily, he prevented instructions from writing beyond the ``private&quot; allocated memory space, thus limiting the potential for organisms writing over others [15]. The only selective pressure in Tierra was for increasing the self-replication rate. Over the course of evolution, this pressure lead to shorter and shorter genomes to reduce the time spent copying instructions during replication. Some individuals even started using code for replication from other organisms, allowing those cheaters to shrink further. This form of cheating was the first ecological interaction between organisms in artificial life software. Ray's cheaters pre-dated the study of evolving ecological interactions using Tierra-like digital evolution platforms by 20 years. 

==Avida==

In 1993, Christoph Adami, Charles Ofria, and C. Titus Brown created the artificial life platform Avida. They added the ability for digital organisms to obtain bonus CPU cycles for performing computation tasks, like adding two numbers together, which increased their replication rate. Using Avida, researchers were able to define tasks organisms could perform and the corresponding consequences triggered upon successful calculation [16]. Since Avida was designed specifically as a scientific tool, it allowed users to collect as much information about evolving populations as was feasible. Due to its flexibility and data tracking abilities, Avida has become the most widely used digital system for studying evolution.

==Adding ecology==

Phenotypic convergence in species within the same trophic level and trait complementarity in interacting partners have been recently identified as the outcome of the coevolutionary process in mutualistic networks using individual-based simulations [17]. Thus, it seems reasonable to establish interactions between digital organisms based on phenotypic matching, allowing a wide range of ecological interactions to be implemented (see Digital Interactions for examples).

=How are digital organisms and their interactions implemented?=
==Digital organisms==

Digital organisms in Avida are self-replicating computer programs with a genome composed of assembly-like instructions. The Turing complete genetic language in Avida contains instructions for manipulating values in registers and stacks as well as for control flow and mathematical operations. Each digital organism contains virtual hardware on which its genome is executed. To reproduce, digital organisms must copy their genome instruction by instruction (see Fig. 2 and Video 1 in Supplementary Material) into a new region of memory through a potentially noisy channel that may lead to errors (i.e., mutation). While most mutations are detrimental, mutants will occasionally have higher fitness providing natural selection with all the necessary components for Darwinian evolution. Digital organisms can acquire random 32-bit binary values from the environment and are able to manipulate them using their genetic programing language including the logic instruction \emph{nand}. With only this logic instruction, digital organisms can compute any other task by stringing together various operations [18]. For a more detailed description of the Avida research platform, see [16].

==Digital interactions==

A variety of antagonistic and mutualistic interactions are already implemented in the Avida software platform. Parasites are implemented just like other self-replicating digital organisms, but they live inside hosts and execute as parasitic threads using stolen CPU cycles. Because parasites impose a cost (stolen CPU cycles) to hosts there is selection for resistance, and when resistance starts to spread in a population there is selection for parasites to infect those new resistant hosts. Infection occurs when both the parasite and host perform at least one overlapping task, and thus a host is resistant to a particular parasite if they don't share any tasks. By keeping track of task-based phenotypes for both hosts and parasites as well as information about successful infections in a community, researchers are able to perfectly reconstruct the interaction network of coevolving digital organisms (Fig.4 and Video 2 in Supplementary Material). Mutualistic interactions are implemented following the same task matching mechanism but, instead of stealing CPU cycles from the host, the organisms obtain extra CPU cycles, thus speeding up the self-replication process. 

While host-parasite and mutualistic interactions are determined by task-based phenotypes, predator-prey interactions are determined by behavior: predators are digital organisms that have evolved from ancestral prey to locate, attack, and consume prey. When a digital organism executes an attack instruction (acquired through mutation), it can kill neighboring organisms. When predators kill prey, they gain resources required for reproduction (e.g., CPU cycles) proportional to that which the consumed prey had accumulated. Using information from the environment, predators and prey can coevolve a variety of behavioral strategies adapted to the network of interactions they face. Because predators and prey use information from their environment and are able to move during their lifetime, these experiments are typically carried out with spatially structured populations. On the other hand, host-parasite coevolution is often done in well-mixed environments, though it is not restricted to them.

=What can we learn from them?=

Do coevolutionary dynamics change as communities become richer, and is there any limit to their richness? Is the evolution of interactions between species as contingent as evolution itself? Why do some ecological scenarios lead to predictable network structure between species and others do not? [19] Do genetic constraints play a large role in the evolution of ecological networks? These are only a few of many open questions concerning the coevolution of ecological interactions. Unfortunately, these and many related questions require researchers to look across the evolutionary history of ecological network formation, but those data are completely lacking for natural systems. With digital organisms, watching both the coevolutionary process and ecological network formation is possible in real time. Data on the abundance of interacting phenotypes are recorded without error, hence the evolutionary implications of ecological processes can be explored in-depth. 

We need to go further than traditional approaches of studying only pairs of interacting species if we want to understand how biodiversity is organized in natural ecosystems. By using digital organisms, one can find generalities about the evolutionary and ecological processes shaping the web of interactions among species, as well as the coevolutionary dynamics embedded within these networks. By tracing the evolution of digital communities and their ecological networks, the researcher obtains a perfect ``fossil record&quot; of how the number of interacting phenotypes and the pattern of links among them evolve.

=Acknowledgments=

We thank Simon A. Levin, Jordi Bascompte, Justin Meyer and other members of the BEACON Center, for useful discussions, comments and suggestions that have largely improved the ms. This work was funded by a Marie Curie International Outgoing Fellowship within the 7th European Community Framework Programe (to M.A.F.), an AT\&amp;T Research Labs Fellowship (to L.Z.), and funding from the BEACON Center and iCER (to A.P.W.). This material is based in part upon work supported by the National Science Foundation under Cooperative Agreement No. DBI-0939454. Any opinions, findings, and conclusions or recommendations expressed in this material are those of the authors and do not necessarily reflect the views of the National Science Foundation.

=References=

1. Jacob F (1977) Evolution and tinkering. Science 196: 1161-1166.\\

2. Fussmann GF, Loreau M, Abrams PA (2007) Eco-evolutionary dynamics of communities and ecosystems. Functional Ecology 21: 465-477.\\

3. Thompson JN (2009) The coevolving web of life. American Naturalist 173: 125-140.\\

4. Schoener TW (2011) The newest synthesis: understanding the interplay of evolutionary and ecological dynamics. Science 330: 426-429.\\

5. Thompson JN (1999) The evolution of species interactions. Science 284: 2116-2118.\\

6. Yoder JB, Nuismer SL (2010) When does coevolution promote diversification? American Naturalist 176: 802-817.\\

7. Gilman RT, Nuismer SL, Jhwueng DC (2012) Coevolution in multidimensional trait space favours escape from parasites and pathogens. Nature 483: 7389.\\

8. Rezende EL, Lavabre JE, Guimar\~a˜es PR, Jordano P, Bascompte J (2007) Non-random coextinctions in phylogenetically structured mutualistic networks. Nature 448: 925–928.\\

9. G\'omez JM, Verd\'u M, Perfectti F (2010) Ecological interactions are evolutionarily conserved across the entire tree of life. Nature 465: 918-921.\\ 

10. Lenski RE, Travisano M (1994) Dynamics of adaptation and diversification: a 10,000-generation experiment with bacterial populations. Proceedings of the National Academy of Sciences, USA 91: 6808-6814.\\

11. Bohannan BJM, Lenski RE (2000) Linking genetic change to community evolution: insights from studies of bacteria and bacteriophage. Ecology Letters 3: 362-377.\\

12. Gould SJ (1990) Wonderful life: the Burgess Shale and the nature of history. W. W. Norton.\\

13. Maynard-Smith J (1992) Byte-sized evolution. Nature 335: 772-773.\\

14. Rasmussen S, Knudsen C, Feldberg R, Hindsholm M (1990) The coreworld: mergence and evolution of cooperative structures in a computational chemistry. Physica D 75: 1-3.\\

15. Ray TS (1992) An approach to the synthesis of life. In Langton CG, Taylor C, Farmer JD, Rasmussen S, editors. Proceedings of Artificial Life II: pp. 371-408.\\

16. Ofria C, Wilke CO (2004) Avida: A software platform for research in computational evolutionary biology. Artificial Life 10: 191-229.\\

17. Guimar\~aes PR, Jordano P, Thompson JN (2011). Evolution and coevolution in mutualistic networks. Ecology Letters 14: 877-885.\\

18. Lenski RE, Ofria C, Collier TC, Adami C (1999) Genome complexity, robustness and genetic interactions in digital organisms. Nature 400: 661-664.\\

19. Th\'ebault E, Fontaine C (2010) Stability of ecological communities and the architecture of mutualistic and trophic networks. Science 329: 853-856.\\

20. Kritsky G (1991) Darwin's Madagascan Hawk Moth prediction. American Entomologist 37: 206-209.</text>
    </revision>
    <revision>
      <id>485</id>
      <timestamp>2012-04-09T15:49:43Z</timestamp>
      <contributor>
        <username>Mfortuna</username>
        <id>10</id>
      </contributor>
      <text xml:space="preserve" bytes="15835">=Why using digital ecosystems?=

In nature, species are not evolving in isolation but instead are part of large networks of interacting species (see Fig.1). One of the main goals in the ecological sciences is to disentangle the evolutionary mechanisms responsible for the patterns of species interactions [2-4]. A particularly important unanswered question concerns how coevolution, the reciprocal evolutionary change between interacting species driven by natural selection [5], shapes the architecture of food webs, plant-animal mutualistic networks, and host-parasite communities. Until now, this question could  be addressed only via mathematical modeling and simulation [6-7], or by looking at the static fingerprint of evolutionary history, such as in phylogenetic signals [8-9]. Thus, there is a need for an alternative and experimental framework to test coevolutionary hypotheses [3]. 

Unfortunately, biological evolution experiments are difficult to carry out because of the long time-scales evolution requires [10]. Pairwise coevolution experiments with bacteria and viruses are even more difficult (as reviewed in [11]), requiring substantial effort to isolate and quantify small samples of interactions. Additionally, high levels of replication are required for statistical power given the stochastic nature of the evolutionary process (``What would happen if the tape of the history of life were rewound and replayed?&quot; [12]). To date, no experimental study has used biological organisms to explore coevolutionary dynamics in complex interaction networks. However, experiments using digital organisms that evolve ecological networks are promising empirical tools for understanding and predicting the outcome of the coevolutionary process within ecosystems.

=What are digital ecological networks?=

Digital ecological networks are webs of interacting, self-replicating, and evolving computer programs (i.e., digital organisms) that experience the same major ecological interactions that biological organisms do (competition, predation, parasitism, and mutualism). Despite being computational, these programs evolve quickly in an open-ended way: starting from only one or two digital organisms, network formation can be directly observed in real-time by tracking the interactions between constantly evolving phenotypes. These phenotypes may be defined by combinations of logical computations (hereafter tasks) that digital organisms perform, or other traits such as behavior. To perform tasks, digital organisms process random binary numbers taken from the environment by executing the set of instructions constituting their genomes, which are susceptible to mutation during the process of self-replication (see Fig. 2 and Video 1 in Supplementary Material, see also the Digital Organisms section for more details). If the output from processing those numbers corresponds to the result of a particular logic task, then that task is incorporated into the set of all logical tasks the organism performs, thus determining its phenotype. 

Interactions between digital organisms occur through phenotypic matching, which, in the case of task-based phenotypes, results from the performance of overlapping logic functions (see Fig.3). Different mechanisms for mapping phenotypic matching to interactions can be implemented depending on the antagonistic or mutualistic nature of the interaction. For example, two digital organisms can obtain mutual benefit if they both are able to perform at least one common task: the higher the number of common tasks, the higher the mutual benefit. In digital predator-prey systems, different prey species interact with predators, and selection favors prey strategies that enable them to avoid being eaten. These interactions create dynamic networks of interacting predator and prey phenotypes based on their differing and continuously evolving behaviors where selective forces are constantly changing. In fact, in each of these examples the interactions an individual, as part of a broader ecological context, faces affects its fitness.

=Where did the idea originate?=

&quot;So far, we have been able to study only one evolving system [...] If we want to discover generalizations about evolving systems, we will have to look at artificial ones&quot; [13].

==Coreworld==

The field of digital life was inspired by the rampant computer viruses of the 1980s. These viruses were self-replicating computer programs that spread from one computer to another, but they did not evolve. Steen Rasmussen was the first to include the possibility of mutation in self-replicating computer programs by extending the once popular Core War game, where programs competed in a digital battle ground for the computer's resources [14]. Although Rasmussen observed interesting evolution, mutations in this early genetic programing language produced many dead organisms, thus prohibiting scientific experiments. Just one year later, Tomas S. Ray developed an alternative system, Tierra, and performed the first successful experiments with evolving populations of self-replicating computer programs [15].

==Tierra==

Tom Ray created a genetic language similar to earlier digital evolution systems, but added several key features that made it more suitable for evolution in his artificial life system, Tierra. Primarily, he prevented instructions from writing beyond the ``private&quot; allocated memory space, thus limiting the potential for organisms writing over others [15]. The only selective pressure in Tierra was for increasing the self-replication rate. Over the course of evolution, this pressure lead to shorter and shorter genomes to reduce the time spent copying instructions during replication. Some individuals even started using code for replication from other organisms, allowing those cheaters to shrink further. This form of cheating was the first ecological interaction between organisms in artificial life software. Ray's cheaters pre-dated the study of evolving ecological interactions using Tierra-like digital evolution platforms by 20 years. 

==Avida==

In 1993, Christoph Adami, Charles Ofria, and C. Titus Brown created the artificial life platform Avida. They added the ability for digital organisms to obtain bonus CPU cycles for performing computation tasks, like adding two numbers together, which increased their replication rate. Using Avida, researchers were able to define tasks organisms could perform and the corresponding consequences triggered upon successful calculation [16]. Since Avida was designed specifically as a scientific tool, it allowed users to collect as much information about evolving populations as was feasible. Due to its flexibility and data tracking abilities, Avida has become the most widely used digital system for studying evolution.

==Adding ecology==

Phenotypic convergence in species within the same trophic level and trait complementarity in interacting partners have been recently identified as the outcome of the coevolutionary process in mutualistic networks using individual-based simulations [17]. Thus, it seems reasonable to establish interactions between digital organisms based on phenotypic matching, allowing a wide range of ecological interactions to be implemented (see Digital Interactions for examples).

=How are digital organisms and their interactions implemented?=
==Digital organisms==

Digital organisms in Avida are self-replicating computer programs with a genome composed of assembly-like instructions. The Turing complete genetic language in Avida contains instructions for manipulating values in registers and stacks as well as for control flow and mathematical operations. Each digital organism contains virtual hardware on which its genome is executed. To reproduce, digital organisms must copy their genome instruction by instruction (see Fig. 2 and Video 1 in Supplementary Material) into a new region of memory through a potentially noisy channel that may lead to errors (i.e., mutation). While most mutations are detrimental, mutants will occasionally have higher fitness providing natural selection with all the necessary components for Darwinian evolution. Digital organisms can acquire random 32-bit binary values from the environment and are able to manipulate them using their genetic programing language including the logic instruction \emph{nand}. With only this logic instruction, digital organisms can compute any other task by stringing together various operations [18]. For a more detailed description of the Avida research platform, see [16].

==Digital interactions==

A variety of antagonistic and mutualistic interactions are already implemented in the Avida software platform. Parasites are implemented just like other self-replicating digital organisms, but they live inside hosts and execute as parasitic threads using stolen CPU cycles. Because parasites impose a cost (stolen CPU cycles) to hosts there is selection for resistance, and when resistance starts to spread in a population there is selection for parasites to infect those new resistant hosts. Infection occurs when both the parasite and host perform at least one overlapping task, and thus a host is resistant to a particular parasite if they don't share any tasks. By keeping track of task-based phenotypes for both hosts and parasites as well as information about successful infections in a community, researchers are able to perfectly reconstruct the interaction network of coevolving digital organisms (Fig.4 and Video 2 in Supplementary Material). Mutualistic interactions are implemented following the same task matching mechanism but, instead of stealing CPU cycles from the host, the organisms obtain extra CPU cycles, thus speeding up the self-replication process. 

While host-parasite and mutualistic interactions are determined by task-based phenotypes, predator-prey interactions are determined by behavior: predators are digital organisms that have evolved from ancestral prey to locate, attack, and consume prey. When a digital organism executes an attack instruction (acquired through mutation), it can kill neighboring organisms. When predators kill prey, they gain resources required for reproduction (e.g., CPU cycles) proportional to that which the consumed prey had accumulated. Using information from the environment, predators and prey can coevolve a variety of behavioral strategies adapted to the network of interactions they face. Because predators and prey use information from their environment and are able to move during their lifetime, these experiments are typically carried out with spatially structured populations. On the other hand, host-parasite coevolution is often done in well-mixed environments, though it is not restricted to them.

=What can we learn from them?=

Do coevolutionary dynamics change as communities become richer, and is there any limit to their richness? Is the evolution of interactions between species as contingent as evolution itself? Why do some ecological scenarios lead to predictable network structure between species and others do not? [19] Do genetic constraints play a large role in the evolution of ecological networks? These are only a few of many open questions concerning the coevolution of ecological interactions. Unfortunately, these and many related questions require researchers to look across the evolutionary history of ecological network formation, but those data are completely lacking for natural systems. With digital organisms, watching both the coevolutionary process and ecological network formation is possible in real time. Data on the abundance of interacting phenotypes are recorded without error, hence the evolutionary implications of ecological processes can be explored in-depth. 

We need to go further than traditional approaches of studying only pairs of interacting species if we want to understand how biodiversity is organized in natural ecosystems. By using digital organisms, one can find generalities about the evolutionary and ecological processes shaping the web of interactions among species, as well as the coevolutionary dynamics embedded within these networks. By tracing the evolution of digital communities and their ecological networks, the researcher obtains a perfect ``fossil record&quot; of how the number of interacting phenotypes and the pattern of links among them evolve.

=Acknowledgments=

We thank Simon A. Levin, Jordi Bascompte, Justin Meyer and other members of the BEACON Center, for useful discussions, comments and suggestions that have largely improved the ms. This work was funded by a Marie Curie International Outgoing Fellowship within the 7th European Community Framework Programe (to M.A.F.), an AT\&amp;T Research Labs Fellowship (to L.Z.), and funding from the BEACON Center and iCER (to A.P.W.). This material is based in part upon work supported by the National Science Foundation under Cooperative Agreement No. DBI-0939454. Any opinions, findings, and conclusions or recommendations expressed in this material are those of the authors and do not necessarily reflect the views of the National Science Foundation.

=References=

1. Jacob F (1977) Evolution and tinkering. Science 196: 1161-1166.\\

2. Fussmann GF, Loreau M, Abrams PA (2007) Eco-evolutionary dynamics of communities and ecosystems. Functional Ecology 21: 465-477.\\

3. Thompson JN (2009) The coevolving web of life. American Naturalist 173: 125-140.\\

4. Schoener TW (2011) The newest synthesis: understanding the interplay of evolutionary and ecological dynamics. Science 330: 426-429.\\

5. Thompson JN (1999) The evolution of species interactions. Science 284: 2116-2118.\\

6. Yoder JB, Nuismer SL (2010) When does coevolution promote diversification? American Naturalist 176: 802-817.\\

7. Gilman RT, Nuismer SL, Jhwueng DC (2012) Coevolution in multidimensional trait space favours escape from parasites and pathogens. Nature 483: 7389.\\

8. Rezende EL, Lavabre JE, Guimar\~a˜es PR, Jordano P, Bascompte J (2007) Non-random coextinctions in phylogenetically structured mutualistic networks. Nature 448: 925–928.\\

9. G\'omez JM, Verd\'u M, Perfectti F (2010) Ecological interactions are evolutionarily conserved across the entire tree of life. Nature 465: 918-921.\\ 

10. Lenski RE, Travisano M (1994) Dynamics of adaptation and diversification: a 10,000-generation experiment with bacterial populations. Proceedings of the National Academy of Sciences, USA 91: 6808-6814.\\

11. Bohannan BJM, Lenski RE (2000) Linking genetic change to community evolution: insights from studies of bacteria and bacteriophage. Ecology Letters 3: 362-377.\\

12. Gould SJ (1990) Wonderful life: the Burgess Shale and the nature of history. W. W. Norton.\\

13. Maynard-Smith J (1992) Byte-sized evolution. Nature 335: 772-773.\\

14. Rasmussen S, Knudsen C, Feldberg R, Hindsholm M (1990) The coreworld: mergence and evolution of cooperative structures in a computational chemistry. Physica D 75: 1-3.\\

15. Ray TS (1992) An approach to the synthesis of life. In Langton CG, Taylor C, Farmer JD, Rasmussen S, editors. Proceedings of Artificial Life II: pp. 371-408.\\

16. Ofria C, Wilke CO (2004) Avida: A software platform for research in computational evolutionary biology. Artificial Life 10: 191-229.\\

17. Guimar\~aes PR, Jordano P, Thompson JN (2011). Evolution and coevolution in mutualistic networks. Ecology Letters 14: 877-885.\\

18. Lenski RE, Ofria C, Collier TC, Adami C (1999) Genome complexity, robustness and genetic interactions in digital organisms. Nature 400: 661-664.\\

19. Th\'ebault E, Fontaine C (2010) Stability of ecological communities and the architecture of mutualistic and trophic networks. Science 329: 853-856.\\

20. Kritsky G (1991) Darwin's Madagascan Hawk Moth prediction. American Entomologist 37: 206-209.</text>
    </revision>
    <revision>
      <id>486</id>
      <timestamp>2012-04-09T15:51:19Z</timestamp>
      <contributor>
        <username>Mfortuna</username>
        <id>10</id>
      </contributor>
      <text xml:space="preserve" bytes="17154">&quot;It is hard to realize that the world as we know is just one of many possibilities''[1].

So far, the well-known structures of multispecific interactions such as food webs, plant-animal mutualistic networks, and host-parasite communities that have been studied are snapshots of the continuous coevolutionary process that shapes and is shaped by the patterns of links among species. In the last few years, ongoing development of software platforms used to experimentally study evolution has enabled researchers to examine such dynamic ecological interactions. By using self-replicating computer programs (i.e., digital organisms), researchers can explore the emergence and diversification of coevolving interactions without the limitations evolutionary biologists typically face. The resulting digital ecological networks  create opportunities for investigating the interplay between ecological and evolutionary processes in large webs of interacting species. Evolving digital organisms within ecological networks can help us understand how selection on one species affects the evolution of links among the other species throughout the web and, in turn, how changes in the overall structure of the web (e.g., through extinction of taxa or the introduction of invasive species) affect the evolution of a given species. 

=Why using digital ecosystems?=

In nature, species are not evolving in isolation but instead are part of large networks of interacting species (see Fig.1). One of the main goals in the ecological sciences is to disentangle the evolutionary mechanisms responsible for the patterns of species interactions [2-4]. A particularly important unanswered question concerns how coevolution, the reciprocal evolutionary change between interacting species driven by natural selection [5], shapes the architecture of food webs, plant-animal mutualistic networks, and host-parasite communities. Until now, this question could  be addressed only via mathematical modeling and simulation [6-7], or by looking at the static fingerprint of evolutionary history, such as in phylogenetic signals [8-9]. Thus, there is a need for an alternative and experimental framework to test coevolutionary hypotheses [3]. 

Unfortunately, biological evolution experiments are difficult to carry out because of the long time-scales evolution requires [10]. Pairwise coevolution experiments with bacteria and viruses are even more difficult (as reviewed in [11]), requiring substantial effort to isolate and quantify small samples of interactions. Additionally, high levels of replication are required for statistical power given the stochastic nature of the evolutionary process (``What would happen if the tape of the history of life were rewound and replayed?&quot; [12]). To date, no experimental study has used biological organisms to explore coevolutionary dynamics in complex interaction networks. However, experiments using digital organisms that evolve ecological networks are promising empirical tools for understanding and predicting the outcome of the coevolutionary process within ecosystems.

=What are digital ecological networks?=

Digital ecological networks are webs of interacting, self-replicating, and evolving computer programs (i.e., digital organisms) that experience the same major ecological interactions that biological organisms do (competition, predation, parasitism, and mutualism). Despite being computational, these programs evolve quickly in an open-ended way: starting from only one or two digital organisms, network formation can be directly observed in real-time by tracking the interactions between constantly evolving phenotypes. These phenotypes may be defined by combinations of logical computations (hereafter tasks) that digital organisms perform, or other traits such as behavior. To perform tasks, digital organisms process random binary numbers taken from the environment by executing the set of instructions constituting their genomes, which are susceptible to mutation during the process of self-replication (see Fig. 2 and Video 1 in Supplementary Material, see also the Digital Organisms section for more details). If the output from processing those numbers corresponds to the result of a particular logic task, then that task is incorporated into the set of all logical tasks the organism performs, thus determining its phenotype. 

Interactions between digital organisms occur through phenotypic matching, which, in the case of task-based phenotypes, results from the performance of overlapping logic functions (see Fig.3). Different mechanisms for mapping phenotypic matching to interactions can be implemented depending on the antagonistic or mutualistic nature of the interaction. For example, two digital organisms can obtain mutual benefit if they both are able to perform at least one common task: the higher the number of common tasks, the higher the mutual benefit. In digital predator-prey systems, different prey species interact with predators, and selection favors prey strategies that enable them to avoid being eaten. These interactions create dynamic networks of interacting predator and prey phenotypes based on their differing and continuously evolving behaviors where selective forces are constantly changing. In fact, in each of these examples the interactions an individual, as part of a broader ecological context, faces affects its fitness.

=Where did the idea originate?=

&quot;So far, we have been able to study only one evolving system [...] If we want to discover generalizations about evolving systems, we will have to look at artificial ones&quot; [13].

==Coreworld==

The field of digital life was inspired by the rampant computer viruses of the 1980s. These viruses were self-replicating computer programs that spread from one computer to another, but they did not evolve. Steen Rasmussen was the first to include the possibility of mutation in self-replicating computer programs by extending the once popular Core War game, where programs competed in a digital battle ground for the computer's resources [14]. Although Rasmussen observed interesting evolution, mutations in this early genetic programing language produced many dead organisms, thus prohibiting scientific experiments. Just one year later, Tomas S. Ray developed an alternative system, Tierra, and performed the first successful experiments with evolving populations of self-replicating computer programs [15].

==Tierra==

Tom Ray created a genetic language similar to earlier digital evolution systems, but added several key features that made it more suitable for evolution in his artificial life system, Tierra. Primarily, he prevented instructions from writing beyond the ``private&quot; allocated memory space, thus limiting the potential for organisms writing over others [15]. The only selective pressure in Tierra was for increasing the self-replication rate. Over the course of evolution, this pressure lead to shorter and shorter genomes to reduce the time spent copying instructions during replication. Some individuals even started using code for replication from other organisms, allowing those cheaters to shrink further. This form of cheating was the first ecological interaction between organisms in artificial life software. Ray's cheaters pre-dated the study of evolving ecological interactions using Tierra-like digital evolution platforms by 20 years. 

==Avida==

In 1993, Christoph Adami, Charles Ofria, and C. Titus Brown created the artificial life platform Avida. They added the ability for digital organisms to obtain bonus CPU cycles for performing computation tasks, like adding two numbers together, which increased their replication rate. Using Avida, researchers were able to define tasks organisms could perform and the corresponding consequences triggered upon successful calculation [16]. Since Avida was designed specifically as a scientific tool, it allowed users to collect as much information about evolving populations as was feasible. Due to its flexibility and data tracking abilities, Avida has become the most widely used digital system for studying evolution.

==Adding ecology==

Phenotypic convergence in species within the same trophic level and trait complementarity in interacting partners have been recently identified as the outcome of the coevolutionary process in mutualistic networks using individual-based simulations [17]. Thus, it seems reasonable to establish interactions between digital organisms based on phenotypic matching, allowing a wide range of ecological interactions to be implemented (see Digital Interactions for examples).

=How are digital organisms and their interactions implemented?=
==Digital organisms==

Digital organisms in Avida are self-replicating computer programs with a genome composed of assembly-like instructions. The Turing complete genetic language in Avida contains instructions for manipulating values in registers and stacks as well as for control flow and mathematical operations. Each digital organism contains virtual hardware on which its genome is executed. To reproduce, digital organisms must copy their genome instruction by instruction (see Fig. 2 and Video 1 in Supplementary Material) into a new region of memory through a potentially noisy channel that may lead to errors (i.e., mutation). While most mutations are detrimental, mutants will occasionally have higher fitness providing natural selection with all the necessary components for Darwinian evolution. Digital organisms can acquire random 32-bit binary values from the environment and are able to manipulate them using their genetic programing language including the logic instruction \emph{nand}. With only this logic instruction, digital organisms can compute any other task by stringing together various operations [18]. For a more detailed description of the Avida research platform, see [16].

==Digital interactions==

A variety of antagonistic and mutualistic interactions are already implemented in the Avida software platform. Parasites are implemented just like other self-replicating digital organisms, but they live inside hosts and execute as parasitic threads using stolen CPU cycles. Because parasites impose a cost (stolen CPU cycles) to hosts there is selection for resistance, and when resistance starts to spread in a population there is selection for parasites to infect those new resistant hosts. Infection occurs when both the parasite and host perform at least one overlapping task, and thus a host is resistant to a particular parasite if they don't share any tasks. By keeping track of task-based phenotypes for both hosts and parasites as well as information about successful infections in a community, researchers are able to perfectly reconstruct the interaction network of coevolving digital organisms (Fig.4 and Video 2 in Supplementary Material). Mutualistic interactions are implemented following the same task matching mechanism but, instead of stealing CPU cycles from the host, the organisms obtain extra CPU cycles, thus speeding up the self-replication process. 

While host-parasite and mutualistic interactions are determined by task-based phenotypes, predator-prey interactions are determined by behavior: predators are digital organisms that have evolved from ancestral prey to locate, attack, and consume prey. When a digital organism executes an attack instruction (acquired through mutation), it can kill neighboring organisms. When predators kill prey, they gain resources required for reproduction (e.g., CPU cycles) proportional to that which the consumed prey had accumulated. Using information from the environment, predators and prey can coevolve a variety of behavioral strategies adapted to the network of interactions they face. Because predators and prey use information from their environment and are able to move during their lifetime, these experiments are typically carried out with spatially structured populations. On the other hand, host-parasite coevolution is often done in well-mixed environments, though it is not restricted to them.

=What can we learn from them?=

Do coevolutionary dynamics change as communities become richer, and is there any limit to their richness? Is the evolution of interactions between species as contingent as evolution itself? Why do some ecological scenarios lead to predictable network structure between species and others do not? [19] Do genetic constraints play a large role in the evolution of ecological networks? These are only a few of many open questions concerning the coevolution of ecological interactions. Unfortunately, these and many related questions require researchers to look across the evolutionary history of ecological network formation, but those data are completely lacking for natural systems. With digital organisms, watching both the coevolutionary process and ecological network formation is possible in real time. Data on the abundance of interacting phenotypes are recorded without error, hence the evolutionary implications of ecological processes can be explored in-depth. 

We need to go further than traditional approaches of studying only pairs of interacting species if we want to understand how biodiversity is organized in natural ecosystems. By using digital organisms, one can find generalities about the evolutionary and ecological processes shaping the web of interactions among species, as well as the coevolutionary dynamics embedded within these networks. By tracing the evolution of digital communities and their ecological networks, the researcher obtains a perfect ``fossil record&quot; of how the number of interacting phenotypes and the pattern of links among them evolve.

=Acknowledgments=

We thank Simon A. Levin, Jordi Bascompte, Justin Meyer and other members of the BEACON Center, for useful discussions, comments and suggestions that have largely improved the ms. This work was funded by a Marie Curie International Outgoing Fellowship within the 7th European Community Framework Programe (to M.A.F.), an AT\&amp;T Research Labs Fellowship (to L.Z.), and funding from the BEACON Center and iCER (to A.P.W.). This material is based in part upon work supported by the National Science Foundation under Cooperative Agreement No. DBI-0939454. Any opinions, findings, and conclusions or recommendations expressed in this material are those of the authors and do not necessarily reflect the views of the National Science Foundation.

=References=

1. Jacob F (1977) Evolution and tinkering. Science 196: 1161-1166.\\

2. Fussmann GF, Loreau M, Abrams PA (2007) Eco-evolutionary dynamics of communities and ecosystems. Functional Ecology 21: 465-477.\\

3. Thompson JN (2009) The coevolving web of life. American Naturalist 173: 125-140.\\

4. Schoener TW (2011) The newest synthesis: understanding the interplay of evolutionary and ecological dynamics. Science 330: 426-429.\\

5. Thompson JN (1999) The evolution of species interactions. Science 284: 2116-2118.\\

6. Yoder JB, Nuismer SL (2010) When does coevolution promote diversification? American Naturalist 176: 802-817.\\

7. Gilman RT, Nuismer SL, Jhwueng DC (2012) Coevolution in multidimensional trait space favours escape from parasites and pathogens. Nature 483: 7389.\\

8. Rezende EL, Lavabre JE, Guimar\~a˜es PR, Jordano P, Bascompte J (2007) Non-random coextinctions in phylogenetically structured mutualistic networks. Nature 448: 925–928.\\

9. G\'omez JM, Verd\'u M, Perfectti F (2010) Ecological interactions are evolutionarily conserved across the entire tree of life. Nature 465: 918-921.\\ 

10. Lenski RE, Travisano M (1994) Dynamics of adaptation and diversification: a 10,000-generation experiment with bacterial populations. Proceedings of the National Academy of Sciences, USA 91: 6808-6814.\\

11. Bohannan BJM, Lenski RE (2000) Linking genetic change to community evolution: insights from studies of bacteria and bacteriophage. Ecology Letters 3: 362-377.\\

12. Gould SJ (1990) Wonderful life: the Burgess Shale and the nature of history. W. W. Norton.\\

13. Maynard-Smith J (1992) Byte-sized evolution. Nature 335: 772-773.\\

14. Rasmussen S, Knudsen C, Feldberg R, Hindsholm M (1990) The coreworld: mergence and evolution of cooperative structures in a computational chemistry. Physica D 75: 1-3.\\

15. Ray TS (1992) An approach to the synthesis of life. In Langton CG, Taylor C, Farmer JD, Rasmussen S, editors. Proceedings of Artificial Life II: pp. 371-408.\\

16. Ofria C, Wilke CO (2004) Avida: A software platform for research in computational evolutionary biology. Artificial Life 10: 191-229.\\

17. Guimar\~aes PR, Jordano P, Thompson JN (2011). Evolution and coevolution in mutualistic networks. Ecology Letters 14: 877-885.\\

18. Lenski RE, Ofria C, Collier TC, Adami C (1999) Genome complexity, robustness and genetic interactions in digital organisms. Nature 400: 661-664.\\

19. Th\'ebault E, Fontaine C (2010) Stability of ecological communities and the architecture of mutualistic and trophic networks. Science 329: 853-856.\\

20. Kritsky G (1991) Darwin's Madagascan Hawk Moth prediction. American Entomologist 37: 206-209.</text>
    </revision>
    <revision>
      <id>487</id>
      <timestamp>2012-04-09T15:51:52Z</timestamp>
      <contributor>
        <username>Mfortuna</username>
        <id>10</id>
      </contributor>
      <text xml:space="preserve" bytes="17153">&quot;It is hard to realize that the world as we know is just one of many possibilities&quot;[1].

So far, the well-known structures of multispecific interactions such as food webs, plant-animal mutualistic networks, and host-parasite communities that have been studied are snapshots of the continuous coevolutionary process that shapes and is shaped by the patterns of links among species. In the last few years, ongoing development of software platforms used to experimentally study evolution has enabled researchers to examine such dynamic ecological interactions. By using self-replicating computer programs (i.e., digital organisms), researchers can explore the emergence and diversification of coevolving interactions without the limitations evolutionary biologists typically face. The resulting digital ecological networks  create opportunities for investigating the interplay between ecological and evolutionary processes in large webs of interacting species. Evolving digital organisms within ecological networks can help us understand how selection on one species affects the evolution of links among the other species throughout the web and, in turn, how changes in the overall structure of the web (e.g., through extinction of taxa or the introduction of invasive species) affect the evolution of a given species. 

=Why using digital ecosystems?=

In nature, species are not evolving in isolation but instead are part of large networks of interacting species (see Fig.1). One of the main goals in the ecological sciences is to disentangle the evolutionary mechanisms responsible for the patterns of species interactions [2-4]. A particularly important unanswered question concerns how coevolution, the reciprocal evolutionary change between interacting species driven by natural selection [5], shapes the architecture of food webs, plant-animal mutualistic networks, and host-parasite communities. Until now, this question could  be addressed only via mathematical modeling and simulation [6-7], or by looking at the static fingerprint of evolutionary history, such as in phylogenetic signals [8-9]. Thus, there is a need for an alternative and experimental framework to test coevolutionary hypotheses [3]. 

Unfortunately, biological evolution experiments are difficult to carry out because of the long time-scales evolution requires [10]. Pairwise coevolution experiments with bacteria and viruses are even more difficult (as reviewed in [11]), requiring substantial effort to isolate and quantify small samples of interactions. Additionally, high levels of replication are required for statistical power given the stochastic nature of the evolutionary process (``What would happen if the tape of the history of life were rewound and replayed?&quot; [12]). To date, no experimental study has used biological organisms to explore coevolutionary dynamics in complex interaction networks. However, experiments using digital organisms that evolve ecological networks are promising empirical tools for understanding and predicting the outcome of the coevolutionary process within ecosystems.

=What are digital ecological networks?=

Digital ecological networks are webs of interacting, self-replicating, and evolving computer programs (i.e., digital organisms) that experience the same major ecological interactions that biological organisms do (competition, predation, parasitism, and mutualism). Despite being computational, these programs evolve quickly in an open-ended way: starting from only one or two digital organisms, network formation can be directly observed in real-time by tracking the interactions between constantly evolving phenotypes. These phenotypes may be defined by combinations of logical computations (hereafter tasks) that digital organisms perform, or other traits such as behavior. To perform tasks, digital organisms process random binary numbers taken from the environment by executing the set of instructions constituting their genomes, which are susceptible to mutation during the process of self-replication (see Fig. 2 and Video 1 in Supplementary Material, see also the Digital Organisms section for more details). If the output from processing those numbers corresponds to the result of a particular logic task, then that task is incorporated into the set of all logical tasks the organism performs, thus determining its phenotype. 

Interactions between digital organisms occur through phenotypic matching, which, in the case of task-based phenotypes, results from the performance of overlapping logic functions (see Fig.3). Different mechanisms for mapping phenotypic matching to interactions can be implemented depending on the antagonistic or mutualistic nature of the interaction. For example, two digital organisms can obtain mutual benefit if they both are able to perform at least one common task: the higher the number of common tasks, the higher the mutual benefit. In digital predator-prey systems, different prey species interact with predators, and selection favors prey strategies that enable them to avoid being eaten. These interactions create dynamic networks of interacting predator and prey phenotypes based on their differing and continuously evolving behaviors where selective forces are constantly changing. In fact, in each of these examples the interactions an individual, as part of a broader ecological context, faces affects its fitness.

=Where did the idea originate?=

&quot;So far, we have been able to study only one evolving system [...] If we want to discover generalizations about evolving systems, we will have to look at artificial ones&quot; [13].

==Coreworld==

The field of digital life was inspired by the rampant computer viruses of the 1980s. These viruses were self-replicating computer programs that spread from one computer to another, but they did not evolve. Steen Rasmussen was the first to include the possibility of mutation in self-replicating computer programs by extending the once popular Core War game, where programs competed in a digital battle ground for the computer's resources [14]. Although Rasmussen observed interesting evolution, mutations in this early genetic programing language produced many dead organisms, thus prohibiting scientific experiments. Just one year later, Tomas S. Ray developed an alternative system, Tierra, and performed the first successful experiments with evolving populations of self-replicating computer programs [15].

==Tierra==

Tom Ray created a genetic language similar to earlier digital evolution systems, but added several key features that made it more suitable for evolution in his artificial life system, Tierra. Primarily, he prevented instructions from writing beyond the ``private&quot; allocated memory space, thus limiting the potential for organisms writing over others [15]. The only selective pressure in Tierra was for increasing the self-replication rate. Over the course of evolution, this pressure lead to shorter and shorter genomes to reduce the time spent copying instructions during replication. Some individuals even started using code for replication from other organisms, allowing those cheaters to shrink further. This form of cheating was the first ecological interaction between organisms in artificial life software. Ray's cheaters pre-dated the study of evolving ecological interactions using Tierra-like digital evolution platforms by 20 years. 

==Avida==

In 1993, Christoph Adami, Charles Ofria, and C. Titus Brown created the artificial life platform Avida. They added the ability for digital organisms to obtain bonus CPU cycles for performing computation tasks, like adding two numbers together, which increased their replication rate. Using Avida, researchers were able to define tasks organisms could perform and the corresponding consequences triggered upon successful calculation [16]. Since Avida was designed specifically as a scientific tool, it allowed users to collect as much information about evolving populations as was feasible. Due to its flexibility and data tracking abilities, Avida has become the most widely used digital system for studying evolution.

==Adding ecology==

Phenotypic convergence in species within the same trophic level and trait complementarity in interacting partners have been recently identified as the outcome of the coevolutionary process in mutualistic networks using individual-based simulations [17]. Thus, it seems reasonable to establish interactions between digital organisms based on phenotypic matching, allowing a wide range of ecological interactions to be implemented (see Digital Interactions for examples).

=How are digital organisms and their interactions implemented?=
==Digital organisms==

Digital organisms in Avida are self-replicating computer programs with a genome composed of assembly-like instructions. The Turing complete genetic language in Avida contains instructions for manipulating values in registers and stacks as well as for control flow and mathematical operations. Each digital organism contains virtual hardware on which its genome is executed. To reproduce, digital organisms must copy their genome instruction by instruction (see Fig. 2 and Video 1 in Supplementary Material) into a new region of memory through a potentially noisy channel that may lead to errors (i.e., mutation). While most mutations are detrimental, mutants will occasionally have higher fitness providing natural selection with all the necessary components for Darwinian evolution. Digital organisms can acquire random 32-bit binary values from the environment and are able to manipulate them using their genetic programing language including the logic instruction \emph{nand}. With only this logic instruction, digital organisms can compute any other task by stringing together various operations [18]. For a more detailed description of the Avida research platform, see [16].

==Digital interactions==

A variety of antagonistic and mutualistic interactions are already implemented in the Avida software platform. Parasites are implemented just like other self-replicating digital organisms, but they live inside hosts and execute as parasitic threads using stolen CPU cycles. Because parasites impose a cost (stolen CPU cycles) to hosts there is selection for resistance, and when resistance starts to spread in a population there is selection for parasites to infect those new resistant hosts. Infection occurs when both the parasite and host perform at least one overlapping task, and thus a host is resistant to a particular parasite if they don't share any tasks. By keeping track of task-based phenotypes for both hosts and parasites as well as information about successful infections in a community, researchers are able to perfectly reconstruct the interaction network of coevolving digital organisms (Fig.4 and Video 2 in Supplementary Material). Mutualistic interactions are implemented following the same task matching mechanism but, instead of stealing CPU cycles from the host, the organisms obtain extra CPU cycles, thus speeding up the self-replication process. 

While host-parasite and mutualistic interactions are determined by task-based phenotypes, predator-prey interactions are determined by behavior: predators are digital organisms that have evolved from ancestral prey to locate, attack, and consume prey. When a digital organism executes an attack instruction (acquired through mutation), it can kill neighboring organisms. When predators kill prey, they gain resources required for reproduction (e.g., CPU cycles) proportional to that which the consumed prey had accumulated. Using information from the environment, predators and prey can coevolve a variety of behavioral strategies adapted to the network of interactions they face. Because predators and prey use information from their environment and are able to move during their lifetime, these experiments are typically carried out with spatially structured populations. On the other hand, host-parasite coevolution is often done in well-mixed environments, though it is not restricted to them.

=What can we learn from them?=

Do coevolutionary dynamics change as communities become richer, and is there any limit to their richness? Is the evolution of interactions between species as contingent as evolution itself? Why do some ecological scenarios lead to predictable network structure between species and others do not? [19] Do genetic constraints play a large role in the evolution of ecological networks? These are only a few of many open questions concerning the coevolution of ecological interactions. Unfortunately, these and many related questions require researchers to look across the evolutionary history of ecological network formation, but those data are completely lacking for natural systems. With digital organisms, watching both the coevolutionary process and ecological network formation is possible in real time. Data on the abundance of interacting phenotypes are recorded without error, hence the evolutionary implications of ecological processes can be explored in-depth. 

We need to go further than traditional approaches of studying only pairs of interacting species if we want to understand how biodiversity is organized in natural ecosystems. By using digital organisms, one can find generalities about the evolutionary and ecological processes shaping the web of interactions among species, as well as the coevolutionary dynamics embedded within these networks. By tracing the evolution of digital communities and their ecological networks, the researcher obtains a perfect ``fossil record&quot; of how the number of interacting phenotypes and the pattern of links among them evolve.

=Acknowledgments=

We thank Simon A. Levin, Jordi Bascompte, Justin Meyer and other members of the BEACON Center, for useful discussions, comments and suggestions that have largely improved the ms. This work was funded by a Marie Curie International Outgoing Fellowship within the 7th European Community Framework Programe (to M.A.F.), an AT\&amp;T Research Labs Fellowship (to L.Z.), and funding from the BEACON Center and iCER (to A.P.W.). This material is based in part upon work supported by the National Science Foundation under Cooperative Agreement No. DBI-0939454. Any opinions, findings, and conclusions or recommendations expressed in this material are those of the authors and do not necessarily reflect the views of the National Science Foundation.

=References=

1. Jacob F (1977) Evolution and tinkering. Science 196: 1161-1166.\\

2. Fussmann GF, Loreau M, Abrams PA (2007) Eco-evolutionary dynamics of communities and ecosystems. Functional Ecology 21: 465-477.\\

3. Thompson JN (2009) The coevolving web of life. American Naturalist 173: 125-140.\\

4. Schoener TW (2011) The newest synthesis: understanding the interplay of evolutionary and ecological dynamics. Science 330: 426-429.\\

5. Thompson JN (1999) The evolution of species interactions. Science 284: 2116-2118.\\

6. Yoder JB, Nuismer SL (2010) When does coevolution promote diversification? American Naturalist 176: 802-817.\\

7. Gilman RT, Nuismer SL, Jhwueng DC (2012) Coevolution in multidimensional trait space favours escape from parasites and pathogens. Nature 483: 7389.\\

8. Rezende EL, Lavabre JE, Guimar\~a˜es PR, Jordano P, Bascompte J (2007) Non-random coextinctions in phylogenetically structured mutualistic networks. Nature 448: 925–928.\\

9. G\'omez JM, Verd\'u M, Perfectti F (2010) Ecological interactions are evolutionarily conserved across the entire tree of life. Nature 465: 918-921.\\ 

10. Lenski RE, Travisano M (1994) Dynamics of adaptation and diversification: a 10,000-generation experiment with bacterial populations. Proceedings of the National Academy of Sciences, USA 91: 6808-6814.\\

11. Bohannan BJM, Lenski RE (2000) Linking genetic change to community evolution: insights from studies of bacteria and bacteriophage. Ecology Letters 3: 362-377.\\

12. Gould SJ (1990) Wonderful life: the Burgess Shale and the nature of history. W. W. Norton.\\

13. Maynard-Smith J (1992) Byte-sized evolution. Nature 335: 772-773.\\

14. Rasmussen S, Knudsen C, Feldberg R, Hindsholm M (1990) The coreworld: mergence and evolution of cooperative structures in a computational chemistry. Physica D 75: 1-3.\\

15. Ray TS (1992) An approach to the synthesis of life. In Langton CG, Taylor C, Farmer JD, Rasmussen S, editors. Proceedings of Artificial Life II: pp. 371-408.\\

16. Ofria C, Wilke CO (2004) Avida: A software platform for research in computational evolutionary biology. Artificial Life 10: 191-229.\\

17. Guimar\~aes PR, Jordano P, Thompson JN (2011). Evolution and coevolution in mutualistic networks. Ecology Letters 14: 877-885.\\

18. Lenski RE, Ofria C, Collier TC, Adami C (1999) Genome complexity, robustness and genetic interactions in digital organisms. Nature 400: 661-664.\\

19. Th\'ebault E, Fontaine C (2010) Stability of ecological communities and the architecture of mutualistic and trophic networks. Science 329: 853-856.\\

20. Kritsky G (1991) Darwin's Madagascan Hawk Moth prediction. American Entomologist 37: 206-209.</text>
    </revision>
    <revision>
      <id>488</id>
      <timestamp>2012-04-09T15:53:16Z</timestamp>
      <contributor>
        <username>Mfortuna</username>
        <id>10</id>
      </contributor>
      <text xml:space="preserve" bytes="17153">&quot;It is hard to realize that the world as we know is just one of many possibilities&quot;[1].

So far, the well-known structures of multispecific interactions such as food webs, plant-animal mutualistic networks, and host-parasite communities that have been studied are snapshots of the continuous coevolutionary process that shapes and is shaped by the patterns of links among species. In the last few years, ongoing development of software platforms used to experimentally study evolution has enabled researchers to examine such dynamic ecological interactions. By using self-replicating computer programs (i.e., digital organisms), researchers can explore the emergence and diversification of coevolving interactions without the limitations evolutionary biologists typically face. The resulting digital ecological networks  create opportunities for investigating the interplay between ecological and evolutionary processes in large webs of interacting species. Evolving digital organisms within ecological networks can help us understand how selection on one species affects the evolution of links among the other species throughout the web and, in turn, how changes in the overall structure of the web (e.g., through extinction of taxa or the introduction of invasive species) affect the evolution of a given species.


=Why using digital ecosystems?=

In nature, species are not evolving in isolation but instead are part of large networks of interacting species (see Fig.1). One of the main goals in the ecological sciences is to disentangle the evolutionary mechanisms responsible for the patterns of species interactions [2-4]. A particularly important unanswered question concerns how coevolution, the reciprocal evolutionary change between interacting species driven by natural selection [5], shapes the architecture of food webs, plant-animal mutualistic networks, and host-parasite communities. Until now, this question could  be addressed only via mathematical modeling and simulation [6-7], or by looking at the static fingerprint of evolutionary history, such as in phylogenetic signals [8-9]. Thus, there is a need for an alternative and experimental framework to test coevolutionary hypotheses [3]. 

Unfortunately, biological evolution experiments are difficult to carry out because of the long time-scales evolution requires [10]. Pairwise coevolution experiments with bacteria and viruses are even more difficult (as reviewed in [11]), requiring substantial effort to isolate and quantify small samples of interactions. Additionally, high levels of replication are required for statistical power given the stochastic nature of the evolutionary process (``What would happen if the tape of the history of life were rewound and replayed?&quot; [12]). To date, no experimental study has used biological organisms to explore coevolutionary dynamics in complex interaction networks. However, experiments using digital organisms that evolve ecological networks are promising empirical tools for understanding and predicting the outcome of the coevolutionary process within ecosystems.

=What are digital ecological networks?=

Digital ecological networks are webs of interacting, self-replicating, and evolving computer programs (i.e., digital organisms) that experience the same major ecological interactions that biological organisms do (competition, predation, parasitism, and mutualism). Despite being computational, these programs evolve quickly in an open-ended way: starting from only one or two digital organisms, network formation can be directly observed in real-time by tracking the interactions between constantly evolving phenotypes. These phenotypes may be defined by combinations of logical computations (hereafter tasks) that digital organisms perform, or other traits such as behavior. To perform tasks, digital organisms process random binary numbers taken from the environment by executing the set of instructions constituting their genomes, which are susceptible to mutation during the process of self-replication (see Fig. 2 and Video 1 in Supplementary Material, see also the Digital Organisms section for more details). If the output from processing those numbers corresponds to the result of a particular logic task, then that task is incorporated into the set of all logical tasks the organism performs, thus determining its phenotype. 

Interactions between digital organisms occur through phenotypic matching, which, in the case of task-based phenotypes, results from the performance of overlapping logic functions (see Fig.3). Different mechanisms for mapping phenotypic matching to interactions can be implemented depending on the antagonistic or mutualistic nature of the interaction. For example, two digital organisms can obtain mutual benefit if they both are able to perform at least one common task: the higher the number of common tasks, the higher the mutual benefit. In digital predator-prey systems, different prey species interact with predators, and selection favors prey strategies that enable them to avoid being eaten. These interactions create dynamic networks of interacting predator and prey phenotypes based on their differing and continuously evolving behaviors where selective forces are constantly changing. In fact, in each of these examples the interactions an individual, as part of a broader ecological context, faces affects its fitness.

=Where did the idea originate?=

&quot;So far, we have been able to study only one evolving system [...] If we want to discover generalizations about evolving systems, we will have to look at artificial ones&quot; [13].

==Coreworld==

The field of digital life was inspired by the rampant computer viruses of the 1980s. These viruses were self-replicating computer programs that spread from one computer to another, but they did not evolve. Steen Rasmussen was the first to include the possibility of mutation in self-replicating computer programs by extending the once popular Core War game, where programs competed in a digital battle ground for the computer's resources [14]. Although Rasmussen observed interesting evolution, mutations in this early genetic programing language produced many dead organisms, thus prohibiting scientific experiments. Just one year later, Tomas S. Ray developed an alternative system, Tierra, and performed the first successful experiments with evolving populations of self-replicating computer programs [15].

==Tierra==

Tom Ray created a genetic language similar to earlier digital evolution systems, but added several key features that made it more suitable for evolution in his artificial life system, Tierra. Primarily, he prevented instructions from writing beyond the ``private&quot; allocated memory space, thus limiting the potential for organisms writing over others [15]. The only selective pressure in Tierra was for increasing the self-replication rate. Over the course of evolution, this pressure lead to shorter and shorter genomes to reduce the time spent copying instructions during replication. Some individuals even started using code for replication from other organisms, allowing those cheaters to shrink further. This form of cheating was the first ecological interaction between organisms in artificial life software. Ray's cheaters pre-dated the study of evolving ecological interactions using Tierra-like digital evolution platforms by 20 years. 

==Avida==

In 1993, Christoph Adami, Charles Ofria, and C. Titus Brown created the artificial life platform Avida. They added the ability for digital organisms to obtain bonus CPU cycles for performing computation tasks, like adding two numbers together, which increased their replication rate. Using Avida, researchers were able to define tasks organisms could perform and the corresponding consequences triggered upon successful calculation [16]. Since Avida was designed specifically as a scientific tool, it allowed users to collect as much information about evolving populations as was feasible. Due to its flexibility and data tracking abilities, Avida has become the most widely used digital system for studying evolution.

==Adding ecology==

Phenotypic convergence in species within the same trophic level and trait complementarity in interacting partners have been recently identified as the outcome of the coevolutionary process in mutualistic networks using individual-based simulations [17]. Thus, it seems reasonable to establish interactions between digital organisms based on phenotypic matching, allowing a wide range of ecological interactions to be implemented (see Digital Interactions for examples).

=How are digital organisms and their interactions implemented?=
==Digital organisms==

Digital organisms in Avida are self-replicating computer programs with a genome composed of assembly-like instructions. The Turing complete genetic language in Avida contains instructions for manipulating values in registers and stacks as well as for control flow and mathematical operations. Each digital organism contains virtual hardware on which its genome is executed. To reproduce, digital organisms must copy their genome instruction by instruction (see Fig. 2 and Video 1 in Supplementary Material) into a new region of memory through a potentially noisy channel that may lead to errors (i.e., mutation). While most mutations are detrimental, mutants will occasionally have higher fitness providing natural selection with all the necessary components for Darwinian evolution. Digital organisms can acquire random 32-bit binary values from the environment and are able to manipulate them using their genetic programing language including the logic instruction \emph{nand}. With only this logic instruction, digital organisms can compute any other task by stringing together various operations [18]. For a more detailed description of the Avida research platform, see [16].

==Digital interactions==

A variety of antagonistic and mutualistic interactions are already implemented in the Avida software platform. Parasites are implemented just like other self-replicating digital organisms, but they live inside hosts and execute as parasitic threads using stolen CPU cycles. Because parasites impose a cost (stolen CPU cycles) to hosts there is selection for resistance, and when resistance starts to spread in a population there is selection for parasites to infect those new resistant hosts. Infection occurs when both the parasite and host perform at least one overlapping task, and thus a host is resistant to a particular parasite if they don't share any tasks. By keeping track of task-based phenotypes for both hosts and parasites as well as information about successful infections in a community, researchers are able to perfectly reconstruct the interaction network of coevolving digital organisms (Fig.4 and Video 2 in Supplementary Material). Mutualistic interactions are implemented following the same task matching mechanism but, instead of stealing CPU cycles from the host, the organisms obtain extra CPU cycles, thus speeding up the self-replication process. 

While host-parasite and mutualistic interactions are determined by task-based phenotypes, predator-prey interactions are determined by behavior: predators are digital organisms that have evolved from ancestral prey to locate, attack, and consume prey. When a digital organism executes an attack instruction (acquired through mutation), it can kill neighboring organisms. When predators kill prey, they gain resources required for reproduction (e.g., CPU cycles) proportional to that which the consumed prey had accumulated. Using information from the environment, predators and prey can coevolve a variety of behavioral strategies adapted to the network of interactions they face. Because predators and prey use information from their environment and are able to move during their lifetime, these experiments are typically carried out with spatially structured populations. On the other hand, host-parasite coevolution is often done in well-mixed environments, though it is not restricted to them.

=What can we learn from them?=

Do coevolutionary dynamics change as communities become richer, and is there any limit to their richness? Is the evolution of interactions between species as contingent as evolution itself? Why do some ecological scenarios lead to predictable network structure between species and others do not? [19] Do genetic constraints play a large role in the evolution of ecological networks? These are only a few of many open questions concerning the coevolution of ecological interactions. Unfortunately, these and many related questions require researchers to look across the evolutionary history of ecological network formation, but those data are completely lacking for natural systems. With digital organisms, watching both the coevolutionary process and ecological network formation is possible in real time. Data on the abundance of interacting phenotypes are recorded without error, hence the evolutionary implications of ecological processes can be explored in-depth. 

We need to go further than traditional approaches of studying only pairs of interacting species if we want to understand how biodiversity is organized in natural ecosystems. By using digital organisms, one can find generalities about the evolutionary and ecological processes shaping the web of interactions among species, as well as the coevolutionary dynamics embedded within these networks. By tracing the evolution of digital communities and their ecological networks, the researcher obtains a perfect ``fossil record&quot; of how the number of interacting phenotypes and the pattern of links among them evolve.

=Acknowledgments=

We thank Simon A. Levin, Jordi Bascompte, Justin Meyer and other members of the BEACON Center, for useful discussions, comments and suggestions that have largely improved the ms. This work was funded by a Marie Curie International Outgoing Fellowship within the 7th European Community Framework Programe (to M.A.F.), an AT\&amp;T Research Labs Fellowship (to L.Z.), and funding from the BEACON Center and iCER (to A.P.W.). This material is based in part upon work supported by the National Science Foundation under Cooperative Agreement No. DBI-0939454. Any opinions, findings, and conclusions or recommendations expressed in this material are those of the authors and do not necessarily reflect the views of the National Science Foundation.

=References=

1. Jacob F (1977) Evolution and tinkering. Science 196: 1161-1166.\\

2. Fussmann GF, Loreau M, Abrams PA (2007) Eco-evolutionary dynamics of communities and ecosystems. Functional Ecology 21: 465-477.\\

3. Thompson JN (2009) The coevolving web of life. American Naturalist 173: 125-140.\\

4. Schoener TW (2011) The newest synthesis: understanding the interplay of evolutionary and ecological dynamics. Science 330: 426-429.\\

5. Thompson JN (1999) The evolution of species interactions. Science 284: 2116-2118.\\

6. Yoder JB, Nuismer SL (2010) When does coevolution promote diversification? American Naturalist 176: 802-817.\\

7. Gilman RT, Nuismer SL, Jhwueng DC (2012) Coevolution in multidimensional trait space favours escape from parasites and pathogens. Nature 483: 7389.\\

8. Rezende EL, Lavabre JE, Guimar\~a˜es PR, Jordano P, Bascompte J (2007) Non-random coextinctions in phylogenetically structured mutualistic networks. Nature 448: 925–928.\\

9. G\'omez JM, Verd\'u M, Perfectti F (2010) Ecological interactions are evolutionarily conserved across the entire tree of life. Nature 465: 918-921.\\ 

10. Lenski RE, Travisano M (1994) Dynamics of adaptation and diversification: a 10,000-generation experiment with bacterial populations. Proceedings of the National Academy of Sciences, USA 91: 6808-6814.\\

11. Bohannan BJM, Lenski RE (2000) Linking genetic change to community evolution: insights from studies of bacteria and bacteriophage. Ecology Letters 3: 362-377.\\

12. Gould SJ (1990) Wonderful life: the Burgess Shale and the nature of history. W. W. Norton.\\

13. Maynard-Smith J (1992) Byte-sized evolution. Nature 335: 772-773.\\

14. Rasmussen S, Knudsen C, Feldberg R, Hindsholm M (1990) The coreworld: mergence and evolution of cooperative structures in a computational chemistry. Physica D 75: 1-3.\\

15. Ray TS (1992) An approach to the synthesis of life. In Langton CG, Taylor C, Farmer JD, Rasmussen S, editors. Proceedings of Artificial Life II: pp. 371-408.\\

16. Ofria C, Wilke CO (2004) Avida: A software platform for research in computational evolutionary biology. Artificial Life 10: 191-229.\\

17. Guimar\~aes PR, Jordano P, Thompson JN (2011). Evolution and coevolution in mutualistic networks. Ecology Letters 14: 877-885.\\

18. Lenski RE, Ofria C, Collier TC, Adami C (1999) Genome complexity, robustness and genetic interactions in digital organisms. Nature 400: 661-664.\\

19. Th\'ebault E, Fontaine C (2010) Stability of ecological communities and the architecture of mutualistic and trophic networks. Science 329: 853-856.\\

20. Kritsky G (1991) Darwin's Madagascan Hawk Moth prediction. American Entomologist 37: 206-209.</text>
    </revision>
    <revision>
      <id>489</id>
      <timestamp>2012-04-09T15:54:34Z</timestamp>
      <contributor>
        <username>Mfortuna</username>
        <id>10</id>
      </contributor>
      <text xml:space="preserve" bytes="17152">&quot;It is hard to realize that the world as we know is just one of many possibilities&quot;[1].

So far, the well-known structures of multispecific interactions such as food webs, plant-animal mutualistic networks, and host-parasite communities that have been studied are snapshots of the continuous coevolutionary process that shapes and is shaped by the patterns of links among species. In the last few years, ongoing development of software platforms used to experimentally study evolution has enabled researchers to examine such dynamic ecological interactions. By using self-replicating computer programs (i.e., digital organisms), researchers can explore the emergence and diversification of coevolving interactions without the limitations evolutionary biologists typically face. The resulting digital ecological networks  create opportunities for investigating the interplay between ecological and evolutionary processes in large webs of interacting species. Evolving digital organisms within ecological networks can help us understand how selection on one species affects the evolution of links among the other species throughout the web and, in turn, how changes in the overall structure of the web (e.g., through extinction of taxa or the introduction of invasive species) affect the evolution of a given species.

=Why using digital ecosystems?=

In nature, species are not evolving in isolation but instead are part of large networks of interacting species (see Fig.1). One of the main goals in the ecological sciences is to disentangle the evolutionary mechanisms responsible for the patterns of species interactions [2-4]. A particularly important unanswered question concerns how coevolution, the reciprocal evolutionary change between interacting species driven by natural selection [5], shapes the architecture of food webs, plant-animal mutualistic networks, and host-parasite communities. Until now, this question could  be addressed only via mathematical modeling and simulation [6-7], or by looking at the static fingerprint of evolutionary history, such as in phylogenetic signals [8-9]. Thus, there is a need for an alternative and experimental framework to test coevolutionary hypotheses [3]. 

Unfortunately, biological evolution experiments are difficult to carry out because of the long time-scales evolution requires [10]. Pairwise coevolution experiments with bacteria and viruses are even more difficult (as reviewed in [11]), requiring substantial effort to isolate and quantify small samples of interactions. Additionally, high levels of replication are required for statistical power given the stochastic nature of the evolutionary process (``What would happen if the tape of the history of life were rewound and replayed?&quot; [12]). To date, no experimental study has used biological organisms to explore coevolutionary dynamics in complex interaction networks. However, experiments using digital organisms that evolve ecological networks are promising empirical tools for understanding and predicting the outcome of the coevolutionary process within ecosystems.

=What are digital ecological networks?=

Digital ecological networks are webs of interacting, self-replicating, and evolving computer programs (i.e., digital organisms) that experience the same major ecological interactions that biological organisms do (competition, predation, parasitism, and mutualism). Despite being computational, these programs evolve quickly in an open-ended way: starting from only one or two digital organisms, network formation can be directly observed in real-time by tracking the interactions between constantly evolving phenotypes. These phenotypes may be defined by combinations of logical computations (hereafter tasks) that digital organisms perform, or other traits such as behavior. To perform tasks, digital organisms process random binary numbers taken from the environment by executing the set of instructions constituting their genomes, which are susceptible to mutation during the process of self-replication (see Fig. 2 and Video 1 in Supplementary Material, see also the Digital Organisms section for more details). If the output from processing those numbers corresponds to the result of a particular logic task, then that task is incorporated into the set of all logical tasks the organism performs, thus determining its phenotype. 

Interactions between digital organisms occur through phenotypic matching, which, in the case of task-based phenotypes, results from the performance of overlapping logic functions (see Fig.3). Different mechanisms for mapping phenotypic matching to interactions can be implemented depending on the antagonistic or mutualistic nature of the interaction. For example, two digital organisms can obtain mutual benefit if they both are able to perform at least one common task: the higher the number of common tasks, the higher the mutual benefit. In digital predator-prey systems, different prey species interact with predators, and selection favors prey strategies that enable them to avoid being eaten. These interactions create dynamic networks of interacting predator and prey phenotypes based on their differing and continuously evolving behaviors where selective forces are constantly changing. In fact, in each of these examples the interactions an individual, as part of a broader ecological context, faces affects its fitness.

=Where did the idea originate?=

&quot;So far, we have been able to study only one evolving system [...] If we want to discover generalizations about evolving systems, we will have to look at artificial ones&quot; [13].

==Coreworld==

The field of digital life was inspired by the rampant computer viruses of the 1980s. These viruses were self-replicating computer programs that spread from one computer to another, but they did not evolve. Steen Rasmussen was the first to include the possibility of mutation in self-replicating computer programs by extending the once popular Core War game, where programs competed in a digital battle ground for the computer's resources [14]. Although Rasmussen observed interesting evolution, mutations in this early genetic programing language produced many dead organisms, thus prohibiting scientific experiments. Just one year later, Tomas S. Ray developed an alternative system, Tierra, and performed the first successful experiments with evolving populations of self-replicating computer programs [15].

==Tierra==

Tom Ray created a genetic language similar to earlier digital evolution systems, but added several key features that made it more suitable for evolution in his artificial life system, Tierra. Primarily, he prevented instructions from writing beyond the ``private&quot; allocated memory space, thus limiting the potential for organisms writing over others [15]. The only selective pressure in Tierra was for increasing the self-replication rate. Over the course of evolution, this pressure lead to shorter and shorter genomes to reduce the time spent copying instructions during replication. Some individuals even started using code for replication from other organisms, allowing those cheaters to shrink further. This form of cheating was the first ecological interaction between organisms in artificial life software. Ray's cheaters pre-dated the study of evolving ecological interactions using Tierra-like digital evolution platforms by 20 years. 

==Avida==

In 1993, Christoph Adami, Charles Ofria, and C. Titus Brown created the artificial life platform Avida. They added the ability for digital organisms to obtain bonus CPU cycles for performing computation tasks, like adding two numbers together, which increased their replication rate. Using Avida, researchers were able to define tasks organisms could perform and the corresponding consequences triggered upon successful calculation [16]. Since Avida was designed specifically as a scientific tool, it allowed users to collect as much information about evolving populations as was feasible. Due to its flexibility and data tracking abilities, Avida has become the most widely used digital system for studying evolution.

==Adding ecology==

Phenotypic convergence in species within the same trophic level and trait complementarity in interacting partners have been recently identified as the outcome of the coevolutionary process in mutualistic networks using individual-based simulations [17]. Thus, it seems reasonable to establish interactions between digital organisms based on phenotypic matching, allowing a wide range of ecological interactions to be implemented (see Digital Interactions for examples).

=How are digital organisms and their interactions implemented?=
==Digital organisms==

Digital organisms in Avida are self-replicating computer programs with a genome composed of assembly-like instructions. The Turing complete genetic language in Avida contains instructions for manipulating values in registers and stacks as well as for control flow and mathematical operations. Each digital organism contains virtual hardware on which its genome is executed. To reproduce, digital organisms must copy their genome instruction by instruction (see Fig. 2 and Video 1 in Supplementary Material) into a new region of memory through a potentially noisy channel that may lead to errors (i.e., mutation). While most mutations are detrimental, mutants will occasionally have higher fitness providing natural selection with all the necessary components for Darwinian evolution. Digital organisms can acquire random 32-bit binary values from the environment and are able to manipulate them using their genetic programing language including the logic instruction \emph{nand}. With only this logic instruction, digital organisms can compute any other task by stringing together various operations [18]. For a more detailed description of the Avida research platform, see [16].

==Digital interactions==

A variety of antagonistic and mutualistic interactions are already implemented in the Avida software platform. Parasites are implemented just like other self-replicating digital organisms, but they live inside hosts and execute as parasitic threads using stolen CPU cycles. Because parasites impose a cost (stolen CPU cycles) to hosts there is selection for resistance, and when resistance starts to spread in a population there is selection for parasites to infect those new resistant hosts. Infection occurs when both the parasite and host perform at least one overlapping task, and thus a host is resistant to a particular parasite if they don't share any tasks. By keeping track of task-based phenotypes for both hosts and parasites as well as information about successful infections in a community, researchers are able to perfectly reconstruct the interaction network of coevolving digital organisms (Fig.4 and Video 2 in Supplementary Material). Mutualistic interactions are implemented following the same task matching mechanism but, instead of stealing CPU cycles from the host, the organisms obtain extra CPU cycles, thus speeding up the self-replication process. 

While host-parasite and mutualistic interactions are determined by task-based phenotypes, predator-prey interactions are determined by behavior: predators are digital organisms that have evolved from ancestral prey to locate, attack, and consume prey. When a digital organism executes an attack instruction (acquired through mutation), it can kill neighboring organisms. When predators kill prey, they gain resources required for reproduction (e.g., CPU cycles) proportional to that which the consumed prey had accumulated. Using information from the environment, predators and prey can coevolve a variety of behavioral strategies adapted to the network of interactions they face. Because predators and prey use information from their environment and are able to move during their lifetime, these experiments are typically carried out with spatially structured populations. On the other hand, host-parasite coevolution is often done in well-mixed environments, though it is not restricted to them.

=What can we learn from them?=

Do coevolutionary dynamics change as communities become richer, and is there any limit to their richness? Is the evolution of interactions between species as contingent as evolution itself? Why do some ecological scenarios lead to predictable network structure between species and others do not? [19] Do genetic constraints play a large role in the evolution of ecological networks? These are only a few of many open questions concerning the coevolution of ecological interactions. Unfortunately, these and many related questions require researchers to look across the evolutionary history of ecological network formation, but those data are completely lacking for natural systems. With digital organisms, watching both the coevolutionary process and ecological network formation is possible in real time. Data on the abundance of interacting phenotypes are recorded without error, hence the evolutionary implications of ecological processes can be explored in-depth. 

We need to go further than traditional approaches of studying only pairs of interacting species if we want to understand how biodiversity is organized in natural ecosystems. By using digital organisms, one can find generalities about the evolutionary and ecological processes shaping the web of interactions among species, as well as the coevolutionary dynamics embedded within these networks. By tracing the evolution of digital communities and their ecological networks, the researcher obtains a perfect ``fossil record&quot; of how the number of interacting phenotypes and the pattern of links among them evolve.

=Acknowledgments=

We thank Simon A. Levin, Jordi Bascompte, Justin Meyer and other members of the BEACON Center, for useful discussions, comments and suggestions that have largely improved the ms. This work was funded by a Marie Curie International Outgoing Fellowship within the 7th European Community Framework Programe (to M.A.F.), an AT\&amp;T Research Labs Fellowship (to L.Z.), and funding from the BEACON Center and iCER (to A.P.W.). This material is based in part upon work supported by the National Science Foundation under Cooperative Agreement No. DBI-0939454. Any opinions, findings, and conclusions or recommendations expressed in this material are those of the authors and do not necessarily reflect the views of the National Science Foundation.

=References=

1. Jacob F (1977) Evolution and tinkering. Science 196: 1161-1166.\\

2. Fussmann GF, Loreau M, Abrams PA (2007) Eco-evolutionary dynamics of communities and ecosystems. Functional Ecology 21: 465-477.\\

3. Thompson JN (2009) The coevolving web of life. American Naturalist 173: 125-140.\\

4. Schoener TW (2011) The newest synthesis: understanding the interplay of evolutionary and ecological dynamics. Science 330: 426-429.\\

5. Thompson JN (1999) The evolution of species interactions. Science 284: 2116-2118.\\

6. Yoder JB, Nuismer SL (2010) When does coevolution promote diversification? American Naturalist 176: 802-817.\\

7. Gilman RT, Nuismer SL, Jhwueng DC (2012) Coevolution in multidimensional trait space favours escape from parasites and pathogens. Nature 483: 7389.\\

8. Rezende EL, Lavabre JE, Guimar\~a˜es PR, Jordano P, Bascompte J (2007) Non-random coextinctions in phylogenetically structured mutualistic networks. Nature 448: 925–928.\\

9. G\'omez JM, Verd\'u M, Perfectti F (2010) Ecological interactions are evolutionarily conserved across the entire tree of life. Nature 465: 918-921.\\ 

10. Lenski RE, Travisano M (1994) Dynamics of adaptation and diversification: a 10,000-generation experiment with bacterial populations. Proceedings of the National Academy of Sciences, USA 91: 6808-6814.\\

11. Bohannan BJM, Lenski RE (2000) Linking genetic change to community evolution: insights from studies of bacteria and bacteriophage. Ecology Letters 3: 362-377.\\

12. Gould SJ (1990) Wonderful life: the Burgess Shale and the nature of history. W. W. Norton.\\

13. Maynard-Smith J (1992) Byte-sized evolution. Nature 335: 772-773.\\

14. Rasmussen S, Knudsen C, Feldberg R, Hindsholm M (1990) The coreworld: mergence and evolution of cooperative structures in a computational chemistry. Physica D 75: 1-3.\\

15. Ray TS (1992) An approach to the synthesis of life. In Langton CG, Taylor C, Farmer JD, Rasmussen S, editors. Proceedings of Artificial Life II: pp. 371-408.\\

16. Ofria C, Wilke CO (2004) Avida: A software platform for research in computational evolutionary biology. Artificial Life 10: 191-229.\\

17. Guimar\~aes PR, Jordano P, Thompson JN (2011). Evolution and coevolution in mutualistic networks. Ecology Letters 14: 877-885.\\

18. Lenski RE, Ofria C, Collier TC, Adami C (1999) Genome complexity, robustness and genetic interactions in digital organisms. Nature 400: 661-664.\\

19. Th\'ebault E, Fontaine C (2010) Stability of ecological communities and the architecture of mutualistic and trophic networks. Science 329: 853-856.\\

20. Kritsky G (1991) Darwin's Madagascan Hawk Moth prediction. American Entomologist 37: 206-209.</text>
    </revision>
    <revision>
      <id>490</id>
      <timestamp>2012-04-09T15:55:33Z</timestamp>
      <contributor>
        <username>Mfortuna</username>
        <id>10</id>
      </contributor>
      <comment>/* Why using digital ecosystems? */</comment>
      <text xml:space="preserve" bytes="17151">&quot;It is hard to realize that the world as we know is just one of many possibilities&quot;[1].

So far, the well-known structures of multispecific interactions such as food webs, plant-animal mutualistic networks, and host-parasite communities that have been studied are snapshots of the continuous coevolutionary process that shapes and is shaped by the patterns of links among species. In the last few years, ongoing development of software platforms used to experimentally study evolution has enabled researchers to examine such dynamic ecological interactions. By using self-replicating computer programs (i.e., digital organisms), researchers can explore the emergence and diversification of coevolving interactions without the limitations evolutionary biologists typically face. The resulting digital ecological networks  create opportunities for investigating the interplay between ecological and evolutionary processes in large webs of interacting species. Evolving digital organisms within ecological networks can help us understand how selection on one species affects the evolution of links among the other species throughout the web and, in turn, how changes in the overall structure of the web (e.g., through extinction of taxa or the introduction of invasive species) affect the evolution of a given species.

=Why using digital ecosystems?=

In nature, species are not evolving in isolation but instead are part of large networks of interacting species (see Fig.1). One of the main goals in the ecological sciences is to disentangle the evolutionary mechanisms responsible for the patterns of species interactions [2-4]. A particularly important unanswered question concerns how coevolution, the reciprocal evolutionary change between interacting species driven by natural selection [5], shapes the architecture of food webs, plant-animal mutualistic networks, and host-parasite communities. Until now, this question could  be addressed only via mathematical modeling and simulation [6-7], or by looking at the static fingerprint of evolutionary history, such as in phylogenetic signals [8-9]. Thus, there is a need for an alternative and experimental framework to test coevolutionary hypotheses [3]. 

Unfortunately, biological evolution experiments are difficult to carry out because of the long time-scales evolution requires [10]. Pairwise coevolution experiments with bacteria and viruses are even more difficult (as reviewed in [11]), requiring substantial effort to isolate and quantify small samples of interactions. Additionally, high levels of replication are required for statistical power given the stochastic nature of the evolutionary process (&quot;What would happen if the tape of the history of life were rewound and replayed?&quot; [12]). To date, no experimental study has used biological organisms to explore coevolutionary dynamics in complex interaction networks. However, experiments using digital organisms that evolve ecological networks are promising empirical tools for understanding and predicting the outcome of the coevolutionary process within ecosystems.

=What are digital ecological networks?=

Digital ecological networks are webs of interacting, self-replicating, and evolving computer programs (i.e., digital organisms) that experience the same major ecological interactions that biological organisms do (competition, predation, parasitism, and mutualism). Despite being computational, these programs evolve quickly in an open-ended way: starting from only one or two digital organisms, network formation can be directly observed in real-time by tracking the interactions between constantly evolving phenotypes. These phenotypes may be defined by combinations of logical computations (hereafter tasks) that digital organisms perform, or other traits such as behavior. To perform tasks, digital organisms process random binary numbers taken from the environment by executing the set of instructions constituting their genomes, which are susceptible to mutation during the process of self-replication (see Fig. 2 and Video 1 in Supplementary Material, see also the Digital Organisms section for more details). If the output from processing those numbers corresponds to the result of a particular logic task, then that task is incorporated into the set of all logical tasks the organism performs, thus determining its phenotype. 

Interactions between digital organisms occur through phenotypic matching, which, in the case of task-based phenotypes, results from the performance of overlapping logic functions (see Fig.3). Different mechanisms for mapping phenotypic matching to interactions can be implemented depending on the antagonistic or mutualistic nature of the interaction. For example, two digital organisms can obtain mutual benefit if they both are able to perform at least one common task: the higher the number of common tasks, the higher the mutual benefit. In digital predator-prey systems, different prey species interact with predators, and selection favors prey strategies that enable them to avoid being eaten. These interactions create dynamic networks of interacting predator and prey phenotypes based on their differing and continuously evolving behaviors where selective forces are constantly changing. In fact, in each of these examples the interactions an individual, as part of a broader ecological context, faces affects its fitness.

=Where did the idea originate?=

&quot;So far, we have been able to study only one evolving system [...] If we want to discover generalizations about evolving systems, we will have to look at artificial ones&quot; [13].

==Coreworld==

The field of digital life was inspired by the rampant computer viruses of the 1980s. These viruses were self-replicating computer programs that spread from one computer to another, but they did not evolve. Steen Rasmussen was the first to include the possibility of mutation in self-replicating computer programs by extending the once popular Core War game, where programs competed in a digital battle ground for the computer's resources [14]. Although Rasmussen observed interesting evolution, mutations in this early genetic programing language produced many dead organisms, thus prohibiting scientific experiments. Just one year later, Tomas S. Ray developed an alternative system, Tierra, and performed the first successful experiments with evolving populations of self-replicating computer programs [15].

==Tierra==

Tom Ray created a genetic language similar to earlier digital evolution systems, but added several key features that made it more suitable for evolution in his artificial life system, Tierra. Primarily, he prevented instructions from writing beyond the ``private&quot; allocated memory space, thus limiting the potential for organisms writing over others [15]. The only selective pressure in Tierra was for increasing the self-replication rate. Over the course of evolution, this pressure lead to shorter and shorter genomes to reduce the time spent copying instructions during replication. Some individuals even started using code for replication from other organisms, allowing those cheaters to shrink further. This form of cheating was the first ecological interaction between organisms in artificial life software. Ray's cheaters pre-dated the study of evolving ecological interactions using Tierra-like digital evolution platforms by 20 years. 

==Avida==

In 1993, Christoph Adami, Charles Ofria, and C. Titus Brown created the artificial life platform Avida. They added the ability for digital organisms to obtain bonus CPU cycles for performing computation tasks, like adding two numbers together, which increased their replication rate. Using Avida, researchers were able to define tasks organisms could perform and the corresponding consequences triggered upon successful calculation [16]. Since Avida was designed specifically as a scientific tool, it allowed users to collect as much information about evolving populations as was feasible. Due to its flexibility and data tracking abilities, Avida has become the most widely used digital system for studying evolution.

==Adding ecology==

Phenotypic convergence in species within the same trophic level and trait complementarity in interacting partners have been recently identified as the outcome of the coevolutionary process in mutualistic networks using individual-based simulations [17]. Thus, it seems reasonable to establish interactions between digital organisms based on phenotypic matching, allowing a wide range of ecological interactions to be implemented (see Digital Interactions for examples).

=How are digital organisms and their interactions implemented?=
==Digital organisms==

Digital organisms in Avida are self-replicating computer programs with a genome composed of assembly-like instructions. The Turing complete genetic language in Avida contains instructions for manipulating values in registers and stacks as well as for control flow and mathematical operations. Each digital organism contains virtual hardware on which its genome is executed. To reproduce, digital organisms must copy their genome instruction by instruction (see Fig. 2 and Video 1 in Supplementary Material) into a new region of memory through a potentially noisy channel that may lead to errors (i.e., mutation). While most mutations are detrimental, mutants will occasionally have higher fitness providing natural selection with all the necessary components for Darwinian evolution. Digital organisms can acquire random 32-bit binary values from the environment and are able to manipulate them using their genetic programing language including the logic instruction \emph{nand}. With only this logic instruction, digital organisms can compute any other task by stringing together various operations [18]. For a more detailed description of the Avida research platform, see [16].

==Digital interactions==

A variety of antagonistic and mutualistic interactions are already implemented in the Avida software platform. Parasites are implemented just like other self-replicating digital organisms, but they live inside hosts and execute as parasitic threads using stolen CPU cycles. Because parasites impose a cost (stolen CPU cycles) to hosts there is selection for resistance, and when resistance starts to spread in a population there is selection for parasites to infect those new resistant hosts. Infection occurs when both the parasite and host perform at least one overlapping task, and thus a host is resistant to a particular parasite if they don't share any tasks. By keeping track of task-based phenotypes for both hosts and parasites as well as information about successful infections in a community, researchers are able to perfectly reconstruct the interaction network of coevolving digital organisms (Fig.4 and Video 2 in Supplementary Material). Mutualistic interactions are implemented following the same task matching mechanism but, instead of stealing CPU cycles from the host, the organisms obtain extra CPU cycles, thus speeding up the self-replication process. 

While host-parasite and mutualistic interactions are determined by task-based phenotypes, predator-prey interactions are determined by behavior: predators are digital organisms that have evolved from ancestral prey to locate, attack, and consume prey. When a digital organism executes an attack instruction (acquired through mutation), it can kill neighboring organisms. When predators kill prey, they gain resources required for reproduction (e.g., CPU cycles) proportional to that which the consumed prey had accumulated. Using information from the environment, predators and prey can coevolve a variety of behavioral strategies adapted to the network of interactions they face. Because predators and prey use information from their environment and are able to move during their lifetime, these experiments are typically carried out with spatially structured populations. On the other hand, host-parasite coevolution is often done in well-mixed environments, though it is not restricted to them.

=What can we learn from them?=

Do coevolutionary dynamics change as communities become richer, and is there any limit to their richness? Is the evolution of interactions between species as contingent as evolution itself? Why do some ecological scenarios lead to predictable network structure between species and others do not? [19] Do genetic constraints play a large role in the evolution of ecological networks? These are only a few of many open questions concerning the coevolution of ecological interactions. Unfortunately, these and many related questions require researchers to look across the evolutionary history of ecological network formation, but those data are completely lacking for natural systems. With digital organisms, watching both the coevolutionary process and ecological network formation is possible in real time. Data on the abundance of interacting phenotypes are recorded without error, hence the evolutionary implications of ecological processes can be explored in-depth. 

We need to go further than traditional approaches of studying only pairs of interacting species if we want to understand how biodiversity is organized in natural ecosystems. By using digital organisms, one can find generalities about the evolutionary and ecological processes shaping the web of interactions among species, as well as the coevolutionary dynamics embedded within these networks. By tracing the evolution of digital communities and their ecological networks, the researcher obtains a perfect ``fossil record&quot; of how the number of interacting phenotypes and the pattern of links among them evolve.

=Acknowledgments=

We thank Simon A. Levin, Jordi Bascompte, Justin Meyer and other members of the BEACON Center, for useful discussions, comments and suggestions that have largely improved the ms. This work was funded by a Marie Curie International Outgoing Fellowship within the 7th European Community Framework Programe (to M.A.F.), an AT\&amp;T Research Labs Fellowship (to L.Z.), and funding from the BEACON Center and iCER (to A.P.W.). This material is based in part upon work supported by the National Science Foundation under Cooperative Agreement No. DBI-0939454. Any opinions, findings, and conclusions or recommendations expressed in this material are those of the authors and do not necessarily reflect the views of the National Science Foundation.

=References=

1. Jacob F (1977) Evolution and tinkering. Science 196: 1161-1166.\\

2. Fussmann GF, Loreau M, Abrams PA (2007) Eco-evolutionary dynamics of communities and ecosystems. Functional Ecology 21: 465-477.\\

3. Thompson JN (2009) The coevolving web of life. American Naturalist 173: 125-140.\\

4. Schoener TW (2011) The newest synthesis: understanding the interplay of evolutionary and ecological dynamics. Science 330: 426-429.\\

5. Thompson JN (1999) The evolution of species interactions. Science 284: 2116-2118.\\

6. Yoder JB, Nuismer SL (2010) When does coevolution promote diversification? American Naturalist 176: 802-817.\\

7. Gilman RT, Nuismer SL, Jhwueng DC (2012) Coevolution in multidimensional trait space favours escape from parasites and pathogens. Nature 483: 7389.\\

8. Rezende EL, Lavabre JE, Guimar\~a˜es PR, Jordano P, Bascompte J (2007) Non-random coextinctions in phylogenetically structured mutualistic networks. Nature 448: 925–928.\\

9. G\'omez JM, Verd\'u M, Perfectti F (2010) Ecological interactions are evolutionarily conserved across the entire tree of life. Nature 465: 918-921.\\ 

10. Lenski RE, Travisano M (1994) Dynamics of adaptation and diversification: a 10,000-generation experiment with bacterial populations. Proceedings of the National Academy of Sciences, USA 91: 6808-6814.\\

11. Bohannan BJM, Lenski RE (2000) Linking genetic change to community evolution: insights from studies of bacteria and bacteriophage. Ecology Letters 3: 362-377.\\

12. Gould SJ (1990) Wonderful life: the Burgess Shale and the nature of history. W. W. Norton.\\

13. Maynard-Smith J (1992) Byte-sized evolution. Nature 335: 772-773.\\

14. Rasmussen S, Knudsen C, Feldberg R, Hindsholm M (1990) The coreworld: mergence and evolution of cooperative structures in a computational chemistry. Physica D 75: 1-3.\\

15. Ray TS (1992) An approach to the synthesis of life. In Langton CG, Taylor C, Farmer JD, Rasmussen S, editors. Proceedings of Artificial Life II: pp. 371-408.\\

16. Ofria C, Wilke CO (2004) Avida: A software platform for research in computational evolutionary biology. Artificial Life 10: 191-229.\\

17. Guimar\~aes PR, Jordano P, Thompson JN (2011). Evolution and coevolution in mutualistic networks. Ecology Letters 14: 877-885.\\

18. Lenski RE, Ofria C, Collier TC, Adami C (1999) Genome complexity, robustness and genetic interactions in digital organisms. Nature 400: 661-664.\\

19. Th\'ebault E, Fontaine C (2010) Stability of ecological communities and the architecture of mutualistic and trophic networks. Science 329: 853-856.\\

20. Kritsky G (1991) Darwin's Madagascan Hawk Moth prediction. American Entomologist 37: 206-209.</text>
    </revision>
    <revision>
      <id>491</id>
      <timestamp>2012-04-09T15:56:09Z</timestamp>
      <contributor>
        <username>Mfortuna</username>
        <id>10</id>
      </contributor>
      <comment>/* Why using digital ecosystems? */</comment>
      <text xml:space="preserve" bytes="17154">&quot;It is hard to realize that the world as we know is just one of many possibilities&quot;[1].

So far, the well-known structures of multispecific interactions such as food webs, plant-animal mutualistic networks, and host-parasite communities that have been studied are snapshots of the continuous coevolutionary process that shapes and is shaped by the patterns of links among species. In the last few years, ongoing development of software platforms used to experimentally study evolution has enabled researchers to examine such dynamic ecological interactions. By using self-replicating computer programs (i.e., digital organisms), researchers can explore the emergence and diversification of coevolving interactions without the limitations evolutionary biologists typically face. The resulting digital ecological networks  create opportunities for investigating the interplay between ecological and evolutionary processes in large webs of interacting species. Evolving digital organisms within ecological networks can help us understand how selection on one species affects the evolution of links among the other species throughout the web and, in turn, how changes in the overall structure of the web (e.g., through extinction of taxa or the introduction of invasive species) affect the evolution of a given species.

=Why using digital ecosystems?=

In nature, species are not evolving in isolation but instead are part of large networks of interacting species (see Figure 1). One of the main goals in the ecological sciences is to disentangle the evolutionary mechanisms responsible for the patterns of species interactions [2-4]. A particularly important unanswered question concerns how coevolution, the reciprocal evolutionary change between interacting species driven by natural selection [5], shapes the architecture of food webs, plant-animal mutualistic networks, and host-parasite communities. Until now, this question could  be addressed only via mathematical modeling and simulation [6-7], or by looking at the static fingerprint of evolutionary history, such as in phylogenetic signals [8-9]. Thus, there is a need for an alternative and experimental framework to test coevolutionary hypotheses [3]. 

Unfortunately, biological evolution experiments are difficult to carry out because of the long time-scales evolution requires [10]. Pairwise coevolution experiments with bacteria and viruses are even more difficult (as reviewed in [11]), requiring substantial effort to isolate and quantify small samples of interactions. Additionally, high levels of replication are required for statistical power given the stochastic nature of the evolutionary process (&quot;What would happen if the tape of the history of life were rewound and replayed?&quot; [12]). To date, no experimental study has used biological organisms to explore coevolutionary dynamics in complex interaction networks. However, experiments using digital organisms that evolve ecological networks are promising empirical tools for understanding and predicting the outcome of the coevolutionary process within ecosystems.

=What are digital ecological networks?=

Digital ecological networks are webs of interacting, self-replicating, and evolving computer programs (i.e., digital organisms) that experience the same major ecological interactions that biological organisms do (competition, predation, parasitism, and mutualism). Despite being computational, these programs evolve quickly in an open-ended way: starting from only one or two digital organisms, network formation can be directly observed in real-time by tracking the interactions between constantly evolving phenotypes. These phenotypes may be defined by combinations of logical computations (hereafter tasks) that digital organisms perform, or other traits such as behavior. To perform tasks, digital organisms process random binary numbers taken from the environment by executing the set of instructions constituting their genomes, which are susceptible to mutation during the process of self-replication (see Fig. 2 and Video 1 in Supplementary Material, see also the Digital Organisms section for more details). If the output from processing those numbers corresponds to the result of a particular logic task, then that task is incorporated into the set of all logical tasks the organism performs, thus determining its phenotype. 

Interactions between digital organisms occur through phenotypic matching, which, in the case of task-based phenotypes, results from the performance of overlapping logic functions (see Fig.3). Different mechanisms for mapping phenotypic matching to interactions can be implemented depending on the antagonistic or mutualistic nature of the interaction. For example, two digital organisms can obtain mutual benefit if they both are able to perform at least one common task: the higher the number of common tasks, the higher the mutual benefit. In digital predator-prey systems, different prey species interact with predators, and selection favors prey strategies that enable them to avoid being eaten. These interactions create dynamic networks of interacting predator and prey phenotypes based on their differing and continuously evolving behaviors where selective forces are constantly changing. In fact, in each of these examples the interactions an individual, as part of a broader ecological context, faces affects its fitness.

=Where did the idea originate?=

&quot;So far, we have been able to study only one evolving system [...] If we want to discover generalizations about evolving systems, we will have to look at artificial ones&quot; [13].

==Coreworld==

The field of digital life was inspired by the rampant computer viruses of the 1980s. These viruses were self-replicating computer programs that spread from one computer to another, but they did not evolve. Steen Rasmussen was the first to include the possibility of mutation in self-replicating computer programs by extending the once popular Core War game, where programs competed in a digital battle ground for the computer's resources [14]. Although Rasmussen observed interesting evolution, mutations in this early genetic programing language produced many dead organisms, thus prohibiting scientific experiments. Just one year later, Tomas S. Ray developed an alternative system, Tierra, and performed the first successful experiments with evolving populations of self-replicating computer programs [15].

==Tierra==

Tom Ray created a genetic language similar to earlier digital evolution systems, but added several key features that made it more suitable for evolution in his artificial life system, Tierra. Primarily, he prevented instructions from writing beyond the ``private&quot; allocated memory space, thus limiting the potential for organisms writing over others [15]. The only selective pressure in Tierra was for increasing the self-replication rate. Over the course of evolution, this pressure lead to shorter and shorter genomes to reduce the time spent copying instructions during replication. Some individuals even started using code for replication from other organisms, allowing those cheaters to shrink further. This form of cheating was the first ecological interaction between organisms in artificial life software. Ray's cheaters pre-dated the study of evolving ecological interactions using Tierra-like digital evolution platforms by 20 years. 

==Avida==

In 1993, Christoph Adami, Charles Ofria, and C. Titus Brown created the artificial life platform Avida. They added the ability for digital organisms to obtain bonus CPU cycles for performing computation tasks, like adding two numbers together, which increased their replication rate. Using Avida, researchers were able to define tasks organisms could perform and the corresponding consequences triggered upon successful calculation [16]. Since Avida was designed specifically as a scientific tool, it allowed users to collect as much information about evolving populations as was feasible. Due to its flexibility and data tracking abilities, Avida has become the most widely used digital system for studying evolution.

==Adding ecology==

Phenotypic convergence in species within the same trophic level and trait complementarity in interacting partners have been recently identified as the outcome of the coevolutionary process in mutualistic networks using individual-based simulations [17]. Thus, it seems reasonable to establish interactions between digital organisms based on phenotypic matching, allowing a wide range of ecological interactions to be implemented (see Digital Interactions for examples).

=How are digital organisms and their interactions implemented?=
==Digital organisms==

Digital organisms in Avida are self-replicating computer programs with a genome composed of assembly-like instructions. The Turing complete genetic language in Avida contains instructions for manipulating values in registers and stacks as well as for control flow and mathematical operations. Each digital organism contains virtual hardware on which its genome is executed. To reproduce, digital organisms must copy their genome instruction by instruction (see Fig. 2 and Video 1 in Supplementary Material) into a new region of memory through a potentially noisy channel that may lead to errors (i.e., mutation). While most mutations are detrimental, mutants will occasionally have higher fitness providing natural selection with all the necessary components for Darwinian evolution. Digital organisms can acquire random 32-bit binary values from the environment and are able to manipulate them using their genetic programing language including the logic instruction \emph{nand}. With only this logic instruction, digital organisms can compute any other task by stringing together various operations [18]. For a more detailed description of the Avida research platform, see [16].

==Digital interactions==

A variety of antagonistic and mutualistic interactions are already implemented in the Avida software platform. Parasites are implemented just like other self-replicating digital organisms, but they live inside hosts and execute as parasitic threads using stolen CPU cycles. Because parasites impose a cost (stolen CPU cycles) to hosts there is selection for resistance, and when resistance starts to spread in a population there is selection for parasites to infect those new resistant hosts. Infection occurs when both the parasite and host perform at least one overlapping task, and thus a host is resistant to a particular parasite if they don't share any tasks. By keeping track of task-based phenotypes for both hosts and parasites as well as information about successful infections in a community, researchers are able to perfectly reconstruct the interaction network of coevolving digital organisms (Fig.4 and Video 2 in Supplementary Material). Mutualistic interactions are implemented following the same task matching mechanism but, instead of stealing CPU cycles from the host, the organisms obtain extra CPU cycles, thus speeding up the self-replication process. 

While host-parasite and mutualistic interactions are determined by task-based phenotypes, predator-prey interactions are determined by behavior: predators are digital organisms that have evolved from ancestral prey to locate, attack, and consume prey. When a digital organism executes an attack instruction (acquired through mutation), it can kill neighboring organisms. When predators kill prey, they gain resources required for reproduction (e.g., CPU cycles) proportional to that which the consumed prey had accumulated. Using information from the environment, predators and prey can coevolve a variety of behavioral strategies adapted to the network of interactions they face. Because predators and prey use information from their environment and are able to move during their lifetime, these experiments are typically carried out with spatially structured populations. On the other hand, host-parasite coevolution is often done in well-mixed environments, though it is not restricted to them.

=What can we learn from them?=

Do coevolutionary dynamics change as communities become richer, and is there any limit to their richness? Is the evolution of interactions between species as contingent as evolution itself? Why do some ecological scenarios lead to predictable network structure between species and others do not? [19] Do genetic constraints play a large role in the evolution of ecological networks? These are only a few of many open questions concerning the coevolution of ecological interactions. Unfortunately, these and many related questions require researchers to look across the evolutionary history of ecological network formation, but those data are completely lacking for natural systems. With digital organisms, watching both the coevolutionary process and ecological network formation is possible in real time. Data on the abundance of interacting phenotypes are recorded without error, hence the evolutionary implications of ecological processes can be explored in-depth. 

We need to go further than traditional approaches of studying only pairs of interacting species if we want to understand how biodiversity is organized in natural ecosystems. By using digital organisms, one can find generalities about the evolutionary and ecological processes shaping the web of interactions among species, as well as the coevolutionary dynamics embedded within these networks. By tracing the evolution of digital communities and their ecological networks, the researcher obtains a perfect ``fossil record&quot; of how the number of interacting phenotypes and the pattern of links among them evolve.

=Acknowledgments=

We thank Simon A. Levin, Jordi Bascompte, Justin Meyer and other members of the BEACON Center, for useful discussions, comments and suggestions that have largely improved the ms. This work was funded by a Marie Curie International Outgoing Fellowship within the 7th European Community Framework Programe (to M.A.F.), an AT\&amp;T Research Labs Fellowship (to L.Z.), and funding from the BEACON Center and iCER (to A.P.W.). This material is based in part upon work supported by the National Science Foundation under Cooperative Agreement No. DBI-0939454. Any opinions, findings, and conclusions or recommendations expressed in this material are those of the authors and do not necessarily reflect the views of the National Science Foundation.

=References=

1. Jacob F (1977) Evolution and tinkering. Science 196: 1161-1166.\\

2. Fussmann GF, Loreau M, Abrams PA (2007) Eco-evolutionary dynamics of communities and ecosystems. Functional Ecology 21: 465-477.\\

3. Thompson JN (2009) The coevolving web of life. American Naturalist 173: 125-140.\\

4. Schoener TW (2011) The newest synthesis: understanding the interplay of evolutionary and ecological dynamics. Science 330: 426-429.\\

5. Thompson JN (1999) The evolution of species interactions. Science 284: 2116-2118.\\

6. Yoder JB, Nuismer SL (2010) When does coevolution promote diversification? American Naturalist 176: 802-817.\\

7. Gilman RT, Nuismer SL, Jhwueng DC (2012) Coevolution in multidimensional trait space favours escape from parasites and pathogens. Nature 483: 7389.\\

8. Rezende EL, Lavabre JE, Guimar\~a˜es PR, Jordano P, Bascompte J (2007) Non-random coextinctions in phylogenetically structured mutualistic networks. Nature 448: 925–928.\\

9. G\'omez JM, Verd\'u M, Perfectti F (2010) Ecological interactions are evolutionarily conserved across the entire tree of life. Nature 465: 918-921.\\ 

10. Lenski RE, Travisano M (1994) Dynamics of adaptation and diversification: a 10,000-generation experiment with bacterial populations. Proceedings of the National Academy of Sciences, USA 91: 6808-6814.\\

11. Bohannan BJM, Lenski RE (2000) Linking genetic change to community evolution: insights from studies of bacteria and bacteriophage. Ecology Letters 3: 362-377.\\

12. Gould SJ (1990) Wonderful life: the Burgess Shale and the nature of history. W. W. Norton.\\

13. Maynard-Smith J (1992) Byte-sized evolution. Nature 335: 772-773.\\

14. Rasmussen S, Knudsen C, Feldberg R, Hindsholm M (1990) The coreworld: mergence and evolution of cooperative structures in a computational chemistry. Physica D 75: 1-3.\\

15. Ray TS (1992) An approach to the synthesis of life. In Langton CG, Taylor C, Farmer JD, Rasmussen S, editors. Proceedings of Artificial Life II: pp. 371-408.\\

16. Ofria C, Wilke CO (2004) Avida: A software platform for research in computational evolutionary biology. Artificial Life 10: 191-229.\\

17. Guimar\~aes PR, Jordano P, Thompson JN (2011). Evolution and coevolution in mutualistic networks. Ecology Letters 14: 877-885.\\

18. Lenski RE, Ofria C, Collier TC, Adami C (1999) Genome complexity, robustness and genetic interactions in digital organisms. Nature 400: 661-664.\\

19. Th\'ebault E, Fontaine C (2010) Stability of ecological communities and the architecture of mutualistic and trophic networks. Science 329: 853-856.\\

20. Kritsky G (1991) Darwin's Madagascan Hawk Moth prediction. American Entomologist 37: 206-209.</text>
    </revision>
    <revision>
      <id>492</id>
      <timestamp>2012-04-09T15:56:44Z</timestamp>
      <contributor>
        <username>Mfortuna</username>
        <id>10</id>
      </contributor>
      <comment>/* What are digital ecological networks? */</comment>
      <text xml:space="preserve" bytes="17156">&quot;It is hard to realize that the world as we know is just one of many possibilities&quot;[1].

So far, the well-known structures of multispecific interactions such as food webs, plant-animal mutualistic networks, and host-parasite communities that have been studied are snapshots of the continuous coevolutionary process that shapes and is shaped by the patterns of links among species. In the last few years, ongoing development of software platforms used to experimentally study evolution has enabled researchers to examine such dynamic ecological interactions. By using self-replicating computer programs (i.e., digital organisms), researchers can explore the emergence and diversification of coevolving interactions without the limitations evolutionary biologists typically face. The resulting digital ecological networks  create opportunities for investigating the interplay between ecological and evolutionary processes in large webs of interacting species. Evolving digital organisms within ecological networks can help us understand how selection on one species affects the evolution of links among the other species throughout the web and, in turn, how changes in the overall structure of the web (e.g., through extinction of taxa or the introduction of invasive species) affect the evolution of a given species.

=Why using digital ecosystems?=

In nature, species are not evolving in isolation but instead are part of large networks of interacting species (see Figure 1). One of the main goals in the ecological sciences is to disentangle the evolutionary mechanisms responsible for the patterns of species interactions [2-4]. A particularly important unanswered question concerns how coevolution, the reciprocal evolutionary change between interacting species driven by natural selection [5], shapes the architecture of food webs, plant-animal mutualistic networks, and host-parasite communities. Until now, this question could  be addressed only via mathematical modeling and simulation [6-7], or by looking at the static fingerprint of evolutionary history, such as in phylogenetic signals [8-9]. Thus, there is a need for an alternative and experimental framework to test coevolutionary hypotheses [3]. 

Unfortunately, biological evolution experiments are difficult to carry out because of the long time-scales evolution requires [10]. Pairwise coevolution experiments with bacteria and viruses are even more difficult (as reviewed in [11]), requiring substantial effort to isolate and quantify small samples of interactions. Additionally, high levels of replication are required for statistical power given the stochastic nature of the evolutionary process (&quot;What would happen if the tape of the history of life were rewound and replayed?&quot; [12]). To date, no experimental study has used biological organisms to explore coevolutionary dynamics in complex interaction networks. However, experiments using digital organisms that evolve ecological networks are promising empirical tools for understanding and predicting the outcome of the coevolutionary process within ecosystems.

=What are digital ecological networks?=

Digital ecological networks are webs of interacting, self-replicating, and evolving computer programs (i.e., digital organisms) that experience the same major ecological interactions that biological organisms do (competition, predation, parasitism, and mutualism). Despite being computational, these programs evolve quickly in an open-ended way: starting from only one or two digital organisms, network formation can be directly observed in real-time by tracking the interactions between constantly evolving phenotypes. These phenotypes may be defined by combinations of logical computations (hereafter tasks) that digital organisms perform, or other traits such as behavior. To perform tasks, digital organisms process random binary numbers taken from the environment by executing the set of instructions constituting their genomes, which are susceptible to mutation during the process of self-replication (see Figure 2 and Video 1 in Supplementary Material, see also the Digital Organisms section for more details). If the output from processing those numbers corresponds to the result of a particular logic task, then that task is incorporated into the set of all logical tasks the organism performs, thus determining its phenotype. 

Interactions between digital organisms occur through phenotypic matching, which, in the case of task-based phenotypes, results from the performance of overlapping logic functions (see Fig.3). Different mechanisms for mapping phenotypic matching to interactions can be implemented depending on the antagonistic or mutualistic nature of the interaction. For example, two digital organisms can obtain mutual benefit if they both are able to perform at least one common task: the higher the number of common tasks, the higher the mutual benefit. In digital predator-prey systems, different prey species interact with predators, and selection favors prey strategies that enable them to avoid being eaten. These interactions create dynamic networks of interacting predator and prey phenotypes based on their differing and continuously evolving behaviors where selective forces are constantly changing. In fact, in each of these examples the interactions an individual, as part of a broader ecological context, faces affects its fitness.

=Where did the idea originate?=

&quot;So far, we have been able to study only one evolving system [...] If we want to discover generalizations about evolving systems, we will have to look at artificial ones&quot; [13].

==Coreworld==

The field of digital life was inspired by the rampant computer viruses of the 1980s. These viruses were self-replicating computer programs that spread from one computer to another, but they did not evolve. Steen Rasmussen was the first to include the possibility of mutation in self-replicating computer programs by extending the once popular Core War game, where programs competed in a digital battle ground for the computer's resources [14]. Although Rasmussen observed interesting evolution, mutations in this early genetic programing language produced many dead organisms, thus prohibiting scientific experiments. Just one year later, Tomas S. Ray developed an alternative system, Tierra, and performed the first successful experiments with evolving populations of self-replicating computer programs [15].

==Tierra==

Tom Ray created a genetic language similar to earlier digital evolution systems, but added several key features that made it more suitable for evolution in his artificial life system, Tierra. Primarily, he prevented instructions from writing beyond the ``private&quot; allocated memory space, thus limiting the potential for organisms writing over others [15]. The only selective pressure in Tierra was for increasing the self-replication rate. Over the course of evolution, this pressure lead to shorter and shorter genomes to reduce the time spent copying instructions during replication. Some individuals even started using code for replication from other organisms, allowing those cheaters to shrink further. This form of cheating was the first ecological interaction between organisms in artificial life software. Ray's cheaters pre-dated the study of evolving ecological interactions using Tierra-like digital evolution platforms by 20 years. 

==Avida==

In 1993, Christoph Adami, Charles Ofria, and C. Titus Brown created the artificial life platform Avida. They added the ability for digital organisms to obtain bonus CPU cycles for performing computation tasks, like adding two numbers together, which increased their replication rate. Using Avida, researchers were able to define tasks organisms could perform and the corresponding consequences triggered upon successful calculation [16]. Since Avida was designed specifically as a scientific tool, it allowed users to collect as much information about evolving populations as was feasible. Due to its flexibility and data tracking abilities, Avida has become the most widely used digital system for studying evolution.

==Adding ecology==

Phenotypic convergence in species within the same trophic level and trait complementarity in interacting partners have been recently identified as the outcome of the coevolutionary process in mutualistic networks using individual-based simulations [17]. Thus, it seems reasonable to establish interactions between digital organisms based on phenotypic matching, allowing a wide range of ecological interactions to be implemented (see Digital Interactions for examples).

=How are digital organisms and their interactions implemented?=
==Digital organisms==

Digital organisms in Avida are self-replicating computer programs with a genome composed of assembly-like instructions. The Turing complete genetic language in Avida contains instructions for manipulating values in registers and stacks as well as for control flow and mathematical operations. Each digital organism contains virtual hardware on which its genome is executed. To reproduce, digital organisms must copy their genome instruction by instruction (see Fig. 2 and Video 1 in Supplementary Material) into a new region of memory through a potentially noisy channel that may lead to errors (i.e., mutation). While most mutations are detrimental, mutants will occasionally have higher fitness providing natural selection with all the necessary components for Darwinian evolution. Digital organisms can acquire random 32-bit binary values from the environment and are able to manipulate them using their genetic programing language including the logic instruction \emph{nand}. With only this logic instruction, digital organisms can compute any other task by stringing together various operations [18]. For a more detailed description of the Avida research platform, see [16].

==Digital interactions==

A variety of antagonistic and mutualistic interactions are already implemented in the Avida software platform. Parasites are implemented just like other self-replicating digital organisms, but they live inside hosts and execute as parasitic threads using stolen CPU cycles. Because parasites impose a cost (stolen CPU cycles) to hosts there is selection for resistance, and when resistance starts to spread in a population there is selection for parasites to infect those new resistant hosts. Infection occurs when both the parasite and host perform at least one overlapping task, and thus a host is resistant to a particular parasite if they don't share any tasks. By keeping track of task-based phenotypes for both hosts and parasites as well as information about successful infections in a community, researchers are able to perfectly reconstruct the interaction network of coevolving digital organisms (Fig.4 and Video 2 in Supplementary Material). Mutualistic interactions are implemented following the same task matching mechanism but, instead of stealing CPU cycles from the host, the organisms obtain extra CPU cycles, thus speeding up the self-replication process. 

While host-parasite and mutualistic interactions are determined by task-based phenotypes, predator-prey interactions are determined by behavior: predators are digital organisms that have evolved from ancestral prey to locate, attack, and consume prey. When a digital organism executes an attack instruction (acquired through mutation), it can kill neighboring organisms. When predators kill prey, they gain resources required for reproduction (e.g., CPU cycles) proportional to that which the consumed prey had accumulated. Using information from the environment, predators and prey can coevolve a variety of behavioral strategies adapted to the network of interactions they face. Because predators and prey use information from their environment and are able to move during their lifetime, these experiments are typically carried out with spatially structured populations. On the other hand, host-parasite coevolution is often done in well-mixed environments, though it is not restricted to them.

=What can we learn from them?=

Do coevolutionary dynamics change as communities become richer, and is there any limit to their richness? Is the evolution of interactions between species as contingent as evolution itself? Why do some ecological scenarios lead to predictable network structure between species and others do not? [19] Do genetic constraints play a large role in the evolution of ecological networks? These are only a few of many open questions concerning the coevolution of ecological interactions. Unfortunately, these and many related questions require researchers to look across the evolutionary history of ecological network formation, but those data are completely lacking for natural systems. With digital organisms, watching both the coevolutionary process and ecological network formation is possible in real time. Data on the abundance of interacting phenotypes are recorded without error, hence the evolutionary implications of ecological processes can be explored in-depth. 

We need to go further than traditional approaches of studying only pairs of interacting species if we want to understand how biodiversity is organized in natural ecosystems. By using digital organisms, one can find generalities about the evolutionary and ecological processes shaping the web of interactions among species, as well as the coevolutionary dynamics embedded within these networks. By tracing the evolution of digital communities and their ecological networks, the researcher obtains a perfect ``fossil record&quot; of how the number of interacting phenotypes and the pattern of links among them evolve.

=Acknowledgments=

We thank Simon A. Levin, Jordi Bascompte, Justin Meyer and other members of the BEACON Center, for useful discussions, comments and suggestions that have largely improved the ms. This work was funded by a Marie Curie International Outgoing Fellowship within the 7th European Community Framework Programe (to M.A.F.), an AT\&amp;T Research Labs Fellowship (to L.Z.), and funding from the BEACON Center and iCER (to A.P.W.). This material is based in part upon work supported by the National Science Foundation under Cooperative Agreement No. DBI-0939454. Any opinions, findings, and conclusions or recommendations expressed in this material are those of the authors and do not necessarily reflect the views of the National Science Foundation.

=References=

1. Jacob F (1977) Evolution and tinkering. Science 196: 1161-1166.\\

2. Fussmann GF, Loreau M, Abrams PA (2007) Eco-evolutionary dynamics of communities and ecosystems. Functional Ecology 21: 465-477.\\

3. Thompson JN (2009) The coevolving web of life. American Naturalist 173: 125-140.\\

4. Schoener TW (2011) The newest synthesis: understanding the interplay of evolutionary and ecological dynamics. Science 330: 426-429.\\

5. Thompson JN (1999) The evolution of species interactions. Science 284: 2116-2118.\\

6. Yoder JB, Nuismer SL (2010) When does coevolution promote diversification? American Naturalist 176: 802-817.\\

7. Gilman RT, Nuismer SL, Jhwueng DC (2012) Coevolution in multidimensional trait space favours escape from parasites and pathogens. Nature 483: 7389.\\

8. Rezende EL, Lavabre JE, Guimar\~a˜es PR, Jordano P, Bascompte J (2007) Non-random coextinctions in phylogenetically structured mutualistic networks. Nature 448: 925–928.\\

9. G\'omez JM, Verd\'u M, Perfectti F (2010) Ecological interactions are evolutionarily conserved across the entire tree of life. Nature 465: 918-921.\\ 

10. Lenski RE, Travisano M (1994) Dynamics of adaptation and diversification: a 10,000-generation experiment with bacterial populations. Proceedings of the National Academy of Sciences, USA 91: 6808-6814.\\

11. Bohannan BJM, Lenski RE (2000) Linking genetic change to community evolution: insights from studies of bacteria and bacteriophage. Ecology Letters 3: 362-377.\\

12. Gould SJ (1990) Wonderful life: the Burgess Shale and the nature of history. W. W. Norton.\\

13. Maynard-Smith J (1992) Byte-sized evolution. Nature 335: 772-773.\\

14. Rasmussen S, Knudsen C, Feldberg R, Hindsholm M (1990) The coreworld: mergence and evolution of cooperative structures in a computational chemistry. Physica D 75: 1-3.\\

15. Ray TS (1992) An approach to the synthesis of life. In Langton CG, Taylor C, Farmer JD, Rasmussen S, editors. Proceedings of Artificial Life II: pp. 371-408.\\

16. Ofria C, Wilke CO (2004) Avida: A software platform for research in computational evolutionary biology. Artificial Life 10: 191-229.\\

17. Guimar\~aes PR, Jordano P, Thompson JN (2011). Evolution and coevolution in mutualistic networks. Ecology Letters 14: 877-885.\\

18. Lenski RE, Ofria C, Collier TC, Adami C (1999) Genome complexity, robustness and genetic interactions in digital organisms. Nature 400: 661-664.\\

19. Th\'ebault E, Fontaine C (2010) Stability of ecological communities and the architecture of mutualistic and trophic networks. Science 329: 853-856.\\

20. Kritsky G (1991) Darwin's Madagascan Hawk Moth prediction. American Entomologist 37: 206-209.</text>
    </revision>
    <revision>
      <id>493</id>
      <timestamp>2012-04-09T15:57:57Z</timestamp>
      <contributor>
        <username>Mfortuna</username>
        <id>10</id>
      </contributor>
      <comment>/* What are digital ecological networks? */</comment>
      <text xml:space="preserve" bytes="17161">&quot;It is hard to realize that the world as we know is just one of many possibilities&quot;[1].

So far, the well-known structures of multispecific interactions such as food webs, plant-animal mutualistic networks, and host-parasite communities that have been studied are snapshots of the continuous coevolutionary process that shapes and is shaped by the patterns of links among species. In the last few years, ongoing development of software platforms used to experimentally study evolution has enabled researchers to examine such dynamic ecological interactions. By using self-replicating computer programs (i.e., digital organisms), researchers can explore the emergence and diversification of coevolving interactions without the limitations evolutionary biologists typically face. The resulting digital ecological networks  create opportunities for investigating the interplay between ecological and evolutionary processes in large webs of interacting species. Evolving digital organisms within ecological networks can help us understand how selection on one species affects the evolution of links among the other species throughout the web and, in turn, how changes in the overall structure of the web (e.g., through extinction of taxa or the introduction of invasive species) affect the evolution of a given species.

=Why using digital ecosystems?=

In nature, species are not evolving in isolation but instead are part of large networks of interacting species (see Figure 1). One of the main goals in the ecological sciences is to disentangle the evolutionary mechanisms responsible for the patterns of species interactions [2-4]. A particularly important unanswered question concerns how coevolution, the reciprocal evolutionary change between interacting species driven by natural selection [5], shapes the architecture of food webs, plant-animal mutualistic networks, and host-parasite communities. Until now, this question could  be addressed only via mathematical modeling and simulation [6-7], or by looking at the static fingerprint of evolutionary history, such as in phylogenetic signals [8-9]. Thus, there is a need for an alternative and experimental framework to test coevolutionary hypotheses [3]. 

Unfortunately, biological evolution experiments are difficult to carry out because of the long time-scales evolution requires [10]. Pairwise coevolution experiments with bacteria and viruses are even more difficult (as reviewed in [11]), requiring substantial effort to isolate and quantify small samples of interactions. Additionally, high levels of replication are required for statistical power given the stochastic nature of the evolutionary process (&quot;What would happen if the tape of the history of life were rewound and replayed?&quot; [12]). To date, no experimental study has used biological organisms to explore coevolutionary dynamics in complex interaction networks. However, experiments using digital organisms that evolve ecological networks are promising empirical tools for understanding and predicting the outcome of the coevolutionary process within ecosystems.

=What are digital ecological networks?=

Digital ecological networks are webs of interacting, self-replicating, and evolving computer programs (i.e., digital organisms) that experience the same major ecological interactions that biological organisms do (competition, predation, parasitism, and mutualism). Despite being computational, these programs evolve quickly in an open-ended way: starting from only one or two digital organisms, network formation can be directly observed in real-time by tracking the interactions between constantly evolving phenotypes. These phenotypes may be defined by combinations of logical computations (hereafter tasks) that digital organisms perform, or other traits such as behavior. To perform tasks, digital organisms process random binary numbers taken from the environment by executing the set of instructions constituting their genomes, which are susceptible to mutation during the process of self-replication (see Figure 2 and Video 1 in Supplementary Material, see also the &quot;Digital organisms&quot; section for more details). If the output from processing those numbers corresponds to the result of a particular logic task, then that task is incorporated into the set of all logical tasks the organism performs, thus determining its phenotype. 

Interactions between digital organisms occur through phenotypic matching, which, in the case of task-based phenotypes, results from the performance of overlapping logic functions (see Figure 3). Different mechanisms for mapping phenotypic matching to interactions can be implemented depending on the antagonistic or mutualistic nature of the interaction. For example, two digital organisms can obtain mutual benefit if they both are able to perform at least one common task: the higher the number of common tasks, the higher the mutual benefit. In digital predator-prey systems, different prey species interact with predators, and selection favors prey strategies that enable them to avoid being eaten. These interactions create dynamic networks of interacting predator and prey phenotypes based on their differing and continuously evolving behaviors where selective forces are constantly changing. In fact, in each of these examples the interactions an individual, as part of a broader ecological context, faces affects its fitness.

=Where did the idea originate?=

&quot;So far, we have been able to study only one evolving system [...] If we want to discover generalizations about evolving systems, we will have to look at artificial ones&quot; [13].

==Coreworld==

The field of digital life was inspired by the rampant computer viruses of the 1980s. These viruses were self-replicating computer programs that spread from one computer to another, but they did not evolve. Steen Rasmussen was the first to include the possibility of mutation in self-replicating computer programs by extending the once popular Core War game, where programs competed in a digital battle ground for the computer's resources [14]. Although Rasmussen observed interesting evolution, mutations in this early genetic programing language produced many dead organisms, thus prohibiting scientific experiments. Just one year later, Tomas S. Ray developed an alternative system, Tierra, and performed the first successful experiments with evolving populations of self-replicating computer programs [15].

==Tierra==

Tom Ray created a genetic language similar to earlier digital evolution systems, but added several key features that made it more suitable for evolution in his artificial life system, Tierra. Primarily, he prevented instructions from writing beyond the ``private&quot; allocated memory space, thus limiting the potential for organisms writing over others [15]. The only selective pressure in Tierra was for increasing the self-replication rate. Over the course of evolution, this pressure lead to shorter and shorter genomes to reduce the time spent copying instructions during replication. Some individuals even started using code for replication from other organisms, allowing those cheaters to shrink further. This form of cheating was the first ecological interaction between organisms in artificial life software. Ray's cheaters pre-dated the study of evolving ecological interactions using Tierra-like digital evolution platforms by 20 years. 

==Avida==

In 1993, Christoph Adami, Charles Ofria, and C. Titus Brown created the artificial life platform Avida. They added the ability for digital organisms to obtain bonus CPU cycles for performing computation tasks, like adding two numbers together, which increased their replication rate. Using Avida, researchers were able to define tasks organisms could perform and the corresponding consequences triggered upon successful calculation [16]. Since Avida was designed specifically as a scientific tool, it allowed users to collect as much information about evolving populations as was feasible. Due to its flexibility and data tracking abilities, Avida has become the most widely used digital system for studying evolution.

==Adding ecology==

Phenotypic convergence in species within the same trophic level and trait complementarity in interacting partners have been recently identified as the outcome of the coevolutionary process in mutualistic networks using individual-based simulations [17]. Thus, it seems reasonable to establish interactions between digital organisms based on phenotypic matching, allowing a wide range of ecological interactions to be implemented (see Digital Interactions for examples).

=How are digital organisms and their interactions implemented?=
==Digital organisms==

Digital organisms in Avida are self-replicating computer programs with a genome composed of assembly-like instructions. The Turing complete genetic language in Avida contains instructions for manipulating values in registers and stacks as well as for control flow and mathematical operations. Each digital organism contains virtual hardware on which its genome is executed. To reproduce, digital organisms must copy their genome instruction by instruction (see Fig. 2 and Video 1 in Supplementary Material) into a new region of memory through a potentially noisy channel that may lead to errors (i.e., mutation). While most mutations are detrimental, mutants will occasionally have higher fitness providing natural selection with all the necessary components for Darwinian evolution. Digital organisms can acquire random 32-bit binary values from the environment and are able to manipulate them using their genetic programing language including the logic instruction \emph{nand}. With only this logic instruction, digital organisms can compute any other task by stringing together various operations [18]. For a more detailed description of the Avida research platform, see [16].

==Digital interactions==

A variety of antagonistic and mutualistic interactions are already implemented in the Avida software platform. Parasites are implemented just like other self-replicating digital organisms, but they live inside hosts and execute as parasitic threads using stolen CPU cycles. Because parasites impose a cost (stolen CPU cycles) to hosts there is selection for resistance, and when resistance starts to spread in a population there is selection for parasites to infect those new resistant hosts. Infection occurs when both the parasite and host perform at least one overlapping task, and thus a host is resistant to a particular parasite if they don't share any tasks. By keeping track of task-based phenotypes for both hosts and parasites as well as information about successful infections in a community, researchers are able to perfectly reconstruct the interaction network of coevolving digital organisms (Fig.4 and Video 2 in Supplementary Material). Mutualistic interactions are implemented following the same task matching mechanism but, instead of stealing CPU cycles from the host, the organisms obtain extra CPU cycles, thus speeding up the self-replication process. 

While host-parasite and mutualistic interactions are determined by task-based phenotypes, predator-prey interactions are determined by behavior: predators are digital organisms that have evolved from ancestral prey to locate, attack, and consume prey. When a digital organism executes an attack instruction (acquired through mutation), it can kill neighboring organisms. When predators kill prey, they gain resources required for reproduction (e.g., CPU cycles) proportional to that which the consumed prey had accumulated. Using information from the environment, predators and prey can coevolve a variety of behavioral strategies adapted to the network of interactions they face. Because predators and prey use information from their environment and are able to move during their lifetime, these experiments are typically carried out with spatially structured populations. On the other hand, host-parasite coevolution is often done in well-mixed environments, though it is not restricted to them.

=What can we learn from them?=

Do coevolutionary dynamics change as communities become richer, and is there any limit to their richness? Is the evolution of interactions between species as contingent as evolution itself? Why do some ecological scenarios lead to predictable network structure between species and others do not? [19] Do genetic constraints play a large role in the evolution of ecological networks? These are only a few of many open questions concerning the coevolution of ecological interactions. Unfortunately, these and many related questions require researchers to look across the evolutionary history of ecological network formation, but those data are completely lacking for natural systems. With digital organisms, watching both the coevolutionary process and ecological network formation is possible in real time. Data on the abundance of interacting phenotypes are recorded without error, hence the evolutionary implications of ecological processes can be explored in-depth. 

We need to go further than traditional approaches of studying only pairs of interacting species if we want to understand how biodiversity is organized in natural ecosystems. By using digital organisms, one can find generalities about the evolutionary and ecological processes shaping the web of interactions among species, as well as the coevolutionary dynamics embedded within these networks. By tracing the evolution of digital communities and their ecological networks, the researcher obtains a perfect ``fossil record&quot; of how the number of interacting phenotypes and the pattern of links among them evolve.

=Acknowledgments=

We thank Simon A. Levin, Jordi Bascompte, Justin Meyer and other members of the BEACON Center, for useful discussions, comments and suggestions that have largely improved the ms. This work was funded by a Marie Curie International Outgoing Fellowship within the 7th European Community Framework Programe (to M.A.F.), an AT\&amp;T Research Labs Fellowship (to L.Z.), and funding from the BEACON Center and iCER (to A.P.W.). This material is based in part upon work supported by the National Science Foundation under Cooperative Agreement No. DBI-0939454. Any opinions, findings, and conclusions or recommendations expressed in this material are those of the authors and do not necessarily reflect the views of the National Science Foundation.

=References=

1. Jacob F (1977) Evolution and tinkering. Science 196: 1161-1166.\\

2. Fussmann GF, Loreau M, Abrams PA (2007) Eco-evolutionary dynamics of communities and ecosystems. Functional Ecology 21: 465-477.\\

3. Thompson JN (2009) The coevolving web of life. American Naturalist 173: 125-140.\\

4. Schoener TW (2011) The newest synthesis: understanding the interplay of evolutionary and ecological dynamics. Science 330: 426-429.\\

5. Thompson JN (1999) The evolution of species interactions. Science 284: 2116-2118.\\

6. Yoder JB, Nuismer SL (2010) When does coevolution promote diversification? American Naturalist 176: 802-817.\\

7. Gilman RT, Nuismer SL, Jhwueng DC (2012) Coevolution in multidimensional trait space favours escape from parasites and pathogens. Nature 483: 7389.\\

8. Rezende EL, Lavabre JE, Guimar\~a˜es PR, Jordano P, Bascompte J (2007) Non-random coextinctions in phylogenetically structured mutualistic networks. Nature 448: 925–928.\\

9. G\'omez JM, Verd\'u M, Perfectti F (2010) Ecological interactions are evolutionarily conserved across the entire tree of life. Nature 465: 918-921.\\ 

10. Lenski RE, Travisano M (1994) Dynamics of adaptation and diversification: a 10,000-generation experiment with bacterial populations. Proceedings of the National Academy of Sciences, USA 91: 6808-6814.\\

11. Bohannan BJM, Lenski RE (2000) Linking genetic change to community evolution: insights from studies of bacteria and bacteriophage. Ecology Letters 3: 362-377.\\

12. Gould SJ (1990) Wonderful life: the Burgess Shale and the nature of history. W. W. Norton.\\

13. Maynard-Smith J (1992) Byte-sized evolution. Nature 335: 772-773.\\

14. Rasmussen S, Knudsen C, Feldberg R, Hindsholm M (1990) The coreworld: mergence and evolution of cooperative structures in a computational chemistry. Physica D 75: 1-3.\\

15. Ray TS (1992) An approach to the synthesis of life. In Langton CG, Taylor C, Farmer JD, Rasmussen S, editors. Proceedings of Artificial Life II: pp. 371-408.\\

16. Ofria C, Wilke CO (2004) Avida: A software platform for research in computational evolutionary biology. Artificial Life 10: 191-229.\\

17. Guimar\~aes PR, Jordano P, Thompson JN (2011). Evolution and coevolution in mutualistic networks. Ecology Letters 14: 877-885.\\

18. Lenski RE, Ofria C, Collier TC, Adami C (1999) Genome complexity, robustness and genetic interactions in digital organisms. Nature 400: 661-664.\\

19. Th\'ebault E, Fontaine C (2010) Stability of ecological communities and the architecture of mutualistic and trophic networks. Science 329: 853-856.\\

20. Kritsky G (1991) Darwin's Madagascan Hawk Moth prediction. American Entomologist 37: 206-209.</text>
    </revision>
    <revision>
      <id>494</id>
      <timestamp>2012-04-09T16:01:47Z</timestamp>
      <contributor>
        <username>Mfortuna</username>
        <id>10</id>
      </contributor>
      <comment>/* Adding ecology */</comment>
      <text xml:space="preserve" bytes="17163">&quot;It is hard to realize that the world as we know is just one of many possibilities&quot;[1].

So far, the well-known structures of multispecific interactions such as food webs, plant-animal mutualistic networks, and host-parasite communities that have been studied are snapshots of the continuous coevolutionary process that shapes and is shaped by the patterns of links among species. In the last few years, ongoing development of software platforms used to experimentally study evolution has enabled researchers to examine such dynamic ecological interactions. By using self-replicating computer programs (i.e., digital organisms), researchers can explore the emergence and diversification of coevolving interactions without the limitations evolutionary biologists typically face. The resulting digital ecological networks  create opportunities for investigating the interplay between ecological and evolutionary processes in large webs of interacting species. Evolving digital organisms within ecological networks can help us understand how selection on one species affects the evolution of links among the other species throughout the web and, in turn, how changes in the overall structure of the web (e.g., through extinction of taxa or the introduction of invasive species) affect the evolution of a given species.

=Why using digital ecosystems?=

In nature, species are not evolving in isolation but instead are part of large networks of interacting species (see Figure 1). One of the main goals in the ecological sciences is to disentangle the evolutionary mechanisms responsible for the patterns of species interactions [2-4]. A particularly important unanswered question concerns how coevolution, the reciprocal evolutionary change between interacting species driven by natural selection [5], shapes the architecture of food webs, plant-animal mutualistic networks, and host-parasite communities. Until now, this question could  be addressed only via mathematical modeling and simulation [6-7], or by looking at the static fingerprint of evolutionary history, such as in phylogenetic signals [8-9]. Thus, there is a need for an alternative and experimental framework to test coevolutionary hypotheses [3]. 

Unfortunately, biological evolution experiments are difficult to carry out because of the long time-scales evolution requires [10]. Pairwise coevolution experiments with bacteria and viruses are even more difficult (as reviewed in [11]), requiring substantial effort to isolate and quantify small samples of interactions. Additionally, high levels of replication are required for statistical power given the stochastic nature of the evolutionary process (&quot;What would happen if the tape of the history of life were rewound and replayed?&quot; [12]). To date, no experimental study has used biological organisms to explore coevolutionary dynamics in complex interaction networks. However, experiments using digital organisms that evolve ecological networks are promising empirical tools for understanding and predicting the outcome of the coevolutionary process within ecosystems.

=What are digital ecological networks?=

Digital ecological networks are webs of interacting, self-replicating, and evolving computer programs (i.e., digital organisms) that experience the same major ecological interactions that biological organisms do (competition, predation, parasitism, and mutualism). Despite being computational, these programs evolve quickly in an open-ended way: starting from only one or two digital organisms, network formation can be directly observed in real-time by tracking the interactions between constantly evolving phenotypes. These phenotypes may be defined by combinations of logical computations (hereafter tasks) that digital organisms perform, or other traits such as behavior. To perform tasks, digital organisms process random binary numbers taken from the environment by executing the set of instructions constituting their genomes, which are susceptible to mutation during the process of self-replication (see Figure 2 and Video 1 in Supplementary Material, see also the &quot;Digital organisms&quot; section for more details). If the output from processing those numbers corresponds to the result of a particular logic task, then that task is incorporated into the set of all logical tasks the organism performs, thus determining its phenotype. 

Interactions between digital organisms occur through phenotypic matching, which, in the case of task-based phenotypes, results from the performance of overlapping logic functions (see Figure 3). Different mechanisms for mapping phenotypic matching to interactions can be implemented depending on the antagonistic or mutualistic nature of the interaction. For example, two digital organisms can obtain mutual benefit if they both are able to perform at least one common task: the higher the number of common tasks, the higher the mutual benefit. In digital predator-prey systems, different prey species interact with predators, and selection favors prey strategies that enable them to avoid being eaten. These interactions create dynamic networks of interacting predator and prey phenotypes based on their differing and continuously evolving behaviors where selective forces are constantly changing. In fact, in each of these examples the interactions an individual, as part of a broader ecological context, faces affects its fitness.

=Where did the idea originate?=

&quot;So far, we have been able to study only one evolving system [...] If we want to discover generalizations about evolving systems, we will have to look at artificial ones&quot; [13].

==Coreworld==

The field of digital life was inspired by the rampant computer viruses of the 1980s. These viruses were self-replicating computer programs that spread from one computer to another, but they did not evolve. Steen Rasmussen was the first to include the possibility of mutation in self-replicating computer programs by extending the once popular Core War game, where programs competed in a digital battle ground for the computer's resources [14]. Although Rasmussen observed interesting evolution, mutations in this early genetic programing language produced many dead organisms, thus prohibiting scientific experiments. Just one year later, Tomas S. Ray developed an alternative system, Tierra, and performed the first successful experiments with evolving populations of self-replicating computer programs [15].

==Tierra==

Tom Ray created a genetic language similar to earlier digital evolution systems, but added several key features that made it more suitable for evolution in his artificial life system, Tierra. Primarily, he prevented instructions from writing beyond the ``private&quot; allocated memory space, thus limiting the potential for organisms writing over others [15]. The only selective pressure in Tierra was for increasing the self-replication rate. Over the course of evolution, this pressure lead to shorter and shorter genomes to reduce the time spent copying instructions during replication. Some individuals even started using code for replication from other organisms, allowing those cheaters to shrink further. This form of cheating was the first ecological interaction between organisms in artificial life software. Ray's cheaters pre-dated the study of evolving ecological interactions using Tierra-like digital evolution platforms by 20 years. 

==Avida==

In 1993, Christoph Adami, Charles Ofria, and C. Titus Brown created the artificial life platform Avida. They added the ability for digital organisms to obtain bonus CPU cycles for performing computation tasks, like adding two numbers together, which increased their replication rate. Using Avida, researchers were able to define tasks organisms could perform and the corresponding consequences triggered upon successful calculation [16]. Since Avida was designed specifically as a scientific tool, it allowed users to collect as much information about evolving populations as was feasible. Due to its flexibility and data tracking abilities, Avida has become the most widely used digital system for studying evolution.

==Adding ecology==

Phenotypic convergence in species within the same trophic level and trait complementarity in interacting partners have been recently identified as the outcome of the coevolutionary process in mutualistic networks using individual-based simulations [17]. Thus, it seems reasonable to establish interactions between digital organisms based on phenotypic matching, allowing a wide range of ecological interactions to be implemented (see &quot;Digital interactions&quot; for examples).

=How are digital organisms and their interactions implemented?=
==Digital organisms==

Digital organisms in Avida are self-replicating computer programs with a genome composed of assembly-like instructions. The Turing complete genetic language in Avida contains instructions for manipulating values in registers and stacks as well as for control flow and mathematical operations. Each digital organism contains virtual hardware on which its genome is executed. To reproduce, digital organisms must copy their genome instruction by instruction (see Fig. 2 and Video 1 in Supplementary Material) into a new region of memory through a potentially noisy channel that may lead to errors (i.e., mutation). While most mutations are detrimental, mutants will occasionally have higher fitness providing natural selection with all the necessary components for Darwinian evolution. Digital organisms can acquire random 32-bit binary values from the environment and are able to manipulate them using their genetic programing language including the logic instruction \emph{nand}. With only this logic instruction, digital organisms can compute any other task by stringing together various operations [18]. For a more detailed description of the Avida research platform, see [16].

==Digital interactions==

A variety of antagonistic and mutualistic interactions are already implemented in the Avida software platform. Parasites are implemented just like other self-replicating digital organisms, but they live inside hosts and execute as parasitic threads using stolen CPU cycles. Because parasites impose a cost (stolen CPU cycles) to hosts there is selection for resistance, and when resistance starts to spread in a population there is selection for parasites to infect those new resistant hosts. Infection occurs when both the parasite and host perform at least one overlapping task, and thus a host is resistant to a particular parasite if they don't share any tasks. By keeping track of task-based phenotypes for both hosts and parasites as well as information about successful infections in a community, researchers are able to perfectly reconstruct the interaction network of coevolving digital organisms (Fig.4 and Video 2 in Supplementary Material). Mutualistic interactions are implemented following the same task matching mechanism but, instead of stealing CPU cycles from the host, the organisms obtain extra CPU cycles, thus speeding up the self-replication process. 

While host-parasite and mutualistic interactions are determined by task-based phenotypes, predator-prey interactions are determined by behavior: predators are digital organisms that have evolved from ancestral prey to locate, attack, and consume prey. When a digital organism executes an attack instruction (acquired through mutation), it can kill neighboring organisms. When predators kill prey, they gain resources required for reproduction (e.g., CPU cycles) proportional to that which the consumed prey had accumulated. Using information from the environment, predators and prey can coevolve a variety of behavioral strategies adapted to the network of interactions they face. Because predators and prey use information from their environment and are able to move during their lifetime, these experiments are typically carried out with spatially structured populations. On the other hand, host-parasite coevolution is often done in well-mixed environments, though it is not restricted to them.

=What can we learn from them?=

Do coevolutionary dynamics change as communities become richer, and is there any limit to their richness? Is the evolution of interactions between species as contingent as evolution itself? Why do some ecological scenarios lead to predictable network structure between species and others do not? [19] Do genetic constraints play a large role in the evolution of ecological networks? These are only a few of many open questions concerning the coevolution of ecological interactions. Unfortunately, these and many related questions require researchers to look across the evolutionary history of ecological network formation, but those data are completely lacking for natural systems. With digital organisms, watching both the coevolutionary process and ecological network formation is possible in real time. Data on the abundance of interacting phenotypes are recorded without error, hence the evolutionary implications of ecological processes can be explored in-depth. 

We need to go further than traditional approaches of studying only pairs of interacting species if we want to understand how biodiversity is organized in natural ecosystems. By using digital organisms, one can find generalities about the evolutionary and ecological processes shaping the web of interactions among species, as well as the coevolutionary dynamics embedded within these networks. By tracing the evolution of digital communities and their ecological networks, the researcher obtains a perfect ``fossil record&quot; of how the number of interacting phenotypes and the pattern of links among them evolve.

=Acknowledgments=

We thank Simon A. Levin, Jordi Bascompte, Justin Meyer and other members of the BEACON Center, for useful discussions, comments and suggestions that have largely improved the ms. This work was funded by a Marie Curie International Outgoing Fellowship within the 7th European Community Framework Programe (to M.A.F.), an AT\&amp;T Research Labs Fellowship (to L.Z.), and funding from the BEACON Center and iCER (to A.P.W.). This material is based in part upon work supported by the National Science Foundation under Cooperative Agreement No. DBI-0939454. Any opinions, findings, and conclusions or recommendations expressed in this material are those of the authors and do not necessarily reflect the views of the National Science Foundation.

=References=

1. Jacob F (1977) Evolution and tinkering. Science 196: 1161-1166.\\

2. Fussmann GF, Loreau M, Abrams PA (2007) Eco-evolutionary dynamics of communities and ecosystems. Functional Ecology 21: 465-477.\\

3. Thompson JN (2009) The coevolving web of life. American Naturalist 173: 125-140.\\

4. Schoener TW (2011) The newest synthesis: understanding the interplay of evolutionary and ecological dynamics. Science 330: 426-429.\\

5. Thompson JN (1999) The evolution of species interactions. Science 284: 2116-2118.\\

6. Yoder JB, Nuismer SL (2010) When does coevolution promote diversification? American Naturalist 176: 802-817.\\

7. Gilman RT, Nuismer SL, Jhwueng DC (2012) Coevolution in multidimensional trait space favours escape from parasites and pathogens. Nature 483: 7389.\\

8. Rezende EL, Lavabre JE, Guimar\~a˜es PR, Jordano P, Bascompte J (2007) Non-random coextinctions in phylogenetically structured mutualistic networks. Nature 448: 925–928.\\

9. G\'omez JM, Verd\'u M, Perfectti F (2010) Ecological interactions are evolutionarily conserved across the entire tree of life. Nature 465: 918-921.\\ 

10. Lenski RE, Travisano M (1994) Dynamics of adaptation and diversification: a 10,000-generation experiment with bacterial populations. Proceedings of the National Academy of Sciences, USA 91: 6808-6814.\\

11. Bohannan BJM, Lenski RE (2000) Linking genetic change to community evolution: insights from studies of bacteria and bacteriophage. Ecology Letters 3: 362-377.\\

12. Gould SJ (1990) Wonderful life: the Burgess Shale and the nature of history. W. W. Norton.\\

13. Maynard-Smith J (1992) Byte-sized evolution. Nature 335: 772-773.\\

14. Rasmussen S, Knudsen C, Feldberg R, Hindsholm M (1990) The coreworld: mergence and evolution of cooperative structures in a computational chemistry. Physica D 75: 1-3.\\

15. Ray TS (1992) An approach to the synthesis of life. In Langton CG, Taylor C, Farmer JD, Rasmussen S, editors. Proceedings of Artificial Life II: pp. 371-408.\\

16. Ofria C, Wilke CO (2004) Avida: A software platform for research in computational evolutionary biology. Artificial Life 10: 191-229.\\

17. Guimar\~aes PR, Jordano P, Thompson JN (2011). Evolution and coevolution in mutualistic networks. Ecology Letters 14: 877-885.\\

18. Lenski RE, Ofria C, Collier TC, Adami C (1999) Genome complexity, robustness and genetic interactions in digital organisms. Nature 400: 661-664.\\

19. Th\'ebault E, Fontaine C (2010) Stability of ecological communities and the architecture of mutualistic and trophic networks. Science 329: 853-856.\\

20. Kritsky G (1991) Darwin's Madagascan Hawk Moth prediction. American Entomologist 37: 206-209.</text>
    </revision>
    <revision>
      <id>495</id>
      <timestamp>2012-04-09T16:03:50Z</timestamp>
      <contributor>
        <username>Mfortuna</username>
        <id>10</id>
      </contributor>
      <comment>/* Digital organisms */</comment>
      <text xml:space="preserve" bytes="17162">&quot;It is hard to realize that the world as we know is just one of many possibilities&quot;[1].

So far, the well-known structures of multispecific interactions such as food webs, plant-animal mutualistic networks, and host-parasite communities that have been studied are snapshots of the continuous coevolutionary process that shapes and is shaped by the patterns of links among species. In the last few years, ongoing development of software platforms used to experimentally study evolution has enabled researchers to examine such dynamic ecological interactions. By using self-replicating computer programs (i.e., digital organisms), researchers can explore the emergence and diversification of coevolving interactions without the limitations evolutionary biologists typically face. The resulting digital ecological networks  create opportunities for investigating the interplay between ecological and evolutionary processes in large webs of interacting species. Evolving digital organisms within ecological networks can help us understand how selection on one species affects the evolution of links among the other species throughout the web and, in turn, how changes in the overall structure of the web (e.g., through extinction of taxa or the introduction of invasive species) affect the evolution of a given species.

=Why using digital ecosystems?=

In nature, species are not evolving in isolation but instead are part of large networks of interacting species (see Figure 1). One of the main goals in the ecological sciences is to disentangle the evolutionary mechanisms responsible for the patterns of species interactions [2-4]. A particularly important unanswered question concerns how coevolution, the reciprocal evolutionary change between interacting species driven by natural selection [5], shapes the architecture of food webs, plant-animal mutualistic networks, and host-parasite communities. Until now, this question could  be addressed only via mathematical modeling and simulation [6-7], or by looking at the static fingerprint of evolutionary history, such as in phylogenetic signals [8-9]. Thus, there is a need for an alternative and experimental framework to test coevolutionary hypotheses [3]. 

Unfortunately, biological evolution experiments are difficult to carry out because of the long time-scales evolution requires [10]. Pairwise coevolution experiments with bacteria and viruses are even more difficult (as reviewed in [11]), requiring substantial effort to isolate and quantify small samples of interactions. Additionally, high levels of replication are required for statistical power given the stochastic nature of the evolutionary process (&quot;What would happen if the tape of the history of life were rewound and replayed?&quot; [12]). To date, no experimental study has used biological organisms to explore coevolutionary dynamics in complex interaction networks. However, experiments using digital organisms that evolve ecological networks are promising empirical tools for understanding and predicting the outcome of the coevolutionary process within ecosystems.

=What are digital ecological networks?=

Digital ecological networks are webs of interacting, self-replicating, and evolving computer programs (i.e., digital organisms) that experience the same major ecological interactions that biological organisms do (competition, predation, parasitism, and mutualism). Despite being computational, these programs evolve quickly in an open-ended way: starting from only one or two digital organisms, network formation can be directly observed in real-time by tracking the interactions between constantly evolving phenotypes. These phenotypes may be defined by combinations of logical computations (hereafter tasks) that digital organisms perform, or other traits such as behavior. To perform tasks, digital organisms process random binary numbers taken from the environment by executing the set of instructions constituting their genomes, which are susceptible to mutation during the process of self-replication (see Figure 2 and Video 1 in Supplementary Material, see also the &quot;Digital organisms&quot; section for more details). If the output from processing those numbers corresponds to the result of a particular logic task, then that task is incorporated into the set of all logical tasks the organism performs, thus determining its phenotype. 

Interactions between digital organisms occur through phenotypic matching, which, in the case of task-based phenotypes, results from the performance of overlapping logic functions (see Figure 3). Different mechanisms for mapping phenotypic matching to interactions can be implemented depending on the antagonistic or mutualistic nature of the interaction. For example, two digital organisms can obtain mutual benefit if they both are able to perform at least one common task: the higher the number of common tasks, the higher the mutual benefit. In digital predator-prey systems, different prey species interact with predators, and selection favors prey strategies that enable them to avoid being eaten. These interactions create dynamic networks of interacting predator and prey phenotypes based on their differing and continuously evolving behaviors where selective forces are constantly changing. In fact, in each of these examples the interactions an individual, as part of a broader ecological context, faces affects its fitness.

=Where did the idea originate?=

&quot;So far, we have been able to study only one evolving system [...] If we want to discover generalizations about evolving systems, we will have to look at artificial ones&quot; [13].

==Coreworld==

The field of digital life was inspired by the rampant computer viruses of the 1980s. These viruses were self-replicating computer programs that spread from one computer to another, but they did not evolve. Steen Rasmussen was the first to include the possibility of mutation in self-replicating computer programs by extending the once popular Core War game, where programs competed in a digital battle ground for the computer's resources [14]. Although Rasmussen observed interesting evolution, mutations in this early genetic programing language produced many dead organisms, thus prohibiting scientific experiments. Just one year later, Tomas S. Ray developed an alternative system, Tierra, and performed the first successful experiments with evolving populations of self-replicating computer programs [15].

==Tierra==

Tom Ray created a genetic language similar to earlier digital evolution systems, but added several key features that made it more suitable for evolution in his artificial life system, Tierra. Primarily, he prevented instructions from writing beyond the ``private&quot; allocated memory space, thus limiting the potential for organisms writing over others [15]. The only selective pressure in Tierra was for increasing the self-replication rate. Over the course of evolution, this pressure lead to shorter and shorter genomes to reduce the time spent copying instructions during replication. Some individuals even started using code for replication from other organisms, allowing those cheaters to shrink further. This form of cheating was the first ecological interaction between organisms in artificial life software. Ray's cheaters pre-dated the study of evolving ecological interactions using Tierra-like digital evolution platforms by 20 years. 

==Avida==

In 1993, Christoph Adami, Charles Ofria, and C. Titus Brown created the artificial life platform Avida. They added the ability for digital organisms to obtain bonus CPU cycles for performing computation tasks, like adding two numbers together, which increased their replication rate. Using Avida, researchers were able to define tasks organisms could perform and the corresponding consequences triggered upon successful calculation [16]. Since Avida was designed specifically as a scientific tool, it allowed users to collect as much information about evolving populations as was feasible. Due to its flexibility and data tracking abilities, Avida has become the most widely used digital system for studying evolution.

==Adding ecology==

Phenotypic convergence in species within the same trophic level and trait complementarity in interacting partners have been recently identified as the outcome of the coevolutionary process in mutualistic networks using individual-based simulations [17]. Thus, it seems reasonable to establish interactions between digital organisms based on phenotypic matching, allowing a wide range of ecological interactions to be implemented (see &quot;Digital interactions&quot; for examples).

=How are digital organisms and their interactions implemented?=
==Digital organisms==

Digital organisms in Avida are self-replicating computer programs with a genome composed of assembly-like instructions. The Turing complete genetic language in Avida contains instructions for manipulating values in registers and stacks as well as for control flow and mathematical operations. Each digital organism contains virtual hardware on which its genome is executed. To reproduce, digital organisms must copy their genome instruction by instruction (see Figure 2 and Video 1 in Supplementary Material) into a new region of memory through a potentially noisy channel that may lead to errors (i.e., mutation). While most mutations are detrimental, mutants will occasionally have higher fitness providing natural selection with all the necessary components for Darwinian evolution. Digital organisms can acquire random 32-bit binary values from the environment and are able to manipulate them using their genetic programing language including the logic instruction ''nand''. With only this logic instruction, digital organisms can compute any other task by stringing together various operations [18]. For a more detailed description of the Avida research platform, see [16].

==Digital interactions==

A variety of antagonistic and mutualistic interactions are already implemented in the Avida software platform. Parasites are implemented just like other self-replicating digital organisms, but they live inside hosts and execute as parasitic threads using stolen CPU cycles. Because parasites impose a cost (stolen CPU cycles) to hosts there is selection for resistance, and when resistance starts to spread in a population there is selection for parasites to infect those new resistant hosts. Infection occurs when both the parasite and host perform at least one overlapping task, and thus a host is resistant to a particular parasite if they don't share any tasks. By keeping track of task-based phenotypes for both hosts and parasites as well as information about successful infections in a community, researchers are able to perfectly reconstruct the interaction network of coevolving digital organisms (Fig.4 and Video 2 in Supplementary Material). Mutualistic interactions are implemented following the same task matching mechanism but, instead of stealing CPU cycles from the host, the organisms obtain extra CPU cycles, thus speeding up the self-replication process. 

While host-parasite and mutualistic interactions are determined by task-based phenotypes, predator-prey interactions are determined by behavior: predators are digital organisms that have evolved from ancestral prey to locate, attack, and consume prey. When a digital organism executes an attack instruction (acquired through mutation), it can kill neighboring organisms. When predators kill prey, they gain resources required for reproduction (e.g., CPU cycles) proportional to that which the consumed prey had accumulated. Using information from the environment, predators and prey can coevolve a variety of behavioral strategies adapted to the network of interactions they face. Because predators and prey use information from their environment and are able to move during their lifetime, these experiments are typically carried out with spatially structured populations. On the other hand, host-parasite coevolution is often done in well-mixed environments, though it is not restricted to them.

=What can we learn from them?=

Do coevolutionary dynamics change as communities become richer, and is there any limit to their richness? Is the evolution of interactions between species as contingent as evolution itself? Why do some ecological scenarios lead to predictable network structure between species and others do not? [19] Do genetic constraints play a large role in the evolution of ecological networks? These are only a few of many open questions concerning the coevolution of ecological interactions. Unfortunately, these and many related questions require researchers to look across the evolutionary history of ecological network formation, but those data are completely lacking for natural systems. With digital organisms, watching both the coevolutionary process and ecological network formation is possible in real time. Data on the abundance of interacting phenotypes are recorded without error, hence the evolutionary implications of ecological processes can be explored in-depth. 

We need to go further than traditional approaches of studying only pairs of interacting species if we want to understand how biodiversity is organized in natural ecosystems. By using digital organisms, one can find generalities about the evolutionary and ecological processes shaping the web of interactions among species, as well as the coevolutionary dynamics embedded within these networks. By tracing the evolution of digital communities and their ecological networks, the researcher obtains a perfect ``fossil record&quot; of how the number of interacting phenotypes and the pattern of links among them evolve.

=Acknowledgments=

We thank Simon A. Levin, Jordi Bascompte, Justin Meyer and other members of the BEACON Center, for useful discussions, comments and suggestions that have largely improved the ms. This work was funded by a Marie Curie International Outgoing Fellowship within the 7th European Community Framework Programe (to M.A.F.), an AT\&amp;T Research Labs Fellowship (to L.Z.), and funding from the BEACON Center and iCER (to A.P.W.). This material is based in part upon work supported by the National Science Foundation under Cooperative Agreement No. DBI-0939454. Any opinions, findings, and conclusions or recommendations expressed in this material are those of the authors and do not necessarily reflect the views of the National Science Foundation.

=References=

1. Jacob F (1977) Evolution and tinkering. Science 196: 1161-1166.\\

2. Fussmann GF, Loreau M, Abrams PA (2007) Eco-evolutionary dynamics of communities and ecosystems. Functional Ecology 21: 465-477.\\

3. Thompson JN (2009) The coevolving web of life. American Naturalist 173: 125-140.\\

4. Schoener TW (2011) The newest synthesis: understanding the interplay of evolutionary and ecological dynamics. Science 330: 426-429.\\

5. Thompson JN (1999) The evolution of species interactions. Science 284: 2116-2118.\\

6. Yoder JB, Nuismer SL (2010) When does coevolution promote diversification? American Naturalist 176: 802-817.\\

7. Gilman RT, Nuismer SL, Jhwueng DC (2012) Coevolution in multidimensional trait space favours escape from parasites and pathogens. Nature 483: 7389.\\

8. Rezende EL, Lavabre JE, Guimar\~a˜es PR, Jordano P, Bascompte J (2007) Non-random coextinctions in phylogenetically structured mutualistic networks. Nature 448: 925–928.\\

9. G\'omez JM, Verd\'u M, Perfectti F (2010) Ecological interactions are evolutionarily conserved across the entire tree of life. Nature 465: 918-921.\\ 

10. Lenski RE, Travisano M (1994) Dynamics of adaptation and diversification: a 10,000-generation experiment with bacterial populations. Proceedings of the National Academy of Sciences, USA 91: 6808-6814.\\

11. Bohannan BJM, Lenski RE (2000) Linking genetic change to community evolution: insights from studies of bacteria and bacteriophage. Ecology Letters 3: 362-377.\\

12. Gould SJ (1990) Wonderful life: the Burgess Shale and the nature of history. W. W. Norton.\\

13. Maynard-Smith J (1992) Byte-sized evolution. Nature 335: 772-773.\\

14. Rasmussen S, Knudsen C, Feldberg R, Hindsholm M (1990) The coreworld: mergence and evolution of cooperative structures in a computational chemistry. Physica D 75: 1-3.\\

15. Ray TS (1992) An approach to the synthesis of life. In Langton CG, Taylor C, Farmer JD, Rasmussen S, editors. Proceedings of Artificial Life II: pp. 371-408.\\

16. Ofria C, Wilke CO (2004) Avida: A software platform for research in computational evolutionary biology. Artificial Life 10: 191-229.\\

17. Guimar\~aes PR, Jordano P, Thompson JN (2011). Evolution and coevolution in mutualistic networks. Ecology Letters 14: 877-885.\\

18. Lenski RE, Ofria C, Collier TC, Adami C (1999) Genome complexity, robustness and genetic interactions in digital organisms. Nature 400: 661-664.\\

19. Th\'ebault E, Fontaine C (2010) Stability of ecological communities and the architecture of mutualistic and trophic networks. Science 329: 853-856.\\

20. Kritsky G (1991) Darwin's Madagascan Hawk Moth prediction. American Entomologist 37: 206-209.</text>
    </revision>
    <revision>
      <id>496</id>
      <timestamp>2012-04-09T16:04:07Z</timestamp>
      <contributor>
        <username>Mfortuna</username>
        <id>10</id>
      </contributor>
      <comment>/* Digital organisms */</comment>
      <text xml:space="preserve" bytes="17161">&quot;It is hard to realize that the world as we know is just one of many possibilities&quot;[1].

So far, the well-known structures of multispecific interactions such as food webs, plant-animal mutualistic networks, and host-parasite communities that have been studied are snapshots of the continuous coevolutionary process that shapes and is shaped by the patterns of links among species. In the last few years, ongoing development of software platforms used to experimentally study evolution has enabled researchers to examine such dynamic ecological interactions. By using self-replicating computer programs (i.e., digital organisms), researchers can explore the emergence and diversification of coevolving interactions without the limitations evolutionary biologists typically face. The resulting digital ecological networks  create opportunities for investigating the interplay between ecological and evolutionary processes in large webs of interacting species. Evolving digital organisms within ecological networks can help us understand how selection on one species affects the evolution of links among the other species throughout the web and, in turn, how changes in the overall structure of the web (e.g., through extinction of taxa or the introduction of invasive species) affect the evolution of a given species.

=Why using digital ecosystems?=

In nature, species are not evolving in isolation but instead are part of large networks of interacting species (see Figure 1). One of the main goals in the ecological sciences is to disentangle the evolutionary mechanisms responsible for the patterns of species interactions [2-4]. A particularly important unanswered question concerns how coevolution, the reciprocal evolutionary change between interacting species driven by natural selection [5], shapes the architecture of food webs, plant-animal mutualistic networks, and host-parasite communities. Until now, this question could  be addressed only via mathematical modeling and simulation [6-7], or by looking at the static fingerprint of evolutionary history, such as in phylogenetic signals [8-9]. Thus, there is a need for an alternative and experimental framework to test coevolutionary hypotheses [3]. 

Unfortunately, biological evolution experiments are difficult to carry out because of the long time-scales evolution requires [10]. Pairwise coevolution experiments with bacteria and viruses are even more difficult (as reviewed in [11]), requiring substantial effort to isolate and quantify small samples of interactions. Additionally, high levels of replication are required for statistical power given the stochastic nature of the evolutionary process (&quot;What would happen if the tape of the history of life were rewound and replayed?&quot; [12]). To date, no experimental study has used biological organisms to explore coevolutionary dynamics in complex interaction networks. However, experiments using digital organisms that evolve ecological networks are promising empirical tools for understanding and predicting the outcome of the coevolutionary process within ecosystems.

=What are digital ecological networks?=

Digital ecological networks are webs of interacting, self-replicating, and evolving computer programs (i.e., digital organisms) that experience the same major ecological interactions that biological organisms do (competition, predation, parasitism, and mutualism). Despite being computational, these programs evolve quickly in an open-ended way: starting from only one or two digital organisms, network formation can be directly observed in real-time by tracking the interactions between constantly evolving phenotypes. These phenotypes may be defined by combinations of logical computations (hereafter tasks) that digital organisms perform, or other traits such as behavior. To perform tasks, digital organisms process random binary numbers taken from the environment by executing the set of instructions constituting their genomes, which are susceptible to mutation during the process of self-replication (see Figure 2 and Video 1 in Supplementary Material, see also the &quot;Digital organisms&quot; section for more details). If the output from processing those numbers corresponds to the result of a particular logic task, then that task is incorporated into the set of all logical tasks the organism performs, thus determining its phenotype. 

Interactions between digital organisms occur through phenotypic matching, which, in the case of task-based phenotypes, results from the performance of overlapping logic functions (see Figure 3). Different mechanisms for mapping phenotypic matching to interactions can be implemented depending on the antagonistic or mutualistic nature of the interaction. For example, two digital organisms can obtain mutual benefit if they both are able to perform at least one common task: the higher the number of common tasks, the higher the mutual benefit. In digital predator-prey systems, different prey species interact with predators, and selection favors prey strategies that enable them to avoid being eaten. These interactions create dynamic networks of interacting predator and prey phenotypes based on their differing and continuously evolving behaviors where selective forces are constantly changing. In fact, in each of these examples the interactions an individual, as part of a broader ecological context, faces affects its fitness.

=Where did the idea originate?=

&quot;So far, we have been able to study only one evolving system [...] If we want to discover generalizations about evolving systems, we will have to look at artificial ones&quot; [13].

==Coreworld==

The field of digital life was inspired by the rampant computer viruses of the 1980s. These viruses were self-replicating computer programs that spread from one computer to another, but they did not evolve. Steen Rasmussen was the first to include the possibility of mutation in self-replicating computer programs by extending the once popular Core War game, where programs competed in a digital battle ground for the computer's resources [14]. Although Rasmussen observed interesting evolution, mutations in this early genetic programing language produced many dead organisms, thus prohibiting scientific experiments. Just one year later, Tomas S. Ray developed an alternative system, Tierra, and performed the first successful experiments with evolving populations of self-replicating computer programs [15].

==Tierra==

Tom Ray created a genetic language similar to earlier digital evolution systems, but added several key features that made it more suitable for evolution in his artificial life system, Tierra. Primarily, he prevented instructions from writing beyond the ``private&quot; allocated memory space, thus limiting the potential for organisms writing over others [15]. The only selective pressure in Tierra was for increasing the self-replication rate. Over the course of evolution, this pressure lead to shorter and shorter genomes to reduce the time spent copying instructions during replication. Some individuals even started using code for replication from other organisms, allowing those cheaters to shrink further. This form of cheating was the first ecological interaction between organisms in artificial life software. Ray's cheaters pre-dated the study of evolving ecological interactions using Tierra-like digital evolution platforms by 20 years. 

==Avida==

In 1993, Christoph Adami, Charles Ofria, and C. Titus Brown created the artificial life platform Avida. They added the ability for digital organisms to obtain bonus CPU cycles for performing computation tasks, like adding two numbers together, which increased their replication rate. Using Avida, researchers were able to define tasks organisms could perform and the corresponding consequences triggered upon successful calculation [16]. Since Avida was designed specifically as a scientific tool, it allowed users to collect as much information about evolving populations as was feasible. Due to its flexibility and data tracking abilities, Avida has become the most widely used digital system for studying evolution.

==Adding ecology==

Phenotypic convergence in species within the same trophic level and trait complementarity in interacting partners have been recently identified as the outcome of the coevolutionary process in mutualistic networks using individual-based simulations [17]. Thus, it seems reasonable to establish interactions between digital organisms based on phenotypic matching, allowing a wide range of ecological interactions to be implemented (see &quot;Digital interactions&quot; for examples).

=How are digital organisms and their interactions implemented?=
==Digital organisms==

Digital organisms in Avida are self-replicating computer programs with a genome composed of assembly-like instructions. The Turing complete genetic language in Avida contains instructions for manipulating values in registers and stacks as well as for control flow and mathematical operations. Each digital organism contains virtual hardware on which its genome is executed. To reproduce, digital organisms must copy their genome instruction by instruction (see Figure 2 and Video 1 in Supplementary Material) into a new region of memory through a potentially noisy channel that may lead to errors (i.e. mutation). While most mutations are detrimental, mutants will occasionally have higher fitness providing natural selection with all the necessary components for Darwinian evolution. Digital organisms can acquire random 32-bit binary values from the environment and are able to manipulate them using their genetic programing language including the logic instruction ''nand''. With only this logic instruction, digital organisms can compute any other task by stringing together various operations [18]. For a more detailed description of the Avida research platform, see [16].

==Digital interactions==

A variety of antagonistic and mutualistic interactions are already implemented in the Avida software platform. Parasites are implemented just like other self-replicating digital organisms, but they live inside hosts and execute as parasitic threads using stolen CPU cycles. Because parasites impose a cost (stolen CPU cycles) to hosts there is selection for resistance, and when resistance starts to spread in a population there is selection for parasites to infect those new resistant hosts. Infection occurs when both the parasite and host perform at least one overlapping task, and thus a host is resistant to a particular parasite if they don't share any tasks. By keeping track of task-based phenotypes for both hosts and parasites as well as information about successful infections in a community, researchers are able to perfectly reconstruct the interaction network of coevolving digital organisms (Fig.4 and Video 2 in Supplementary Material). Mutualistic interactions are implemented following the same task matching mechanism but, instead of stealing CPU cycles from the host, the organisms obtain extra CPU cycles, thus speeding up the self-replication process. 

While host-parasite and mutualistic interactions are determined by task-based phenotypes, predator-prey interactions are determined by behavior: predators are digital organisms that have evolved from ancestral prey to locate, attack, and consume prey. When a digital organism executes an attack instruction (acquired through mutation), it can kill neighboring organisms. When predators kill prey, they gain resources required for reproduction (e.g., CPU cycles) proportional to that which the consumed prey had accumulated. Using information from the environment, predators and prey can coevolve a variety of behavioral strategies adapted to the network of interactions they face. Because predators and prey use information from their environment and are able to move during their lifetime, these experiments are typically carried out with spatially structured populations. On the other hand, host-parasite coevolution is often done in well-mixed environments, though it is not restricted to them.

=What can we learn from them?=

Do coevolutionary dynamics change as communities become richer, and is there any limit to their richness? Is the evolution of interactions between species as contingent as evolution itself? Why do some ecological scenarios lead to predictable network structure between species and others do not? [19] Do genetic constraints play a large role in the evolution of ecological networks? These are only a few of many open questions concerning the coevolution of ecological interactions. Unfortunately, these and many related questions require researchers to look across the evolutionary history of ecological network formation, but those data are completely lacking for natural systems. With digital organisms, watching both the coevolutionary process and ecological network formation is possible in real time. Data on the abundance of interacting phenotypes are recorded without error, hence the evolutionary implications of ecological processes can be explored in-depth. 

We need to go further than traditional approaches of studying only pairs of interacting species if we want to understand how biodiversity is organized in natural ecosystems. By using digital organisms, one can find generalities about the evolutionary and ecological processes shaping the web of interactions among species, as well as the coevolutionary dynamics embedded within these networks. By tracing the evolution of digital communities and their ecological networks, the researcher obtains a perfect ``fossil record&quot; of how the number of interacting phenotypes and the pattern of links among them evolve.

=Acknowledgments=

We thank Simon A. Levin, Jordi Bascompte, Justin Meyer and other members of the BEACON Center, for useful discussions, comments and suggestions that have largely improved the ms. This work was funded by a Marie Curie International Outgoing Fellowship within the 7th European Community Framework Programe (to M.A.F.), an AT\&amp;T Research Labs Fellowship (to L.Z.), and funding from the BEACON Center and iCER (to A.P.W.). This material is based in part upon work supported by the National Science Foundation under Cooperative Agreement No. DBI-0939454. Any opinions, findings, and conclusions or recommendations expressed in this material are those of the authors and do not necessarily reflect the views of the National Science Foundation.

=References=

1. Jacob F (1977) Evolution and tinkering. Science 196: 1161-1166.\\

2. Fussmann GF, Loreau M, Abrams PA (2007) Eco-evolutionary dynamics of communities and ecosystems. Functional Ecology 21: 465-477.\\

3. Thompson JN (2009) The coevolving web of life. American Naturalist 173: 125-140.\\

4. Schoener TW (2011) The newest synthesis: understanding the interplay of evolutionary and ecological dynamics. Science 330: 426-429.\\

5. Thompson JN (1999) The evolution of species interactions. Science 284: 2116-2118.\\

6. Yoder JB, Nuismer SL (2010) When does coevolution promote diversification? American Naturalist 176: 802-817.\\

7. Gilman RT, Nuismer SL, Jhwueng DC (2012) Coevolution in multidimensional trait space favours escape from parasites and pathogens. Nature 483: 7389.\\

8. Rezende EL, Lavabre JE, Guimar\~a˜es PR, Jordano P, Bascompte J (2007) Non-random coextinctions in phylogenetically structured mutualistic networks. Nature 448: 925–928.\\

9. G\'omez JM, Verd\'u M, Perfectti F (2010) Ecological interactions are evolutionarily conserved across the entire tree of life. Nature 465: 918-921.\\ 

10. Lenski RE, Travisano M (1994) Dynamics of adaptation and diversification: a 10,000-generation experiment with bacterial populations. Proceedings of the National Academy of Sciences, USA 91: 6808-6814.\\

11. Bohannan BJM, Lenski RE (2000) Linking genetic change to community evolution: insights from studies of bacteria and bacteriophage. Ecology Letters 3: 362-377.\\

12. Gould SJ (1990) Wonderful life: the Burgess Shale and the nature of history. W. W. Norton.\\

13. Maynard-Smith J (1992) Byte-sized evolution. Nature 335: 772-773.\\

14. Rasmussen S, Knudsen C, Feldberg R, Hindsholm M (1990) The coreworld: mergence and evolution of cooperative structures in a computational chemistry. Physica D 75: 1-3.\\

15. Ray TS (1992) An approach to the synthesis of life. In Langton CG, Taylor C, Farmer JD, Rasmussen S, editors. Proceedings of Artificial Life II: pp. 371-408.\\

16. Ofria C, Wilke CO (2004) Avida: A software platform for research in computational evolutionary biology. Artificial Life 10: 191-229.\\

17. Guimar\~aes PR, Jordano P, Thompson JN (2011). Evolution and coevolution in mutualistic networks. Ecology Letters 14: 877-885.\\

18. Lenski RE, Ofria C, Collier TC, Adami C (1999) Genome complexity, robustness and genetic interactions in digital organisms. Nature 400: 661-664.\\

19. Th\'ebault E, Fontaine C (2010) Stability of ecological communities and the architecture of mutualistic and trophic networks. Science 329: 853-856.\\

20. Kritsky G (1991) Darwin's Madagascan Hawk Moth prediction. American Entomologist 37: 206-209.</text>
    </revision>
    <revision>
      <id>497</id>
      <timestamp>2012-04-09T16:04:53Z</timestamp>
      <contributor>
        <username>Mfortuna</username>
        <id>10</id>
      </contributor>
      <comment>/* Digital interactions */</comment>
      <text xml:space="preserve" bytes="17163">&quot;It is hard to realize that the world as we know is just one of many possibilities&quot;[1].

So far, the well-known structures of multispecific interactions such as food webs, plant-animal mutualistic networks, and host-parasite communities that have been studied are snapshots of the continuous coevolutionary process that shapes and is shaped by the patterns of links among species. In the last few years, ongoing development of software platforms used to experimentally study evolution has enabled researchers to examine such dynamic ecological interactions. By using self-replicating computer programs (i.e., digital organisms), researchers can explore the emergence and diversification of coevolving interactions without the limitations evolutionary biologists typically face. The resulting digital ecological networks  create opportunities for investigating the interplay between ecological and evolutionary processes in large webs of interacting species. Evolving digital organisms within ecological networks can help us understand how selection on one species affects the evolution of links among the other species throughout the web and, in turn, how changes in the overall structure of the web (e.g., through extinction of taxa or the introduction of invasive species) affect the evolution of a given species.

=Why using digital ecosystems?=

In nature, species are not evolving in isolation but instead are part of large networks of interacting species (see Figure 1). One of the main goals in the ecological sciences is to disentangle the evolutionary mechanisms responsible for the patterns of species interactions [2-4]. A particularly important unanswered question concerns how coevolution, the reciprocal evolutionary change between interacting species driven by natural selection [5], shapes the architecture of food webs, plant-animal mutualistic networks, and host-parasite communities. Until now, this question could  be addressed only via mathematical modeling and simulation [6-7], or by looking at the static fingerprint of evolutionary history, such as in phylogenetic signals [8-9]. Thus, there is a need for an alternative and experimental framework to test coevolutionary hypotheses [3]. 

Unfortunately, biological evolution experiments are difficult to carry out because of the long time-scales evolution requires [10]. Pairwise coevolution experiments with bacteria and viruses are even more difficult (as reviewed in [11]), requiring substantial effort to isolate and quantify small samples of interactions. Additionally, high levels of replication are required for statistical power given the stochastic nature of the evolutionary process (&quot;What would happen if the tape of the history of life were rewound and replayed?&quot; [12]). To date, no experimental study has used biological organisms to explore coevolutionary dynamics in complex interaction networks. However, experiments using digital organisms that evolve ecological networks are promising empirical tools for understanding and predicting the outcome of the coevolutionary process within ecosystems.

=What are digital ecological networks?=

Digital ecological networks are webs of interacting, self-replicating, and evolving computer programs (i.e., digital organisms) that experience the same major ecological interactions that biological organisms do (competition, predation, parasitism, and mutualism). Despite being computational, these programs evolve quickly in an open-ended way: starting from only one or two digital organisms, network formation can be directly observed in real-time by tracking the interactions between constantly evolving phenotypes. These phenotypes may be defined by combinations of logical computations (hereafter tasks) that digital organisms perform, or other traits such as behavior. To perform tasks, digital organisms process random binary numbers taken from the environment by executing the set of instructions constituting their genomes, which are susceptible to mutation during the process of self-replication (see Figure 2 and Video 1 in Supplementary Material, see also the &quot;Digital organisms&quot; section for more details). If the output from processing those numbers corresponds to the result of a particular logic task, then that task is incorporated into the set of all logical tasks the organism performs, thus determining its phenotype. 

Interactions between digital organisms occur through phenotypic matching, which, in the case of task-based phenotypes, results from the performance of overlapping logic functions (see Figure 3). Different mechanisms for mapping phenotypic matching to interactions can be implemented depending on the antagonistic or mutualistic nature of the interaction. For example, two digital organisms can obtain mutual benefit if they both are able to perform at least one common task: the higher the number of common tasks, the higher the mutual benefit. In digital predator-prey systems, different prey species interact with predators, and selection favors prey strategies that enable them to avoid being eaten. These interactions create dynamic networks of interacting predator and prey phenotypes based on their differing and continuously evolving behaviors where selective forces are constantly changing. In fact, in each of these examples the interactions an individual, as part of a broader ecological context, faces affects its fitness.

=Where did the idea originate?=

&quot;So far, we have been able to study only one evolving system [...] If we want to discover generalizations about evolving systems, we will have to look at artificial ones&quot; [13].

==Coreworld==

The field of digital life was inspired by the rampant computer viruses of the 1980s. These viruses were self-replicating computer programs that spread from one computer to another, but they did not evolve. Steen Rasmussen was the first to include the possibility of mutation in self-replicating computer programs by extending the once popular Core War game, where programs competed in a digital battle ground for the computer's resources [14]. Although Rasmussen observed interesting evolution, mutations in this early genetic programing language produced many dead organisms, thus prohibiting scientific experiments. Just one year later, Tomas S. Ray developed an alternative system, Tierra, and performed the first successful experiments with evolving populations of self-replicating computer programs [15].

==Tierra==

Tom Ray created a genetic language similar to earlier digital evolution systems, but added several key features that made it more suitable for evolution in his artificial life system, Tierra. Primarily, he prevented instructions from writing beyond the ``private&quot; allocated memory space, thus limiting the potential for organisms writing over others [15]. The only selective pressure in Tierra was for increasing the self-replication rate. Over the course of evolution, this pressure lead to shorter and shorter genomes to reduce the time spent copying instructions during replication. Some individuals even started using code for replication from other organisms, allowing those cheaters to shrink further. This form of cheating was the first ecological interaction between organisms in artificial life software. Ray's cheaters pre-dated the study of evolving ecological interactions using Tierra-like digital evolution platforms by 20 years. 

==Avida==

In 1993, Christoph Adami, Charles Ofria, and C. Titus Brown created the artificial life platform Avida. They added the ability for digital organisms to obtain bonus CPU cycles for performing computation tasks, like adding two numbers together, which increased their replication rate. Using Avida, researchers were able to define tasks organisms could perform and the corresponding consequences triggered upon successful calculation [16]. Since Avida was designed specifically as a scientific tool, it allowed users to collect as much information about evolving populations as was feasible. Due to its flexibility and data tracking abilities, Avida has become the most widely used digital system for studying evolution.

==Adding ecology==

Phenotypic convergence in species within the same trophic level and trait complementarity in interacting partners have been recently identified as the outcome of the coevolutionary process in mutualistic networks using individual-based simulations [17]. Thus, it seems reasonable to establish interactions between digital organisms based on phenotypic matching, allowing a wide range of ecological interactions to be implemented (see &quot;Digital interactions&quot; for examples).

=How are digital organisms and their interactions implemented?=
==Digital organisms==

Digital organisms in Avida are self-replicating computer programs with a genome composed of assembly-like instructions. The Turing complete genetic language in Avida contains instructions for manipulating values in registers and stacks as well as for control flow and mathematical operations. Each digital organism contains virtual hardware on which its genome is executed. To reproduce, digital organisms must copy their genome instruction by instruction (see Figure 2 and Video 1 in Supplementary Material) into a new region of memory through a potentially noisy channel that may lead to errors (i.e. mutation). While most mutations are detrimental, mutants will occasionally have higher fitness providing natural selection with all the necessary components for Darwinian evolution. Digital organisms can acquire random 32-bit binary values from the environment and are able to manipulate them using their genetic programing language including the logic instruction ''nand''. With only this logic instruction, digital organisms can compute any other task by stringing together various operations [18]. For a more detailed description of the Avida research platform, see [16].

==Digital interactions==

A variety of antagonistic and mutualistic interactions are already implemented in the Avida software platform. Parasites are implemented just like other self-replicating digital organisms, but they live inside hosts and execute as parasitic threads using stolen CPU cycles. Because parasites impose a cost (stolen CPU cycles) to hosts there is selection for resistance, and when resistance starts to spread in a population there is selection for parasites to infect those new resistant hosts. Infection occurs when both the parasite and host perform at least one overlapping task, and thus a host is resistant to a particular parasite if they don't share any tasks. By keeping track of task-based phenotypes for both hosts and parasites as well as information about successful infections in a community, researchers are able to perfectly reconstruct the interaction network of coevolving digital organisms (Figure 4 and Video 2 in Supplementary Material). Mutualistic interactions are implemented following the same task matching mechanism but, instead of stealing CPU cycles from the host, the organisms obtain extra CPU cycles, thus speeding up the self-replication process. 

While host-parasite and mutualistic interactions are determined by task-based phenotypes, predator-prey interactions are determined by behavior: predators are digital organisms that have evolved from ancestral prey to locate, attack, and consume prey. When a digital organism executes an attack instruction (acquired through mutation), it can kill neighboring organisms. When predators kill prey, they gain resources required for reproduction (e.g. CPU cycles) proportional to that which the consumed prey had accumulated. Using information from the environment, predators and prey can coevolve a variety of behavioral strategies adapted to the network of interactions they face. Because predators and prey use information from their environment and are able to move during their lifetime, these experiments are typically carried out with spatially structured populations. On the other hand, host-parasite coevolution is often done in well-mixed environments, though it is not restricted to them.

=What can we learn from them?=

Do coevolutionary dynamics change as communities become richer, and is there any limit to their richness? Is the evolution of interactions between species as contingent as evolution itself? Why do some ecological scenarios lead to predictable network structure between species and others do not? [19] Do genetic constraints play a large role in the evolution of ecological networks? These are only a few of many open questions concerning the coevolution of ecological interactions. Unfortunately, these and many related questions require researchers to look across the evolutionary history of ecological network formation, but those data are completely lacking for natural systems. With digital organisms, watching both the coevolutionary process and ecological network formation is possible in real time. Data on the abundance of interacting phenotypes are recorded without error, hence the evolutionary implications of ecological processes can be explored in-depth. 

We need to go further than traditional approaches of studying only pairs of interacting species if we want to understand how biodiversity is organized in natural ecosystems. By using digital organisms, one can find generalities about the evolutionary and ecological processes shaping the web of interactions among species, as well as the coevolutionary dynamics embedded within these networks. By tracing the evolution of digital communities and their ecological networks, the researcher obtains a perfect ``fossil record&quot; of how the number of interacting phenotypes and the pattern of links among them evolve.

=Acknowledgments=

We thank Simon A. Levin, Jordi Bascompte, Justin Meyer and other members of the BEACON Center, for useful discussions, comments and suggestions that have largely improved the ms. This work was funded by a Marie Curie International Outgoing Fellowship within the 7th European Community Framework Programe (to M.A.F.), an AT\&amp;T Research Labs Fellowship (to L.Z.), and funding from the BEACON Center and iCER (to A.P.W.). This material is based in part upon work supported by the National Science Foundation under Cooperative Agreement No. DBI-0939454. Any opinions, findings, and conclusions or recommendations expressed in this material are those of the authors and do not necessarily reflect the views of the National Science Foundation.

=References=

1. Jacob F (1977) Evolution and tinkering. Science 196: 1161-1166.\\

2. Fussmann GF, Loreau M, Abrams PA (2007) Eco-evolutionary dynamics of communities and ecosystems. Functional Ecology 21: 465-477.\\

3. Thompson JN (2009) The coevolving web of life. American Naturalist 173: 125-140.\\

4. Schoener TW (2011) The newest synthesis: understanding the interplay of evolutionary and ecological dynamics. Science 330: 426-429.\\

5. Thompson JN (1999) The evolution of species interactions. Science 284: 2116-2118.\\

6. Yoder JB, Nuismer SL (2010) When does coevolution promote diversification? American Naturalist 176: 802-817.\\

7. Gilman RT, Nuismer SL, Jhwueng DC (2012) Coevolution in multidimensional trait space favours escape from parasites and pathogens. Nature 483: 7389.\\

8. Rezende EL, Lavabre JE, Guimar\~a˜es PR, Jordano P, Bascompte J (2007) Non-random coextinctions in phylogenetically structured mutualistic networks. Nature 448: 925–928.\\

9. G\'omez JM, Verd\'u M, Perfectti F (2010) Ecological interactions are evolutionarily conserved across the entire tree of life. Nature 465: 918-921.\\ 

10. Lenski RE, Travisano M (1994) Dynamics of adaptation and diversification: a 10,000-generation experiment with bacterial populations. Proceedings of the National Academy of Sciences, USA 91: 6808-6814.\\

11. Bohannan BJM, Lenski RE (2000) Linking genetic change to community evolution: insights from studies of bacteria and bacteriophage. Ecology Letters 3: 362-377.\\

12. Gould SJ (1990) Wonderful life: the Burgess Shale and the nature of history. W. W. Norton.\\

13. Maynard-Smith J (1992) Byte-sized evolution. Nature 335: 772-773.\\

14. Rasmussen S, Knudsen C, Feldberg R, Hindsholm M (1990) The coreworld: mergence and evolution of cooperative structures in a computational chemistry. Physica D 75: 1-3.\\

15. Ray TS (1992) An approach to the synthesis of life. In Langton CG, Taylor C, Farmer JD, Rasmussen S, editors. Proceedings of Artificial Life II: pp. 371-408.\\

16. Ofria C, Wilke CO (2004) Avida: A software platform for research in computational evolutionary biology. Artificial Life 10: 191-229.\\

17. Guimar\~aes PR, Jordano P, Thompson JN (2011). Evolution and coevolution in mutualistic networks. Ecology Letters 14: 877-885.\\

18. Lenski RE, Ofria C, Collier TC, Adami C (1999) Genome complexity, robustness and genetic interactions in digital organisms. Nature 400: 661-664.\\

19. Th\'ebault E, Fontaine C (2010) Stability of ecological communities and the architecture of mutualistic and trophic networks. Science 329: 853-856.\\

20. Kritsky G (1991) Darwin's Madagascan Hawk Moth prediction. American Entomologist 37: 206-209.</text>
    </revision>
    <revision>
      <id>498</id>
      <timestamp>2012-04-09T16:06:17Z</timestamp>
      <contributor>
        <username>Mfortuna</username>
        <id>10</id>
      </contributor>
      <comment>/* Tierra */</comment>
      <text xml:space="preserve" bytes="17163">&quot;It is hard to realize that the world as we know is just one of many possibilities&quot;[1].

So far, the well-known structures of multispecific interactions such as food webs, plant-animal mutualistic networks, and host-parasite communities that have been studied are snapshots of the continuous coevolutionary process that shapes and is shaped by the patterns of links among species. In the last few years, ongoing development of software platforms used to experimentally study evolution has enabled researchers to examine such dynamic ecological interactions. By using self-replicating computer programs (i.e., digital organisms), researchers can explore the emergence and diversification of coevolving interactions without the limitations evolutionary biologists typically face. The resulting digital ecological networks  create opportunities for investigating the interplay between ecological and evolutionary processes in large webs of interacting species. Evolving digital organisms within ecological networks can help us understand how selection on one species affects the evolution of links among the other species throughout the web and, in turn, how changes in the overall structure of the web (e.g., through extinction of taxa or the introduction of invasive species) affect the evolution of a given species.

=Why using digital ecosystems?=

In nature, species are not evolving in isolation but instead are part of large networks of interacting species (see Figure 1). One of the main goals in the ecological sciences is to disentangle the evolutionary mechanisms responsible for the patterns of species interactions [2-4]. A particularly important unanswered question concerns how coevolution, the reciprocal evolutionary change between interacting species driven by natural selection [5], shapes the architecture of food webs, plant-animal mutualistic networks, and host-parasite communities. Until now, this question could  be addressed only via mathematical modeling and simulation [6-7], or by looking at the static fingerprint of evolutionary history, such as in phylogenetic signals [8-9]. Thus, there is a need for an alternative and experimental framework to test coevolutionary hypotheses [3]. 

Unfortunately, biological evolution experiments are difficult to carry out because of the long time-scales evolution requires [10]. Pairwise coevolution experiments with bacteria and viruses are even more difficult (as reviewed in [11]), requiring substantial effort to isolate and quantify small samples of interactions. Additionally, high levels of replication are required for statistical power given the stochastic nature of the evolutionary process (&quot;What would happen if the tape of the history of life were rewound and replayed?&quot; [12]). To date, no experimental study has used biological organisms to explore coevolutionary dynamics in complex interaction networks. However, experiments using digital organisms that evolve ecological networks are promising empirical tools for understanding and predicting the outcome of the coevolutionary process within ecosystems.

=What are digital ecological networks?=

Digital ecological networks are webs of interacting, self-replicating, and evolving computer programs (i.e., digital organisms) that experience the same major ecological interactions that biological organisms do (competition, predation, parasitism, and mutualism). Despite being computational, these programs evolve quickly in an open-ended way: starting from only one or two digital organisms, network formation can be directly observed in real-time by tracking the interactions between constantly evolving phenotypes. These phenotypes may be defined by combinations of logical computations (hereafter tasks) that digital organisms perform, or other traits such as behavior. To perform tasks, digital organisms process random binary numbers taken from the environment by executing the set of instructions constituting their genomes, which are susceptible to mutation during the process of self-replication (see Figure 2 and Video 1 in Supplementary Material, see also the &quot;Digital organisms&quot; section for more details). If the output from processing those numbers corresponds to the result of a particular logic task, then that task is incorporated into the set of all logical tasks the organism performs, thus determining its phenotype. 

Interactions between digital organisms occur through phenotypic matching, which, in the case of task-based phenotypes, results from the performance of overlapping logic functions (see Figure 3). Different mechanisms for mapping phenotypic matching to interactions can be implemented depending on the antagonistic or mutualistic nature of the interaction. For example, two digital organisms can obtain mutual benefit if they both are able to perform at least one common task: the higher the number of common tasks, the higher the mutual benefit. In digital predator-prey systems, different prey species interact with predators, and selection favors prey strategies that enable them to avoid being eaten. These interactions create dynamic networks of interacting predator and prey phenotypes based on their differing and continuously evolving behaviors where selective forces are constantly changing. In fact, in each of these examples the interactions an individual, as part of a broader ecological context, faces affects its fitness.

=Where did the idea originate?=

&quot;So far, we have been able to study only one evolving system [...] If we want to discover generalizations about evolving systems, we will have to look at artificial ones&quot; [13].

==Coreworld==

The field of digital life was inspired by the rampant computer viruses of the 1980s. These viruses were self-replicating computer programs that spread from one computer to another, but they did not evolve. Steen Rasmussen was the first to include the possibility of mutation in self-replicating computer programs by extending the once popular Core War game, where programs competed in a digital battle ground for the computer's resources [14]. Although Rasmussen observed interesting evolution, mutations in this early genetic programing language produced many dead organisms, thus prohibiting scientific experiments. Just one year later, Tomas S. Ray developed an alternative system, Tierra, and performed the first successful experiments with evolving populations of self-replicating computer programs [15].

==Tierra==

Tom Ray created a genetic language similar to earlier digital evolution systems, but added several key features that made it more suitable for evolution in his artificial life system, Tierra. Primarily, he prevented instructions from writing beyond the ''private'' allocated memory space, thus limiting the potential for organisms writing over others [15]. The only selective pressure in Tierra was for increasing the self-replication rate. Over the course of evolution, this pressure lead to shorter and shorter genomes to reduce the time spent copying instructions during replication. Some individuals even started using code for replication from other organisms, allowing those cheaters to shrink further. This form of cheating was the first ecological interaction between organisms in artificial life software. Ray's cheaters pre-dated the study of evolving ecological interactions using Tierra-like digital evolution platforms by 20 years.

==Avida==

In 1993, Christoph Adami, Charles Ofria, and C. Titus Brown created the artificial life platform Avida. They added the ability for digital organisms to obtain bonus CPU cycles for performing computation tasks, like adding two numbers together, which increased their replication rate. Using Avida, researchers were able to define tasks organisms could perform and the corresponding consequences triggered upon successful calculation [16]. Since Avida was designed specifically as a scientific tool, it allowed users to collect as much information about evolving populations as was feasible. Due to its flexibility and data tracking abilities, Avida has become the most widely used digital system for studying evolution.

==Adding ecology==

Phenotypic convergence in species within the same trophic level and trait complementarity in interacting partners have been recently identified as the outcome of the coevolutionary process in mutualistic networks using individual-based simulations [17]. Thus, it seems reasonable to establish interactions between digital organisms based on phenotypic matching, allowing a wide range of ecological interactions to be implemented (see &quot;Digital interactions&quot; for examples).

=How are digital organisms and their interactions implemented?=
==Digital organisms==

Digital organisms in Avida are self-replicating computer programs with a genome composed of assembly-like instructions. The Turing complete genetic language in Avida contains instructions for manipulating values in registers and stacks as well as for control flow and mathematical operations. Each digital organism contains virtual hardware on which its genome is executed. To reproduce, digital organisms must copy their genome instruction by instruction (see Figure 2 and Video 1 in Supplementary Material) into a new region of memory through a potentially noisy channel that may lead to errors (i.e. mutation). While most mutations are detrimental, mutants will occasionally have higher fitness providing natural selection with all the necessary components for Darwinian evolution. Digital organisms can acquire random 32-bit binary values from the environment and are able to manipulate them using their genetic programing language including the logic instruction ''nand''. With only this logic instruction, digital organisms can compute any other task by stringing together various operations [18]. For a more detailed description of the Avida research platform, see [16].

==Digital interactions==

A variety of antagonistic and mutualistic interactions are already implemented in the Avida software platform. Parasites are implemented just like other self-replicating digital organisms, but they live inside hosts and execute as parasitic threads using stolen CPU cycles. Because parasites impose a cost (stolen CPU cycles) to hosts there is selection for resistance, and when resistance starts to spread in a population there is selection for parasites to infect those new resistant hosts. Infection occurs when both the parasite and host perform at least one overlapping task, and thus a host is resistant to a particular parasite if they don't share any tasks. By keeping track of task-based phenotypes for both hosts and parasites as well as information about successful infections in a community, researchers are able to perfectly reconstruct the interaction network of coevolving digital organisms (Figure 4 and Video 2 in Supplementary Material). Mutualistic interactions are implemented following the same task matching mechanism but, instead of stealing CPU cycles from the host, the organisms obtain extra CPU cycles, thus speeding up the self-replication process. 

While host-parasite and mutualistic interactions are determined by task-based phenotypes, predator-prey interactions are determined by behavior: predators are digital organisms that have evolved from ancestral prey to locate, attack, and consume prey. When a digital organism executes an attack instruction (acquired through mutation), it can kill neighboring organisms. When predators kill prey, they gain resources required for reproduction (e.g. CPU cycles) proportional to that which the consumed prey had accumulated. Using information from the environment, predators and prey can coevolve a variety of behavioral strategies adapted to the network of interactions they face. Because predators and prey use information from their environment and are able to move during their lifetime, these experiments are typically carried out with spatially structured populations. On the other hand, host-parasite coevolution is often done in well-mixed environments, though it is not restricted to them.

=What can we learn from them?=

Do coevolutionary dynamics change as communities become richer, and is there any limit to their richness? Is the evolution of interactions between species as contingent as evolution itself? Why do some ecological scenarios lead to predictable network structure between species and others do not? [19] Do genetic constraints play a large role in the evolution of ecological networks? These are only a few of many open questions concerning the coevolution of ecological interactions. Unfortunately, these and many related questions require researchers to look across the evolutionary history of ecological network formation, but those data are completely lacking for natural systems. With digital organisms, watching both the coevolutionary process and ecological network formation is possible in real time. Data on the abundance of interacting phenotypes are recorded without error, hence the evolutionary implications of ecological processes can be explored in-depth. 

We need to go further than traditional approaches of studying only pairs of interacting species if we want to understand how biodiversity is organized in natural ecosystems. By using digital organisms, one can find generalities about the evolutionary and ecological processes shaping the web of interactions among species, as well as the coevolutionary dynamics embedded within these networks. By tracing the evolution of digital communities and their ecological networks, the researcher obtains a perfect ``fossil record&quot; of how the number of interacting phenotypes and the pattern of links among them evolve.

=Acknowledgments=

We thank Simon A. Levin, Jordi Bascompte, Justin Meyer and other members of the BEACON Center, for useful discussions, comments and suggestions that have largely improved the ms. This work was funded by a Marie Curie International Outgoing Fellowship within the 7th European Community Framework Programe (to M.A.F.), an AT\&amp;T Research Labs Fellowship (to L.Z.), and funding from the BEACON Center and iCER (to A.P.W.). This material is based in part upon work supported by the National Science Foundation under Cooperative Agreement No. DBI-0939454. Any opinions, findings, and conclusions or recommendations expressed in this material are those of the authors and do not necessarily reflect the views of the National Science Foundation.

=References=

1. Jacob F (1977) Evolution and tinkering. Science 196: 1161-1166.\\

2. Fussmann GF, Loreau M, Abrams PA (2007) Eco-evolutionary dynamics of communities and ecosystems. Functional Ecology 21: 465-477.\\

3. Thompson JN (2009) The coevolving web of life. American Naturalist 173: 125-140.\\

4. Schoener TW (2011) The newest synthesis: understanding the interplay of evolutionary and ecological dynamics. Science 330: 426-429.\\

5. Thompson JN (1999) The evolution of species interactions. Science 284: 2116-2118.\\

6. Yoder JB, Nuismer SL (2010) When does coevolution promote diversification? American Naturalist 176: 802-817.\\

7. Gilman RT, Nuismer SL, Jhwueng DC (2012) Coevolution in multidimensional trait space favours escape from parasites and pathogens. Nature 483: 7389.\\

8. Rezende EL, Lavabre JE, Guimar\~a˜es PR, Jordano P, Bascompte J (2007) Non-random coextinctions in phylogenetically structured mutualistic networks. Nature 448: 925–928.\\

9. G\'omez JM, Verd\'u M, Perfectti F (2010) Ecological interactions are evolutionarily conserved across the entire tree of life. Nature 465: 918-921.\\ 

10. Lenski RE, Travisano M (1994) Dynamics of adaptation and diversification: a 10,000-generation experiment with bacterial populations. Proceedings of the National Academy of Sciences, USA 91: 6808-6814.\\

11. Bohannan BJM, Lenski RE (2000) Linking genetic change to community evolution: insights from studies of bacteria and bacteriophage. Ecology Letters 3: 362-377.\\

12. Gould SJ (1990) Wonderful life: the Burgess Shale and the nature of history. W. W. Norton.\\

13. Maynard-Smith J (1992) Byte-sized evolution. Nature 335: 772-773.\\

14. Rasmussen S, Knudsen C, Feldberg R, Hindsholm M (1990) The coreworld: mergence and evolution of cooperative structures in a computational chemistry. Physica D 75: 1-3.\\

15. Ray TS (1992) An approach to the synthesis of life. In Langton CG, Taylor C, Farmer JD, Rasmussen S, editors. Proceedings of Artificial Life II: pp. 371-408.\\

16. Ofria C, Wilke CO (2004) Avida: A software platform for research in computational evolutionary biology. Artificial Life 10: 191-229.\\

17. Guimar\~aes PR, Jordano P, Thompson JN (2011). Evolution and coevolution in mutualistic networks. Ecology Letters 14: 877-885.\\

18. Lenski RE, Ofria C, Collier TC, Adami C (1999) Genome complexity, robustness and genetic interactions in digital organisms. Nature 400: 661-664.\\

19. Th\'ebault E, Fontaine C (2010) Stability of ecological communities and the architecture of mutualistic and trophic networks. Science 329: 853-856.\\

20. Kritsky G (1991) Darwin's Madagascan Hawk Moth prediction. American Entomologist 37: 206-209.</text>
    </revision>
    <revision>
      <id>499</id>
      <timestamp>2012-04-09T16:07:02Z</timestamp>
      <contributor>
        <username>Mfortuna</username>
        <id>10</id>
      </contributor>
      <comment>/* Digital organisms */</comment>
      <text xml:space="preserve" bytes="17164">&quot;It is hard to realize that the world as we know is just one of many possibilities&quot;[1].

So far, the well-known structures of multispecific interactions such as food webs, plant-animal mutualistic networks, and host-parasite communities that have been studied are snapshots of the continuous coevolutionary process that shapes and is shaped by the patterns of links among species. In the last few years, ongoing development of software platforms used to experimentally study evolution has enabled researchers to examine such dynamic ecological interactions. By using self-replicating computer programs (i.e., digital organisms), researchers can explore the emergence and diversification of coevolving interactions without the limitations evolutionary biologists typically face. The resulting digital ecological networks  create opportunities for investigating the interplay between ecological and evolutionary processes in large webs of interacting species. Evolving digital organisms within ecological networks can help us understand how selection on one species affects the evolution of links among the other species throughout the web and, in turn, how changes in the overall structure of the web (e.g., through extinction of taxa or the introduction of invasive species) affect the evolution of a given species.

=Why using digital ecosystems?=

In nature, species are not evolving in isolation but instead are part of large networks of interacting species (see Figure 1). One of the main goals in the ecological sciences is to disentangle the evolutionary mechanisms responsible for the patterns of species interactions [2-4]. A particularly important unanswered question concerns how coevolution, the reciprocal evolutionary change between interacting species driven by natural selection [5], shapes the architecture of food webs, plant-animal mutualistic networks, and host-parasite communities. Until now, this question could  be addressed only via mathematical modeling and simulation [6-7], or by looking at the static fingerprint of evolutionary history, such as in phylogenetic signals [8-9]. Thus, there is a need for an alternative and experimental framework to test coevolutionary hypotheses [3]. 

Unfortunately, biological evolution experiments are difficult to carry out because of the long time-scales evolution requires [10]. Pairwise coevolution experiments with bacteria and viruses are even more difficult (as reviewed in [11]), requiring substantial effort to isolate and quantify small samples of interactions. Additionally, high levels of replication are required for statistical power given the stochastic nature of the evolutionary process (&quot;What would happen if the tape of the history of life were rewound and replayed?&quot; [12]). To date, no experimental study has used biological organisms to explore coevolutionary dynamics in complex interaction networks. However, experiments using digital organisms that evolve ecological networks are promising empirical tools for understanding and predicting the outcome of the coevolutionary process within ecosystems.

=What are digital ecological networks?=

Digital ecological networks are webs of interacting, self-replicating, and evolving computer programs (i.e., digital organisms) that experience the same major ecological interactions that biological organisms do (competition, predation, parasitism, and mutualism). Despite being computational, these programs evolve quickly in an open-ended way: starting from only one or two digital organisms, network formation can be directly observed in real-time by tracking the interactions between constantly evolving phenotypes. These phenotypes may be defined by combinations of logical computations (hereafter tasks) that digital organisms perform, or other traits such as behavior. To perform tasks, digital organisms process random binary numbers taken from the environment by executing the set of instructions constituting their genomes, which are susceptible to mutation during the process of self-replication (see Figure 2 and Video 1 in Supplementary Material, see also the &quot;Digital organisms&quot; section for more details). If the output from processing those numbers corresponds to the result of a particular logic task, then that task is incorporated into the set of all logical tasks the organism performs, thus determining its phenotype. 

Interactions between digital organisms occur through phenotypic matching, which, in the case of task-based phenotypes, results from the performance of overlapping logic functions (see Figure 3). Different mechanisms for mapping phenotypic matching to interactions can be implemented depending on the antagonistic or mutualistic nature of the interaction. For example, two digital organisms can obtain mutual benefit if they both are able to perform at least one common task: the higher the number of common tasks, the higher the mutual benefit. In digital predator-prey systems, different prey species interact with predators, and selection favors prey strategies that enable them to avoid being eaten. These interactions create dynamic networks of interacting predator and prey phenotypes based on their differing and continuously evolving behaviors where selective forces are constantly changing. In fact, in each of these examples the interactions an individual, as part of a broader ecological context, faces affects its fitness.

=Where did the idea originate?=

&quot;So far, we have been able to study only one evolving system [...] If we want to discover generalizations about evolving systems, we will have to look at artificial ones&quot; [13].

==Coreworld==

The field of digital life was inspired by the rampant computer viruses of the 1980s. These viruses were self-replicating computer programs that spread from one computer to another, but they did not evolve. Steen Rasmussen was the first to include the possibility of mutation in self-replicating computer programs by extending the once popular Core War game, where programs competed in a digital battle ground for the computer's resources [14]. Although Rasmussen observed interesting evolution, mutations in this early genetic programing language produced many dead organisms, thus prohibiting scientific experiments. Just one year later, Tomas S. Ray developed an alternative system, Tierra, and performed the first successful experiments with evolving populations of self-replicating computer programs [15].

==Tierra==

Tom Ray created a genetic language similar to earlier digital evolution systems, but added several key features that made it more suitable for evolution in his artificial life system, Tierra. Primarily, he prevented instructions from writing beyond the ''private'' allocated memory space, thus limiting the potential for organisms writing over others [15]. The only selective pressure in Tierra was for increasing the self-replication rate. Over the course of evolution, this pressure lead to shorter and shorter genomes to reduce the time spent copying instructions during replication. Some individuals even started using code for replication from other organisms, allowing those cheaters to shrink further. This form of cheating was the first ecological interaction between organisms in artificial life software. Ray's cheaters pre-dated the study of evolving ecological interactions using Tierra-like digital evolution platforms by 20 years.

==Avida==

In 1993, Christoph Adami, Charles Ofria, and C. Titus Brown created the artificial life platform Avida. They added the ability for digital organisms to obtain bonus CPU cycles for performing computation tasks, like adding two numbers together, which increased their replication rate. Using Avida, researchers were able to define tasks organisms could perform and the corresponding consequences triggered upon successful calculation [16]. Since Avida was designed specifically as a scientific tool, it allowed users to collect as much information about evolving populations as was feasible. Due to its flexibility and data tracking abilities, Avida has become the most widely used digital system for studying evolution.

==Adding ecology==

Phenotypic convergence in species within the same trophic level and trait complementarity in interacting partners have been recently identified as the outcome of the coevolutionary process in mutualistic networks using individual-based simulations [17]. Thus, it seems reasonable to establish interactions between digital organisms based on phenotypic matching, allowing a wide range of ecological interactions to be implemented (see &quot;Digital interactions&quot; for examples).

=How are digital organisms and their interactions implemented?=
==Digital organisms==

Digital organisms in Avida are self-replicating computer programs with a genome composed of assembly-like instructions. The Turing complete genetic language in Avida contains instructions for manipulating values in registers and stacks as well as for control flow and mathematical operations. Each digital organism contains virtual hardware on which its genome is executed. To reproduce, digital organisms must copy their genome instruction by instruction (see Figure 2 and Video 1 in Supplementary Material) into a new region of memory through a potentially noisy channel that may lead to errors (i.e., mutation). While most mutations are detrimental, mutants will occasionally have higher fitness providing natural selection with all the necessary components for Darwinian evolution. Digital organisms can acquire random 32-bit binary values from the environment and are able to manipulate them using their genetic programing language including the logic instruction ''nand''. With only this logic instruction, digital organisms can compute any other task by stringing together various operations [18]. For a more detailed description of the Avida research platform, see [16].

==Digital interactions==

A variety of antagonistic and mutualistic interactions are already implemented in the Avida software platform. Parasites are implemented just like other self-replicating digital organisms, but they live inside hosts and execute as parasitic threads using stolen CPU cycles. Because parasites impose a cost (stolen CPU cycles) to hosts there is selection for resistance, and when resistance starts to spread in a population there is selection for parasites to infect those new resistant hosts. Infection occurs when both the parasite and host perform at least one overlapping task, and thus a host is resistant to a particular parasite if they don't share any tasks. By keeping track of task-based phenotypes for both hosts and parasites as well as information about successful infections in a community, researchers are able to perfectly reconstruct the interaction network of coevolving digital organisms (Figure 4 and Video 2 in Supplementary Material). Mutualistic interactions are implemented following the same task matching mechanism but, instead of stealing CPU cycles from the host, the organisms obtain extra CPU cycles, thus speeding up the self-replication process. 

While host-parasite and mutualistic interactions are determined by task-based phenotypes, predator-prey interactions are determined by behavior: predators are digital organisms that have evolved from ancestral prey to locate, attack, and consume prey. When a digital organism executes an attack instruction (acquired through mutation), it can kill neighboring organisms. When predators kill prey, they gain resources required for reproduction (e.g. CPU cycles) proportional to that which the consumed prey had accumulated. Using information from the environment, predators and prey can coevolve a variety of behavioral strategies adapted to the network of interactions they face. Because predators and prey use information from their environment and are able to move during their lifetime, these experiments are typically carried out with spatially structured populations. On the other hand, host-parasite coevolution is often done in well-mixed environments, though it is not restricted to them.

=What can we learn from them?=

Do coevolutionary dynamics change as communities become richer, and is there any limit to their richness? Is the evolution of interactions between species as contingent as evolution itself? Why do some ecological scenarios lead to predictable network structure between species and others do not? [19] Do genetic constraints play a large role in the evolution of ecological networks? These are only a few of many open questions concerning the coevolution of ecological interactions. Unfortunately, these and many related questions require researchers to look across the evolutionary history of ecological network formation, but those data are completely lacking for natural systems. With digital organisms, watching both the coevolutionary process and ecological network formation is possible in real time. Data on the abundance of interacting phenotypes are recorded without error, hence the evolutionary implications of ecological processes can be explored in-depth. 

We need to go further than traditional approaches of studying only pairs of interacting species if we want to understand how biodiversity is organized in natural ecosystems. By using digital organisms, one can find generalities about the evolutionary and ecological processes shaping the web of interactions among species, as well as the coevolutionary dynamics embedded within these networks. By tracing the evolution of digital communities and their ecological networks, the researcher obtains a perfect ``fossil record&quot; of how the number of interacting phenotypes and the pattern of links among them evolve.

=Acknowledgments=

We thank Simon A. Levin, Jordi Bascompte, Justin Meyer and other members of the BEACON Center, for useful discussions, comments and suggestions that have largely improved the ms. This work was funded by a Marie Curie International Outgoing Fellowship within the 7th European Community Framework Programe (to M.A.F.), an AT\&amp;T Research Labs Fellowship (to L.Z.), and funding from the BEACON Center and iCER (to A.P.W.). This material is based in part upon work supported by the National Science Foundation under Cooperative Agreement No. DBI-0939454. Any opinions, findings, and conclusions or recommendations expressed in this material are those of the authors and do not necessarily reflect the views of the National Science Foundation.

=References=

1. Jacob F (1977) Evolution and tinkering. Science 196: 1161-1166.\\

2. Fussmann GF, Loreau M, Abrams PA (2007) Eco-evolutionary dynamics of communities and ecosystems. Functional Ecology 21: 465-477.\\

3. Thompson JN (2009) The coevolving web of life. American Naturalist 173: 125-140.\\

4. Schoener TW (2011) The newest synthesis: understanding the interplay of evolutionary and ecological dynamics. Science 330: 426-429.\\

5. Thompson JN (1999) The evolution of species interactions. Science 284: 2116-2118.\\

6. Yoder JB, Nuismer SL (2010) When does coevolution promote diversification? American Naturalist 176: 802-817.\\

7. Gilman RT, Nuismer SL, Jhwueng DC (2012) Coevolution in multidimensional trait space favours escape from parasites and pathogens. Nature 483: 7389.\\

8. Rezende EL, Lavabre JE, Guimar\~a˜es PR, Jordano P, Bascompte J (2007) Non-random coextinctions in phylogenetically structured mutualistic networks. Nature 448: 925–928.\\

9. G\'omez JM, Verd\'u M, Perfectti F (2010) Ecological interactions are evolutionarily conserved across the entire tree of life. Nature 465: 918-921.\\ 

10. Lenski RE, Travisano M (1994) Dynamics of adaptation and diversification: a 10,000-generation experiment with bacterial populations. Proceedings of the National Academy of Sciences, USA 91: 6808-6814.\\

11. Bohannan BJM, Lenski RE (2000) Linking genetic change to community evolution: insights from studies of bacteria and bacteriophage. Ecology Letters 3: 362-377.\\

12. Gould SJ (1990) Wonderful life: the Burgess Shale and the nature of history. W. W. Norton.\\

13. Maynard-Smith J (1992) Byte-sized evolution. Nature 335: 772-773.\\

14. Rasmussen S, Knudsen C, Feldberg R, Hindsholm M (1990) The coreworld: mergence and evolution of cooperative structures in a computational chemistry. Physica D 75: 1-3.\\

15. Ray TS (1992) An approach to the synthesis of life. In Langton CG, Taylor C, Farmer JD, Rasmussen S, editors. Proceedings of Artificial Life II: pp. 371-408.\\

16. Ofria C, Wilke CO (2004) Avida: A software platform for research in computational evolutionary biology. Artificial Life 10: 191-229.\\

17. Guimar\~aes PR, Jordano P, Thompson JN (2011). Evolution and coevolution in mutualistic networks. Ecology Letters 14: 877-885.\\

18. Lenski RE, Ofria C, Collier TC, Adami C (1999) Genome complexity, robustness and genetic interactions in digital organisms. Nature 400: 661-664.\\

19. Th\'ebault E, Fontaine C (2010) Stability of ecological communities and the architecture of mutualistic and trophic networks. Science 329: 853-856.\\

20. Kritsky G (1991) Darwin's Madagascan Hawk Moth prediction. American Entomologist 37: 206-209.</text>
    </revision>
    <revision>
      <id>500</id>
      <timestamp>2012-04-09T16:09:53Z</timestamp>
      <contributor>
        <username>Mfortuna</username>
        <id>10</id>
      </contributor>
      <comment>/* Digital interactions */</comment>
      <text xml:space="preserve" bytes="17165">&quot;It is hard to realize that the world as we know is just one of many possibilities&quot;[1].

So far, the well-known structures of multispecific interactions such as food webs, plant-animal mutualistic networks, and host-parasite communities that have been studied are snapshots of the continuous coevolutionary process that shapes and is shaped by the patterns of links among species. In the last few years, ongoing development of software platforms used to experimentally study evolution has enabled researchers to examine such dynamic ecological interactions. By using self-replicating computer programs (i.e., digital organisms), researchers can explore the emergence and diversification of coevolving interactions without the limitations evolutionary biologists typically face. The resulting digital ecological networks  create opportunities for investigating the interplay between ecological and evolutionary processes in large webs of interacting species. Evolving digital organisms within ecological networks can help us understand how selection on one species affects the evolution of links among the other species throughout the web and, in turn, how changes in the overall structure of the web (e.g., through extinction of taxa or the introduction of invasive species) affect the evolution of a given species.

=Why using digital ecosystems?=

In nature, species are not evolving in isolation but instead are part of large networks of interacting species (see Figure 1). One of the main goals in the ecological sciences is to disentangle the evolutionary mechanisms responsible for the patterns of species interactions [2-4]. A particularly important unanswered question concerns how coevolution, the reciprocal evolutionary change between interacting species driven by natural selection [5], shapes the architecture of food webs, plant-animal mutualistic networks, and host-parasite communities. Until now, this question could  be addressed only via mathematical modeling and simulation [6-7], or by looking at the static fingerprint of evolutionary history, such as in phylogenetic signals [8-9]. Thus, there is a need for an alternative and experimental framework to test coevolutionary hypotheses [3]. 

Unfortunately, biological evolution experiments are difficult to carry out because of the long time-scales evolution requires [10]. Pairwise coevolution experiments with bacteria and viruses are even more difficult (as reviewed in [11]), requiring substantial effort to isolate and quantify small samples of interactions. Additionally, high levels of replication are required for statistical power given the stochastic nature of the evolutionary process (&quot;What would happen if the tape of the history of life were rewound and replayed?&quot; [12]). To date, no experimental study has used biological organisms to explore coevolutionary dynamics in complex interaction networks. However, experiments using digital organisms that evolve ecological networks are promising empirical tools for understanding and predicting the outcome of the coevolutionary process within ecosystems.

=What are digital ecological networks?=

Digital ecological networks are webs of interacting, self-replicating, and evolving computer programs (i.e., digital organisms) that experience the same major ecological interactions that biological organisms do (competition, predation, parasitism, and mutualism). Despite being computational, these programs evolve quickly in an open-ended way: starting from only one or two digital organisms, network formation can be directly observed in real-time by tracking the interactions between constantly evolving phenotypes. These phenotypes may be defined by combinations of logical computations (hereafter tasks) that digital organisms perform, or other traits such as behavior. To perform tasks, digital organisms process random binary numbers taken from the environment by executing the set of instructions constituting their genomes, which are susceptible to mutation during the process of self-replication (see Figure 2 and Video 1 in Supplementary Material, see also the &quot;Digital organisms&quot; section for more details). If the output from processing those numbers corresponds to the result of a particular logic task, then that task is incorporated into the set of all logical tasks the organism performs, thus determining its phenotype. 

Interactions between digital organisms occur through phenotypic matching, which, in the case of task-based phenotypes, results from the performance of overlapping logic functions (see Figure 3). Different mechanisms for mapping phenotypic matching to interactions can be implemented depending on the antagonistic or mutualistic nature of the interaction. For example, two digital organisms can obtain mutual benefit if they both are able to perform at least one common task: the higher the number of common tasks, the higher the mutual benefit. In digital predator-prey systems, different prey species interact with predators, and selection favors prey strategies that enable them to avoid being eaten. These interactions create dynamic networks of interacting predator and prey phenotypes based on their differing and continuously evolving behaviors where selective forces are constantly changing. In fact, in each of these examples the interactions an individual, as part of a broader ecological context, faces affects its fitness.

=Where did the idea originate?=

&quot;So far, we have been able to study only one evolving system [...] If we want to discover generalizations about evolving systems, we will have to look at artificial ones&quot; [13].

==Coreworld==

The field of digital life was inspired by the rampant computer viruses of the 1980s. These viruses were self-replicating computer programs that spread from one computer to another, but they did not evolve. Steen Rasmussen was the first to include the possibility of mutation in self-replicating computer programs by extending the once popular Core War game, where programs competed in a digital battle ground for the computer's resources [14]. Although Rasmussen observed interesting evolution, mutations in this early genetic programing language produced many dead organisms, thus prohibiting scientific experiments. Just one year later, Tomas S. Ray developed an alternative system, Tierra, and performed the first successful experiments with evolving populations of self-replicating computer programs [15].

==Tierra==

Tom Ray created a genetic language similar to earlier digital evolution systems, but added several key features that made it more suitable for evolution in his artificial life system, Tierra. Primarily, he prevented instructions from writing beyond the ''private'' allocated memory space, thus limiting the potential for organisms writing over others [15]. The only selective pressure in Tierra was for increasing the self-replication rate. Over the course of evolution, this pressure lead to shorter and shorter genomes to reduce the time spent copying instructions during replication. Some individuals even started using code for replication from other organisms, allowing those cheaters to shrink further. This form of cheating was the first ecological interaction between organisms in artificial life software. Ray's cheaters pre-dated the study of evolving ecological interactions using Tierra-like digital evolution platforms by 20 years.

==Avida==

In 1993, Christoph Adami, Charles Ofria, and C. Titus Brown created the artificial life platform Avida. They added the ability for digital organisms to obtain bonus CPU cycles for performing computation tasks, like adding two numbers together, which increased their replication rate. Using Avida, researchers were able to define tasks organisms could perform and the corresponding consequences triggered upon successful calculation [16]. Since Avida was designed specifically as a scientific tool, it allowed users to collect as much information about evolving populations as was feasible. Due to its flexibility and data tracking abilities, Avida has become the most widely used digital system for studying evolution.

==Adding ecology==

Phenotypic convergence in species within the same trophic level and trait complementarity in interacting partners have been recently identified as the outcome of the coevolutionary process in mutualistic networks using individual-based simulations [17]. Thus, it seems reasonable to establish interactions between digital organisms based on phenotypic matching, allowing a wide range of ecological interactions to be implemented (see &quot;Digital interactions&quot; for examples).

=How are digital organisms and their interactions implemented?=
==Digital organisms==

Digital organisms in Avida are self-replicating computer programs with a genome composed of assembly-like instructions. The Turing complete genetic language in Avida contains instructions for manipulating values in registers and stacks as well as for control flow and mathematical operations. Each digital organism contains virtual hardware on which its genome is executed. To reproduce, digital organisms must copy their genome instruction by instruction (see Figure 2 and Video 1 in Supplementary Material) into a new region of memory through a potentially noisy channel that may lead to errors (i.e., mutation). While most mutations are detrimental, mutants will occasionally have higher fitness providing natural selection with all the necessary components for Darwinian evolution. Digital organisms can acquire random 32-bit binary values from the environment and are able to manipulate them using their genetic programing language including the logic instruction ''nand''. With only this logic instruction, digital organisms can compute any other task by stringing together various operations [18]. For a more detailed description of the Avida research platform, see [16].

==Digital interactions==

A variety of antagonistic and mutualistic interactions are already implemented in the Avida software platform. Parasites are implemented just like other self-replicating digital organisms, but they live inside hosts and execute as parasitic threads using stolen CPU cycles. Because parasites impose a cost (stolen CPU cycles) to hosts there is selection for resistance, and when resistance starts to spread in a population there is selection for parasites to infect those new resistant hosts. Infection occurs when both the parasite and host perform at least one overlapping task, and thus a host is resistant to a particular parasite if they don't share any tasks. By keeping track of task-based phenotypes for both hosts and parasites as well as information about successful infections in a community, researchers are able to perfectly reconstruct the interaction network of coevolving digital organisms (Figure 4 and Video 2 in Supplementary Material). Mutualistic interactions are implemented following the same task matching mechanism but, instead of stealing CPU cycles from the host, the organisms obtain extra CPU cycles, thus speeding up the self-replication process. 

While host-parasite and mutualistic interactions are determined by task-based phenotypes, predator-prey interactions are determined by behavior: predators are digital organisms that have evolved from ancestral prey to locate, attack, and consume prey. When a digital organism executes an attack instruction (acquired through mutation), it can kill neighboring organisms. When predators kill prey, they gain resources required for reproduction (e.g., CPU cycles) proportional to that which the consumed prey had accumulated. Using information from the environment, predators and prey can coevolve a variety of behavioral strategies adapted to the network of interactions they face. Because predators and prey use information from their environment and are able to move during their lifetime, these experiments are typically carried out with spatially structured populations. On the other hand, host-parasite coevolution is often done in well-mixed environments, though it is not restricted to them.

=What can we learn from them?=

Do coevolutionary dynamics change as communities become richer, and is there any limit to their richness? Is the evolution of interactions between species as contingent as evolution itself? Why do some ecological scenarios lead to predictable network structure between species and others do not? [19] Do genetic constraints play a large role in the evolution of ecological networks? These are only a few of many open questions concerning the coevolution of ecological interactions. Unfortunately, these and many related questions require researchers to look across the evolutionary history of ecological network formation, but those data are completely lacking for natural systems. With digital organisms, watching both the coevolutionary process and ecological network formation is possible in real time. Data on the abundance of interacting phenotypes are recorded without error, hence the evolutionary implications of ecological processes can be explored in-depth. 

We need to go further than traditional approaches of studying only pairs of interacting species if we want to understand how biodiversity is organized in natural ecosystems. By using digital organisms, one can find generalities about the evolutionary and ecological processes shaping the web of interactions among species, as well as the coevolutionary dynamics embedded within these networks. By tracing the evolution of digital communities and their ecological networks, the researcher obtains a perfect ``fossil record&quot; of how the number of interacting phenotypes and the pattern of links among them evolve.

=Acknowledgments=

We thank Simon A. Levin, Jordi Bascompte, Justin Meyer and other members of the BEACON Center, for useful discussions, comments and suggestions that have largely improved the ms. This work was funded by a Marie Curie International Outgoing Fellowship within the 7th European Community Framework Programe (to M.A.F.), an AT\&amp;T Research Labs Fellowship (to L.Z.), and funding from the BEACON Center and iCER (to A.P.W.). This material is based in part upon work supported by the National Science Foundation under Cooperative Agreement No. DBI-0939454. Any opinions, findings, and conclusions or recommendations expressed in this material are those of the authors and do not necessarily reflect the views of the National Science Foundation.

=References=

1. Jacob F (1977) Evolution and tinkering. Science 196: 1161-1166.\\

2. Fussmann GF, Loreau M, Abrams PA (2007) Eco-evolutionary dynamics of communities and ecosystems. Functional Ecology 21: 465-477.\\

3. Thompson JN (2009) The coevolving web of life. American Naturalist 173: 125-140.\\

4. Schoener TW (2011) The newest synthesis: understanding the interplay of evolutionary and ecological dynamics. Science 330: 426-429.\\

5. Thompson JN (1999) The evolution of species interactions. Science 284: 2116-2118.\\

6. Yoder JB, Nuismer SL (2010) When does coevolution promote diversification? American Naturalist 176: 802-817.\\

7. Gilman RT, Nuismer SL, Jhwueng DC (2012) Coevolution in multidimensional trait space favours escape from parasites and pathogens. Nature 483: 7389.\\

8. Rezende EL, Lavabre JE, Guimar\~a˜es PR, Jordano P, Bascompte J (2007) Non-random coextinctions in phylogenetically structured mutualistic networks. Nature 448: 925–928.\\

9. G\'omez JM, Verd\'u M, Perfectti F (2010) Ecological interactions are evolutionarily conserved across the entire tree of life. Nature 465: 918-921.\\ 

10. Lenski RE, Travisano M (1994) Dynamics of adaptation and diversification: a 10,000-generation experiment with bacterial populations. Proceedings of the National Academy of Sciences, USA 91: 6808-6814.\\

11. Bohannan BJM, Lenski RE (2000) Linking genetic change to community evolution: insights from studies of bacteria and bacteriophage. Ecology Letters 3: 362-377.\\

12. Gould SJ (1990) Wonderful life: the Burgess Shale and the nature of history. W. W. Norton.\\

13. Maynard-Smith J (1992) Byte-sized evolution. Nature 335: 772-773.\\

14. Rasmussen S, Knudsen C, Feldberg R, Hindsholm M (1990) The coreworld: mergence and evolution of cooperative structures in a computational chemistry. Physica D 75: 1-3.\\

15. Ray TS (1992) An approach to the synthesis of life. In Langton CG, Taylor C, Farmer JD, Rasmussen S, editors. Proceedings of Artificial Life II: pp. 371-408.\\

16. Ofria C, Wilke CO (2004) Avida: A software platform for research in computational evolutionary biology. Artificial Life 10: 191-229.\\

17. Guimar\~aes PR, Jordano P, Thompson JN (2011). Evolution and coevolution in mutualistic networks. Ecology Letters 14: 877-885.\\

18. Lenski RE, Ofria C, Collier TC, Adami C (1999) Genome complexity, robustness and genetic interactions in digital organisms. Nature 400: 661-664.\\

19. Th\'ebault E, Fontaine C (2010) Stability of ecological communities and the architecture of mutualistic and trophic networks. Science 329: 853-856.\\

20. Kritsky G (1991) Darwin's Madagascan Hawk Moth prediction. American Entomologist 37: 206-209.</text>
    </revision>
    <revision>
      <id>501</id>
      <timestamp>2012-04-09T16:11:02Z</timestamp>
      <contributor>
        <username>Mfortuna</username>
        <id>10</id>
      </contributor>
      <comment>/* What can we learn from them? */</comment>
      <text xml:space="preserve" bytes="17166">&quot;It is hard to realize that the world as we know is just one of many possibilities&quot;[1].

So far, the well-known structures of multispecific interactions such as food webs, plant-animal mutualistic networks, and host-parasite communities that have been studied are snapshots of the continuous coevolutionary process that shapes and is shaped by the patterns of links among species. In the last few years, ongoing development of software platforms used to experimentally study evolution has enabled researchers to examine such dynamic ecological interactions. By using self-replicating computer programs (i.e., digital organisms), researchers can explore the emergence and diversification of coevolving interactions without the limitations evolutionary biologists typically face. The resulting digital ecological networks  create opportunities for investigating the interplay between ecological and evolutionary processes in large webs of interacting species. Evolving digital organisms within ecological networks can help us understand how selection on one species affects the evolution of links among the other species throughout the web and, in turn, how changes in the overall structure of the web (e.g., through extinction of taxa or the introduction of invasive species) affect the evolution of a given species.

=Why using digital ecosystems?=

In nature, species are not evolving in isolation but instead are part of large networks of interacting species (see Figure 1). One of the main goals in the ecological sciences is to disentangle the evolutionary mechanisms responsible for the patterns of species interactions [2-4]. A particularly important unanswered question concerns how coevolution, the reciprocal evolutionary change between interacting species driven by natural selection [5], shapes the architecture of food webs, plant-animal mutualistic networks, and host-parasite communities. Until now, this question could  be addressed only via mathematical modeling and simulation [6-7], or by looking at the static fingerprint of evolutionary history, such as in phylogenetic signals [8-9]. Thus, there is a need for an alternative and experimental framework to test coevolutionary hypotheses [3]. 

Unfortunately, biological evolution experiments are difficult to carry out because of the long time-scales evolution requires [10]. Pairwise coevolution experiments with bacteria and viruses are even more difficult (as reviewed in [11]), requiring substantial effort to isolate and quantify small samples of interactions. Additionally, high levels of replication are required for statistical power given the stochastic nature of the evolutionary process (&quot;What would happen if the tape of the history of life were rewound and replayed?&quot; [12]). To date, no experimental study has used biological organisms to explore coevolutionary dynamics in complex interaction networks. However, experiments using digital organisms that evolve ecological networks are promising empirical tools for understanding and predicting the outcome of the coevolutionary process within ecosystems.

=What are digital ecological networks?=

Digital ecological networks are webs of interacting, self-replicating, and evolving computer programs (i.e., digital organisms) that experience the same major ecological interactions that biological organisms do (competition, predation, parasitism, and mutualism). Despite being computational, these programs evolve quickly in an open-ended way: starting from only one or two digital organisms, network formation can be directly observed in real-time by tracking the interactions between constantly evolving phenotypes. These phenotypes may be defined by combinations of logical computations (hereafter tasks) that digital organisms perform, or other traits such as behavior. To perform tasks, digital organisms process random binary numbers taken from the environment by executing the set of instructions constituting their genomes, which are susceptible to mutation during the process of self-replication (see Figure 2 and Video 1 in Supplementary Material, see also the &quot;Digital organisms&quot; section for more details). If the output from processing those numbers corresponds to the result of a particular logic task, then that task is incorporated into the set of all logical tasks the organism performs, thus determining its phenotype. 

Interactions between digital organisms occur through phenotypic matching, which, in the case of task-based phenotypes, results from the performance of overlapping logic functions (see Figure 3). Different mechanisms for mapping phenotypic matching to interactions can be implemented depending on the antagonistic or mutualistic nature of the interaction. For example, two digital organisms can obtain mutual benefit if they both are able to perform at least one common task: the higher the number of common tasks, the higher the mutual benefit. In digital predator-prey systems, different prey species interact with predators, and selection favors prey strategies that enable them to avoid being eaten. These interactions create dynamic networks of interacting predator and prey phenotypes based on their differing and continuously evolving behaviors where selective forces are constantly changing. In fact, in each of these examples the interactions an individual, as part of a broader ecological context, faces affects its fitness.

=Where did the idea originate?=

&quot;So far, we have been able to study only one evolving system [...] If we want to discover generalizations about evolving systems, we will have to look at artificial ones&quot; [13].

==Coreworld==

The field of digital life was inspired by the rampant computer viruses of the 1980s. These viruses were self-replicating computer programs that spread from one computer to another, but they did not evolve. Steen Rasmussen was the first to include the possibility of mutation in self-replicating computer programs by extending the once popular Core War game, where programs competed in a digital battle ground for the computer's resources [14]. Although Rasmussen observed interesting evolution, mutations in this early genetic programing language produced many dead organisms, thus prohibiting scientific experiments. Just one year later, Tomas S. Ray developed an alternative system, Tierra, and performed the first successful experiments with evolving populations of self-replicating computer programs [15].

==Tierra==

Tom Ray created a genetic language similar to earlier digital evolution systems, but added several key features that made it more suitable for evolution in his artificial life system, Tierra. Primarily, he prevented instructions from writing beyond the ''private'' allocated memory space, thus limiting the potential for organisms writing over others [15]. The only selective pressure in Tierra was for increasing the self-replication rate. Over the course of evolution, this pressure lead to shorter and shorter genomes to reduce the time spent copying instructions during replication. Some individuals even started using code for replication from other organisms, allowing those cheaters to shrink further. This form of cheating was the first ecological interaction between organisms in artificial life software. Ray's cheaters pre-dated the study of evolving ecological interactions using Tierra-like digital evolution platforms by 20 years.

==Avida==

In 1993, Christoph Adami, Charles Ofria, and C. Titus Brown created the artificial life platform Avida. They added the ability for digital organisms to obtain bonus CPU cycles for performing computation tasks, like adding two numbers together, which increased their replication rate. Using Avida, researchers were able to define tasks organisms could perform and the corresponding consequences triggered upon successful calculation [16]. Since Avida was designed specifically as a scientific tool, it allowed users to collect as much information about evolving populations as was feasible. Due to its flexibility and data tracking abilities, Avida has become the most widely used digital system for studying evolution.

==Adding ecology==

Phenotypic convergence in species within the same trophic level and trait complementarity in interacting partners have been recently identified as the outcome of the coevolutionary process in mutualistic networks using individual-based simulations [17]. Thus, it seems reasonable to establish interactions between digital organisms based on phenotypic matching, allowing a wide range of ecological interactions to be implemented (see &quot;Digital interactions&quot; for examples).

=How are digital organisms and their interactions implemented?=
==Digital organisms==

Digital organisms in Avida are self-replicating computer programs with a genome composed of assembly-like instructions. The Turing complete genetic language in Avida contains instructions for manipulating values in registers and stacks as well as for control flow and mathematical operations. Each digital organism contains virtual hardware on which its genome is executed. To reproduce, digital organisms must copy their genome instruction by instruction (see Figure 2 and Video 1 in Supplementary Material) into a new region of memory through a potentially noisy channel that may lead to errors (i.e., mutation). While most mutations are detrimental, mutants will occasionally have higher fitness providing natural selection with all the necessary components for Darwinian evolution. Digital organisms can acquire random 32-bit binary values from the environment and are able to manipulate them using their genetic programing language including the logic instruction ''nand''. With only this logic instruction, digital organisms can compute any other task by stringing together various operations [18]. For a more detailed description of the Avida research platform, see [16].

==Digital interactions==

A variety of antagonistic and mutualistic interactions are already implemented in the Avida software platform. Parasites are implemented just like other self-replicating digital organisms, but they live inside hosts and execute as parasitic threads using stolen CPU cycles. Because parasites impose a cost (stolen CPU cycles) to hosts there is selection for resistance, and when resistance starts to spread in a population there is selection for parasites to infect those new resistant hosts. Infection occurs when both the parasite and host perform at least one overlapping task, and thus a host is resistant to a particular parasite if they don't share any tasks. By keeping track of task-based phenotypes for both hosts and parasites as well as information about successful infections in a community, researchers are able to perfectly reconstruct the interaction network of coevolving digital organisms (Figure 4 and Video 2 in Supplementary Material). Mutualistic interactions are implemented following the same task matching mechanism but, instead of stealing CPU cycles from the host, the organisms obtain extra CPU cycles, thus speeding up the self-replication process. 

While host-parasite and mutualistic interactions are determined by task-based phenotypes, predator-prey interactions are determined by behavior: predators are digital organisms that have evolved from ancestral prey to locate, attack, and consume prey. When a digital organism executes an attack instruction (acquired through mutation), it can kill neighboring organisms. When predators kill prey, they gain resources required for reproduction (e.g., CPU cycles) proportional to that which the consumed prey had accumulated. Using information from the environment, predators and prey can coevolve a variety of behavioral strategies adapted to the network of interactions they face. Because predators and prey use information from their environment and are able to move during their lifetime, these experiments are typically carried out with spatially structured populations. On the other hand, host-parasite coevolution is often done in well-mixed environments, though it is not restricted to them.

=What can we learn from them?=

Do coevolutionary dynamics change as communities become richer, and is there any limit to their richness? Is the evolution of interactions between species as contingent as evolution itself? Why do some ecological scenarios lead to predictable network structure between species and others do not? [19] Do genetic constraints play a large role in the evolution of ecological networks? These are only a few of many open questions concerning the coevolution of ecological interactions. Unfortunately, these and many related questions require researchers to look across the evolutionary history of ecological network formation, but those data are completely lacking for natural systems. With digital organisms, watching both the coevolutionary process and ecological network formation is possible in real time. Data on the abundance of interacting phenotypes are recorded without error, hence the evolutionary implications of ecological processes can be explored in-depth. 

We need to go further than traditional approaches of studying only pairs of interacting species if we want to understand how biodiversity is organized in natural ecosystems. By using digital organisms, one can find generalities about the evolutionary and ecological processes shaping the web of interactions among species, as well as the coevolutionary dynamics embedded within these networks. By tracing the evolution of digital communities and their ecological networks, the researcher obtains a perfect ''fossil record'' of how the number of interacting phenotypes and the pattern of links among them evolve.

=Acknowledgments=

We thank Simon A. Levin, Jordi Bascompte, Justin Meyer and other members of the BEACON Center, for useful discussions, comments and suggestions that have largely improved the ms. This work was funded by a Marie Curie International Outgoing Fellowship within the 7th European Community Framework Programe (to M.A.F.), an AT\&amp;T Research Labs Fellowship (to L.Z.), and funding from the BEACON Center and iCER (to A.P.W.). This material is based in part upon work supported by the National Science Foundation under Cooperative Agreement No. DBI-0939454. Any opinions, findings, and conclusions or recommendations expressed in this material are those of the authors and do not necessarily reflect the views of the National Science Foundation.

=References=

1. Jacob F (1977) Evolution and tinkering. Science 196: 1161-1166.\\

2. Fussmann GF, Loreau M, Abrams PA (2007) Eco-evolutionary dynamics of communities and ecosystems. Functional Ecology 21: 465-477.\\

3. Thompson JN (2009) The coevolving web of life. American Naturalist 173: 125-140.\\

4. Schoener TW (2011) The newest synthesis: understanding the interplay of evolutionary and ecological dynamics. Science 330: 426-429.\\

5. Thompson JN (1999) The evolution of species interactions. Science 284: 2116-2118.\\

6. Yoder JB, Nuismer SL (2010) When does coevolution promote diversification? American Naturalist 176: 802-817.\\

7. Gilman RT, Nuismer SL, Jhwueng DC (2012) Coevolution in multidimensional trait space favours escape from parasites and pathogens. Nature 483: 7389.\\

8. Rezende EL, Lavabre JE, Guimar\~a˜es PR, Jordano P, Bascompte J (2007) Non-random coextinctions in phylogenetically structured mutualistic networks. Nature 448: 925–928.\\

9. G\'omez JM, Verd\'u M, Perfectti F (2010) Ecological interactions are evolutionarily conserved across the entire tree of life. Nature 465: 918-921.\\ 

10. Lenski RE, Travisano M (1994) Dynamics of adaptation and diversification: a 10,000-generation experiment with bacterial populations. Proceedings of the National Academy of Sciences, USA 91: 6808-6814.\\

11. Bohannan BJM, Lenski RE (2000) Linking genetic change to community evolution: insights from studies of bacteria and bacteriophage. Ecology Letters 3: 362-377.\\

12. Gould SJ (1990) Wonderful life: the Burgess Shale and the nature of history. W. W. Norton.\\

13. Maynard-Smith J (1992) Byte-sized evolution. Nature 335: 772-773.\\

14. Rasmussen S, Knudsen C, Feldberg R, Hindsholm M (1990) The coreworld: mergence and evolution of cooperative structures in a computational chemistry. Physica D 75: 1-3.\\

15. Ray TS (1992) An approach to the synthesis of life. In Langton CG, Taylor C, Farmer JD, Rasmussen S, editors. Proceedings of Artificial Life II: pp. 371-408.\\

16. Ofria C, Wilke CO (2004) Avida: A software platform for research in computational evolutionary biology. Artificial Life 10: 191-229.\\

17. Guimar\~aes PR, Jordano P, Thompson JN (2011). Evolution and coevolution in mutualistic networks. Ecology Letters 14: 877-885.\\

18. Lenski RE, Ofria C, Collier TC, Adami C (1999) Genome complexity, robustness and genetic interactions in digital organisms. Nature 400: 661-664.\\

19. Th\'ebault E, Fontaine C (2010) Stability of ecological communities and the architecture of mutualistic and trophic networks. Science 329: 853-856.\\

20. Kritsky G (1991) Darwin's Madagascan Hawk Moth prediction. American Entomologist 37: 206-209.</text>
    </revision>
    <revision>
      <id>502</id>
      <timestamp>2012-04-09T16:11:45Z</timestamp>
      <contributor>
        <username>Mfortuna</username>
        <id>10</id>
      </contributor>
      <comment>/* Acknowledgments */</comment>
      <text xml:space="preserve" bytes="17165">&quot;It is hard to realize that the world as we know is just one of many possibilities&quot;[1].

So far, the well-known structures of multispecific interactions such as food webs, plant-animal mutualistic networks, and host-parasite communities that have been studied are snapshots of the continuous coevolutionary process that shapes and is shaped by the patterns of links among species. In the last few years, ongoing development of software platforms used to experimentally study evolution has enabled researchers to examine such dynamic ecological interactions. By using self-replicating computer programs (i.e., digital organisms), researchers can explore the emergence and diversification of coevolving interactions without the limitations evolutionary biologists typically face. The resulting digital ecological networks  create opportunities for investigating the interplay between ecological and evolutionary processes in large webs of interacting species. Evolving digital organisms within ecological networks can help us understand how selection on one species affects the evolution of links among the other species throughout the web and, in turn, how changes in the overall structure of the web (e.g., through extinction of taxa or the introduction of invasive species) affect the evolution of a given species.

=Why using digital ecosystems?=

In nature, species are not evolving in isolation but instead are part of large networks of interacting species (see Figure 1). One of the main goals in the ecological sciences is to disentangle the evolutionary mechanisms responsible for the patterns of species interactions [2-4]. A particularly important unanswered question concerns how coevolution, the reciprocal evolutionary change between interacting species driven by natural selection [5], shapes the architecture of food webs, plant-animal mutualistic networks, and host-parasite communities. Until now, this question could  be addressed only via mathematical modeling and simulation [6-7], or by looking at the static fingerprint of evolutionary history, such as in phylogenetic signals [8-9]. Thus, there is a need for an alternative and experimental framework to test coevolutionary hypotheses [3]. 

Unfortunately, biological evolution experiments are difficult to carry out because of the long time-scales evolution requires [10]. Pairwise coevolution experiments with bacteria and viruses are even more difficult (as reviewed in [11]), requiring substantial effort to isolate and quantify small samples of interactions. Additionally, high levels of replication are required for statistical power given the stochastic nature of the evolutionary process (&quot;What would happen if the tape of the history of life were rewound and replayed?&quot; [12]). To date, no experimental study has used biological organisms to explore coevolutionary dynamics in complex interaction networks. However, experiments using digital organisms that evolve ecological networks are promising empirical tools for understanding and predicting the outcome of the coevolutionary process within ecosystems.

=What are digital ecological networks?=

Digital ecological networks are webs of interacting, self-replicating, and evolving computer programs (i.e., digital organisms) that experience the same major ecological interactions that biological organisms do (competition, predation, parasitism, and mutualism). Despite being computational, these programs evolve quickly in an open-ended way: starting from only one or two digital organisms, network formation can be directly observed in real-time by tracking the interactions between constantly evolving phenotypes. These phenotypes may be defined by combinations of logical computations (hereafter tasks) that digital organisms perform, or other traits such as behavior. To perform tasks, digital organisms process random binary numbers taken from the environment by executing the set of instructions constituting their genomes, which are susceptible to mutation during the process of self-replication (see Figure 2 and Video 1 in Supplementary Material, see also the &quot;Digital organisms&quot; section for more details). If the output from processing those numbers corresponds to the result of a particular logic task, then that task is incorporated into the set of all logical tasks the organism performs, thus determining its phenotype. 

Interactions between digital organisms occur through phenotypic matching, which, in the case of task-based phenotypes, results from the performance of overlapping logic functions (see Figure 3). Different mechanisms for mapping phenotypic matching to interactions can be implemented depending on the antagonistic or mutualistic nature of the interaction. For example, two digital organisms can obtain mutual benefit if they both are able to perform at least one common task: the higher the number of common tasks, the higher the mutual benefit. In digital predator-prey systems, different prey species interact with predators, and selection favors prey strategies that enable them to avoid being eaten. These interactions create dynamic networks of interacting predator and prey phenotypes based on their differing and continuously evolving behaviors where selective forces are constantly changing. In fact, in each of these examples the interactions an individual, as part of a broader ecological context, faces affects its fitness.

=Where did the idea originate?=

&quot;So far, we have been able to study only one evolving system [...] If we want to discover generalizations about evolving systems, we will have to look at artificial ones&quot; [13].

==Coreworld==

The field of digital life was inspired by the rampant computer viruses of the 1980s. These viruses were self-replicating computer programs that spread from one computer to another, but they did not evolve. Steen Rasmussen was the first to include the possibility of mutation in self-replicating computer programs by extending the once popular Core War game, where programs competed in a digital battle ground for the computer's resources [14]. Although Rasmussen observed interesting evolution, mutations in this early genetic programing language produced many dead organisms, thus prohibiting scientific experiments. Just one year later, Tomas S. Ray developed an alternative system, Tierra, and performed the first successful experiments with evolving populations of self-replicating computer programs [15].

==Tierra==

Tom Ray created a genetic language similar to earlier digital evolution systems, but added several key features that made it more suitable for evolution in his artificial life system, Tierra. Primarily, he prevented instructions from writing beyond the ''private'' allocated memory space, thus limiting the potential for organisms writing over others [15]. The only selective pressure in Tierra was for increasing the self-replication rate. Over the course of evolution, this pressure lead to shorter and shorter genomes to reduce the time spent copying instructions during replication. Some individuals even started using code for replication from other organisms, allowing those cheaters to shrink further. This form of cheating was the first ecological interaction between organisms in artificial life software. Ray's cheaters pre-dated the study of evolving ecological interactions using Tierra-like digital evolution platforms by 20 years.

==Avida==

In 1993, Christoph Adami, Charles Ofria, and C. Titus Brown created the artificial life platform Avida. They added the ability for digital organisms to obtain bonus CPU cycles for performing computation tasks, like adding two numbers together, which increased their replication rate. Using Avida, researchers were able to define tasks organisms could perform and the corresponding consequences triggered upon successful calculation [16]. Since Avida was designed specifically as a scientific tool, it allowed users to collect as much information about evolving populations as was feasible. Due to its flexibility and data tracking abilities, Avida has become the most widely used digital system for studying evolution.

==Adding ecology==

Phenotypic convergence in species within the same trophic level and trait complementarity in interacting partners have been recently identified as the outcome of the coevolutionary process in mutualistic networks using individual-based simulations [17]. Thus, it seems reasonable to establish interactions between digital organisms based on phenotypic matching, allowing a wide range of ecological interactions to be implemented (see &quot;Digital interactions&quot; for examples).

=How are digital organisms and their interactions implemented?=
==Digital organisms==

Digital organisms in Avida are self-replicating computer programs with a genome composed of assembly-like instructions. The Turing complete genetic language in Avida contains instructions for manipulating values in registers and stacks as well as for control flow and mathematical operations. Each digital organism contains virtual hardware on which its genome is executed. To reproduce, digital organisms must copy their genome instruction by instruction (see Figure 2 and Video 1 in Supplementary Material) into a new region of memory through a potentially noisy channel that may lead to errors (i.e., mutation). While most mutations are detrimental, mutants will occasionally have higher fitness providing natural selection with all the necessary components for Darwinian evolution. Digital organisms can acquire random 32-bit binary values from the environment and are able to manipulate them using their genetic programing language including the logic instruction ''nand''. With only this logic instruction, digital organisms can compute any other task by stringing together various operations [18]. For a more detailed description of the Avida research platform, see [16].

==Digital interactions==

A variety of antagonistic and mutualistic interactions are already implemented in the Avida software platform. Parasites are implemented just like other self-replicating digital organisms, but they live inside hosts and execute as parasitic threads using stolen CPU cycles. Because parasites impose a cost (stolen CPU cycles) to hosts there is selection for resistance, and when resistance starts to spread in a population there is selection for parasites to infect those new resistant hosts. Infection occurs when both the parasite and host perform at least one overlapping task, and thus a host is resistant to a particular parasite if they don't share any tasks. By keeping track of task-based phenotypes for both hosts and parasites as well as information about successful infections in a community, researchers are able to perfectly reconstruct the interaction network of coevolving digital organisms (Figure 4 and Video 2 in Supplementary Material). Mutualistic interactions are implemented following the same task matching mechanism but, instead of stealing CPU cycles from the host, the organisms obtain extra CPU cycles, thus speeding up the self-replication process. 

While host-parasite and mutualistic interactions are determined by task-based phenotypes, predator-prey interactions are determined by behavior: predators are digital organisms that have evolved from ancestral prey to locate, attack, and consume prey. When a digital organism executes an attack instruction (acquired through mutation), it can kill neighboring organisms. When predators kill prey, they gain resources required for reproduction (e.g., CPU cycles) proportional to that which the consumed prey had accumulated. Using information from the environment, predators and prey can coevolve a variety of behavioral strategies adapted to the network of interactions they face. Because predators and prey use information from their environment and are able to move during their lifetime, these experiments are typically carried out with spatially structured populations. On the other hand, host-parasite coevolution is often done in well-mixed environments, though it is not restricted to them.

=What can we learn from them?=

Do coevolutionary dynamics change as communities become richer, and is there any limit to their richness? Is the evolution of interactions between species as contingent as evolution itself? Why do some ecological scenarios lead to predictable network structure between species and others do not? [19] Do genetic constraints play a large role in the evolution of ecological networks? These are only a few of many open questions concerning the coevolution of ecological interactions. Unfortunately, these and many related questions require researchers to look across the evolutionary history of ecological network formation, but those data are completely lacking for natural systems. With digital organisms, watching both the coevolutionary process and ecological network formation is possible in real time. Data on the abundance of interacting phenotypes are recorded without error, hence the evolutionary implications of ecological processes can be explored in-depth. 

We need to go further than traditional approaches of studying only pairs of interacting species if we want to understand how biodiversity is organized in natural ecosystems. By using digital organisms, one can find generalities about the evolutionary and ecological processes shaping the web of interactions among species, as well as the coevolutionary dynamics embedded within these networks. By tracing the evolution of digital communities and their ecological networks, the researcher obtains a perfect ''fossil record'' of how the number of interacting phenotypes and the pattern of links among them evolve.

=Acknowledgments=

We thank Simon A. Levin, Jordi Bascompte, Justin Meyer and other members of the BEACON Center, for useful discussions, comments and suggestions that have largely improved the ms. This work was funded by a Marie Curie International Outgoing Fellowship within the 7th European Community Framework Programe (to M.A.F.), an AT&amp;T Research Labs Fellowship (to L.Z.), and funding from the BEACON Center and iCER (to A.P.W.). This material is based in part upon work supported by the National Science Foundation under Cooperative Agreement No. DBI-0939454. Any opinions, findings, and conclusions or recommendations expressed in this material are those of the authors and do not necessarily reflect the views of the National Science Foundation.

=References=

1. Jacob F (1977) Evolution and tinkering. Science 196: 1161-1166.\\

2. Fussmann GF, Loreau M, Abrams PA (2007) Eco-evolutionary dynamics of communities and ecosystems. Functional Ecology 21: 465-477.\\

3. Thompson JN (2009) The coevolving web of life. American Naturalist 173: 125-140.\\

4. Schoener TW (2011) The newest synthesis: understanding the interplay of evolutionary and ecological dynamics. Science 330: 426-429.\\

5. Thompson JN (1999) The evolution of species interactions. Science 284: 2116-2118.\\

6. Yoder JB, Nuismer SL (2010) When does coevolution promote diversification? American Naturalist 176: 802-817.\\

7. Gilman RT, Nuismer SL, Jhwueng DC (2012) Coevolution in multidimensional trait space favours escape from parasites and pathogens. Nature 483: 7389.\\

8. Rezende EL, Lavabre JE, Guimar\~a˜es PR, Jordano P, Bascompte J (2007) Non-random coextinctions in phylogenetically structured mutualistic networks. Nature 448: 925–928.\\

9. G\'omez JM, Verd\'u M, Perfectti F (2010) Ecological interactions are evolutionarily conserved across the entire tree of life. Nature 465: 918-921.\\ 

10. Lenski RE, Travisano M (1994) Dynamics of adaptation and diversification: a 10,000-generation experiment with bacterial populations. Proceedings of the National Academy of Sciences, USA 91: 6808-6814.\\

11. Bohannan BJM, Lenski RE (2000) Linking genetic change to community evolution: insights from studies of bacteria and bacteriophage. Ecology Letters 3: 362-377.\\

12. Gould SJ (1990) Wonderful life: the Burgess Shale and the nature of history. W. W. Norton.\\

13. Maynard-Smith J (1992) Byte-sized evolution. Nature 335: 772-773.\\

14. Rasmussen S, Knudsen C, Feldberg R, Hindsholm M (1990) The coreworld: mergence and evolution of cooperative structures in a computational chemistry. Physica D 75: 1-3.\\

15. Ray TS (1992) An approach to the synthesis of life. In Langton CG, Taylor C, Farmer JD, Rasmussen S, editors. Proceedings of Artificial Life II: pp. 371-408.\\

16. Ofria C, Wilke CO (2004) Avida: A software platform for research in computational evolutionary biology. Artificial Life 10: 191-229.\\

17. Guimar\~aes PR, Jordano P, Thompson JN (2011). Evolution and coevolution in mutualistic networks. Ecology Letters 14: 877-885.\\

18. Lenski RE, Ofria C, Collier TC, Adami C (1999) Genome complexity, robustness and genetic interactions in digital organisms. Nature 400: 661-664.\\

19. Th\'ebault E, Fontaine C (2010) Stability of ecological communities and the architecture of mutualistic and trophic networks. Science 329: 853-856.\\

20. Kritsky G (1991) Darwin's Madagascan Hawk Moth prediction. American Entomologist 37: 206-209.</text>
    </revision>
    <revision>
      <id>503</id>
      <timestamp>2012-04-09T16:12:59Z</timestamp>
      <contributor>
        <username>Mfortuna</username>
        <id>10</id>
      </contributor>
      <comment>/* References */</comment>
      <text xml:space="preserve" bytes="17127">&quot;It is hard to realize that the world as we know is just one of many possibilities&quot;[1].

So far, the well-known structures of multispecific interactions such as food webs, plant-animal mutualistic networks, and host-parasite communities that have been studied are snapshots of the continuous coevolutionary process that shapes and is shaped by the patterns of links among species. In the last few years, ongoing development of software platforms used to experimentally study evolution has enabled researchers to examine such dynamic ecological interactions. By using self-replicating computer programs (i.e., digital organisms), researchers can explore the emergence and diversification of coevolving interactions without the limitations evolutionary biologists typically face. The resulting digital ecological networks  create opportunities for investigating the interplay between ecological and evolutionary processes in large webs of interacting species. Evolving digital organisms within ecological networks can help us understand how selection on one species affects the evolution of links among the other species throughout the web and, in turn, how changes in the overall structure of the web (e.g., through extinction of taxa or the introduction of invasive species) affect the evolution of a given species.

=Why using digital ecosystems?=

In nature, species are not evolving in isolation but instead are part of large networks of interacting species (see Figure 1). One of the main goals in the ecological sciences is to disentangle the evolutionary mechanisms responsible for the patterns of species interactions [2-4]. A particularly important unanswered question concerns how coevolution, the reciprocal evolutionary change between interacting species driven by natural selection [5], shapes the architecture of food webs, plant-animal mutualistic networks, and host-parasite communities. Until now, this question could  be addressed only via mathematical modeling and simulation [6-7], or by looking at the static fingerprint of evolutionary history, such as in phylogenetic signals [8-9]. Thus, there is a need for an alternative and experimental framework to test coevolutionary hypotheses [3]. 

Unfortunately, biological evolution experiments are difficult to carry out because of the long time-scales evolution requires [10]. Pairwise coevolution experiments with bacteria and viruses are even more difficult (as reviewed in [11]), requiring substantial effort to isolate and quantify small samples of interactions. Additionally, high levels of replication are required for statistical power given the stochastic nature of the evolutionary process (&quot;What would happen if the tape of the history of life were rewound and replayed?&quot; [12]). To date, no experimental study has used biological organisms to explore coevolutionary dynamics in complex interaction networks. However, experiments using digital organisms that evolve ecological networks are promising empirical tools for understanding and predicting the outcome of the coevolutionary process within ecosystems.

=What are digital ecological networks?=

Digital ecological networks are webs of interacting, self-replicating, and evolving computer programs (i.e., digital organisms) that experience the same major ecological interactions that biological organisms do (competition, predation, parasitism, and mutualism). Despite being computational, these programs evolve quickly in an open-ended way: starting from only one or two digital organisms, network formation can be directly observed in real-time by tracking the interactions between constantly evolving phenotypes. These phenotypes may be defined by combinations of logical computations (hereafter tasks) that digital organisms perform, or other traits such as behavior. To perform tasks, digital organisms process random binary numbers taken from the environment by executing the set of instructions constituting their genomes, which are susceptible to mutation during the process of self-replication (see Figure 2 and Video 1 in Supplementary Material, see also the &quot;Digital organisms&quot; section for more details). If the output from processing those numbers corresponds to the result of a particular logic task, then that task is incorporated into the set of all logical tasks the organism performs, thus determining its phenotype. 

Interactions between digital organisms occur through phenotypic matching, which, in the case of task-based phenotypes, results from the performance of overlapping logic functions (see Figure 3). Different mechanisms for mapping phenotypic matching to interactions can be implemented depending on the antagonistic or mutualistic nature of the interaction. For example, two digital organisms can obtain mutual benefit if they both are able to perform at least one common task: the higher the number of common tasks, the higher the mutual benefit. In digital predator-prey systems, different prey species interact with predators, and selection favors prey strategies that enable them to avoid being eaten. These interactions create dynamic networks of interacting predator and prey phenotypes based on their differing and continuously evolving behaviors where selective forces are constantly changing. In fact, in each of these examples the interactions an individual, as part of a broader ecological context, faces affects its fitness.

=Where did the idea originate?=

&quot;So far, we have been able to study only one evolving system [...] If we want to discover generalizations about evolving systems, we will have to look at artificial ones&quot; [13].

==Coreworld==

The field of digital life was inspired by the rampant computer viruses of the 1980s. These viruses were self-replicating computer programs that spread from one computer to another, but they did not evolve. Steen Rasmussen was the first to include the possibility of mutation in self-replicating computer programs by extending the once popular Core War game, where programs competed in a digital battle ground for the computer's resources [14]. Although Rasmussen observed interesting evolution, mutations in this early genetic programing language produced many dead organisms, thus prohibiting scientific experiments. Just one year later, Tomas S. Ray developed an alternative system, Tierra, and performed the first successful experiments with evolving populations of self-replicating computer programs [15].

==Tierra==

Tom Ray created a genetic language similar to earlier digital evolution systems, but added several key features that made it more suitable for evolution in his artificial life system, Tierra. Primarily, he prevented instructions from writing beyond the ''private'' allocated memory space, thus limiting the potential for organisms writing over others [15]. The only selective pressure in Tierra was for increasing the self-replication rate. Over the course of evolution, this pressure lead to shorter and shorter genomes to reduce the time spent copying instructions during replication. Some individuals even started using code for replication from other organisms, allowing those cheaters to shrink further. This form of cheating was the first ecological interaction between organisms in artificial life software. Ray's cheaters pre-dated the study of evolving ecological interactions using Tierra-like digital evolution platforms by 20 years.

==Avida==

In 1993, Christoph Adami, Charles Ofria, and C. Titus Brown created the artificial life platform Avida. They added the ability for digital organisms to obtain bonus CPU cycles for performing computation tasks, like adding two numbers together, which increased their replication rate. Using Avida, researchers were able to define tasks organisms could perform and the corresponding consequences triggered upon successful calculation [16]. Since Avida was designed specifically as a scientific tool, it allowed users to collect as much information about evolving populations as was feasible. Due to its flexibility and data tracking abilities, Avida has become the most widely used digital system for studying evolution.

==Adding ecology==

Phenotypic convergence in species within the same trophic level and trait complementarity in interacting partners have been recently identified as the outcome of the coevolutionary process in mutualistic networks using individual-based simulations [17]. Thus, it seems reasonable to establish interactions between digital organisms based on phenotypic matching, allowing a wide range of ecological interactions to be implemented (see &quot;Digital interactions&quot; for examples).

=How are digital organisms and their interactions implemented?=
==Digital organisms==

Digital organisms in Avida are self-replicating computer programs with a genome composed of assembly-like instructions. The Turing complete genetic language in Avida contains instructions for manipulating values in registers and stacks as well as for control flow and mathematical operations. Each digital organism contains virtual hardware on which its genome is executed. To reproduce, digital organisms must copy their genome instruction by instruction (see Figure 2 and Video 1 in Supplementary Material) into a new region of memory through a potentially noisy channel that may lead to errors (i.e., mutation). While most mutations are detrimental, mutants will occasionally have higher fitness providing natural selection with all the necessary components for Darwinian evolution. Digital organisms can acquire random 32-bit binary values from the environment and are able to manipulate them using their genetic programing language including the logic instruction ''nand''. With only this logic instruction, digital organisms can compute any other task by stringing together various operations [18]. For a more detailed description of the Avida research platform, see [16].

==Digital interactions==

A variety of antagonistic and mutualistic interactions are already implemented in the Avida software platform. Parasites are implemented just like other self-replicating digital organisms, but they live inside hosts and execute as parasitic threads using stolen CPU cycles. Because parasites impose a cost (stolen CPU cycles) to hosts there is selection for resistance, and when resistance starts to spread in a population there is selection for parasites to infect those new resistant hosts. Infection occurs when both the parasite and host perform at least one overlapping task, and thus a host is resistant to a particular parasite if they don't share any tasks. By keeping track of task-based phenotypes for both hosts and parasites as well as information about successful infections in a community, researchers are able to perfectly reconstruct the interaction network of coevolving digital organisms (Figure 4 and Video 2 in Supplementary Material). Mutualistic interactions are implemented following the same task matching mechanism but, instead of stealing CPU cycles from the host, the organisms obtain extra CPU cycles, thus speeding up the self-replication process. 

While host-parasite and mutualistic interactions are determined by task-based phenotypes, predator-prey interactions are determined by behavior: predators are digital organisms that have evolved from ancestral prey to locate, attack, and consume prey. When a digital organism executes an attack instruction (acquired through mutation), it can kill neighboring organisms. When predators kill prey, they gain resources required for reproduction (e.g., CPU cycles) proportional to that which the consumed prey had accumulated. Using information from the environment, predators and prey can coevolve a variety of behavioral strategies adapted to the network of interactions they face. Because predators and prey use information from their environment and are able to move during their lifetime, these experiments are typically carried out with spatially structured populations. On the other hand, host-parasite coevolution is often done in well-mixed environments, though it is not restricted to them.

=What can we learn from them?=

Do coevolutionary dynamics change as communities become richer, and is there any limit to their richness? Is the evolution of interactions between species as contingent as evolution itself? Why do some ecological scenarios lead to predictable network structure between species and others do not? [19] Do genetic constraints play a large role in the evolution of ecological networks? These are only a few of many open questions concerning the coevolution of ecological interactions. Unfortunately, these and many related questions require researchers to look across the evolutionary history of ecological network formation, but those data are completely lacking for natural systems. With digital organisms, watching both the coevolutionary process and ecological network formation is possible in real time. Data on the abundance of interacting phenotypes are recorded without error, hence the evolutionary implications of ecological processes can be explored in-depth. 

We need to go further than traditional approaches of studying only pairs of interacting species if we want to understand how biodiversity is organized in natural ecosystems. By using digital organisms, one can find generalities about the evolutionary and ecological processes shaping the web of interactions among species, as well as the coevolutionary dynamics embedded within these networks. By tracing the evolution of digital communities and their ecological networks, the researcher obtains a perfect ''fossil record'' of how the number of interacting phenotypes and the pattern of links among them evolve.

=Acknowledgments=

We thank Simon A. Levin, Jordi Bascompte, Justin Meyer and other members of the BEACON Center, for useful discussions, comments and suggestions that have largely improved the ms. This work was funded by a Marie Curie International Outgoing Fellowship within the 7th European Community Framework Programe (to M.A.F.), an AT&amp;T Research Labs Fellowship (to L.Z.), and funding from the BEACON Center and iCER (to A.P.W.). This material is based in part upon work supported by the National Science Foundation under Cooperative Agreement No. DBI-0939454. Any opinions, findings, and conclusions or recommendations expressed in this material are those of the authors and do not necessarily reflect the views of the National Science Foundation.

=References=

1. Jacob F (1977) Evolution and tinkering. Science 196: 1161-1166.

2. Fussmann GF, Loreau M, Abrams PA (2007) Eco-evolutionary dynamics of communities and ecosystems. Functional Ecology 21: 465-477.

3. Thompson JN (2009) The coevolving web of life. American Naturalist 173: 125-140.

4. Schoener TW (2011) The newest synthesis: understanding the interplay of evolutionary and ecological dynamics. Science 330: 426-429.

5. Thompson JN (1999) The evolution of species interactions. Science 284: 2116-2118.

6. Yoder JB, Nuismer SL (2010) When does coevolution promote diversification? American Naturalist 176: 802-817.

7. Gilman RT, Nuismer SL, Jhwueng DC (2012) Coevolution in multidimensional trait space favours escape from parasites and pathogens. Nature 483: 7389.

8. Rezende EL, Lavabre JE, Guimar\~a˜es PR, Jordano P, Bascompte J (2007) Non-random coextinctions in phylogenetically structured mutualistic networks. Nature 448: 925–928.

9. G\'omez JM, Verd\'u M, Perfectti F (2010) Ecological interactions are evolutionarily conserved across the entire tree of life. Nature 465: 918-921. 

10. Lenski RE, Travisano M (1994) Dynamics of adaptation and diversification: a 10,000-generation experiment with bacterial populations. Proceedings of the National Academy of Sciences, USA 91: 6808-6814.

11. Bohannan BJM, Lenski RE (2000) Linking genetic change to community evolution: insights from studies of bacteria and bacteriophage. Ecology Letters 3: 362-377.

12. Gould SJ (1990) Wonderful life: the Burgess Shale and the nature of history. W. W. Norton.

13. Maynard-Smith J (1992) Byte-sized evolution. Nature 335: 772-773.

14. Rasmussen S, Knudsen C, Feldberg R, Hindsholm M (1990) The coreworld: mergence and evolution of cooperative structures in a computational chemistry. Physica D 75: 1-3.

15. Ray TS (1992) An approach to the synthesis of life. In Langton CG, Taylor C, Farmer JD, Rasmussen S, editors. Proceedings of Artificial Life II: pp. 371-408.

16. Ofria C, Wilke CO (2004) Avida: A software platform for research in computational evolutionary biology. Artificial Life 10: 191-229.

17. Guimar\~aes PR, Jordano P, Thompson JN (2011). Evolution and coevolution in mutualistic networks. Ecology Letters 14: 877-885.

18. Lenski RE, Ofria C, Collier TC, Adami C (1999) Genome complexity, robustness and genetic interactions in digital organisms. Nature 400: 661-664.

19. Th\'ebault E, Fontaine C (2010) Stability of ecological communities and the architecture of mutualistic and trophic networks. Science 329: 853-856.

20. Kritsky G (1991) Darwin's Madagascan Hawk Moth prediction. American Entomologist 37: 206-209.</text>
    </revision>
    <revision>
      <id>504</id>
      <timestamp>2012-04-09T16:16:06Z</timestamp>
      <contributor>
        <username>Mfortuna</username>
        <id>10</id>
      </contributor>
      <comment>/* References */</comment>
      <text xml:space="preserve" bytes="17120">&quot;It is hard to realize that the world as we know is just one of many possibilities&quot;[1].

So far, the well-known structures of multispecific interactions such as food webs, plant-animal mutualistic networks, and host-parasite communities that have been studied are snapshots of the continuous coevolutionary process that shapes and is shaped by the patterns of links among species. In the last few years, ongoing development of software platforms used to experimentally study evolution has enabled researchers to examine such dynamic ecological interactions. By using self-replicating computer programs (i.e., digital organisms), researchers can explore the emergence and diversification of coevolving interactions without the limitations evolutionary biologists typically face. The resulting digital ecological networks  create opportunities for investigating the interplay between ecological and evolutionary processes in large webs of interacting species. Evolving digital organisms within ecological networks can help us understand how selection on one species affects the evolution of links among the other species throughout the web and, in turn, how changes in the overall structure of the web (e.g., through extinction of taxa or the introduction of invasive species) affect the evolution of a given species.

=Why using digital ecosystems?=
[truncated: 7,926,328 more chars]
