# Supplementary material for: Evolving Digital Ecological Networks
Source: PLoS Comput Biol. 2013 Mar 7;9(3):e1002928. doi: 10.1371/journal.pcbi.1002928 (PMC3605903; doi:10.1371/journal.pcbi.1002928)
Supplement: Text S2 — Peer reviews and response to reviews. Human-readable versions of the reviews and authors' responses are available as comments on this article. (XML) [file pcbi.1002928.s002.xml]

<mediawiki xmlns="http://www.mediawiki.org/xml/export-0.5/" xmlns:xsi="http://www.w3.org/2001/XMLSchema-instance" xsi:schemaLocation="http://www.mediawiki.org/xml/export-0.5/ http://www.mediawiki.org/xml/export-0.5.xsd" version="0.5" xml:lang="en">
  <siteinfo>
    <sitename>PLoSWiki</sitename>
    <base>http://topicpages.ploscompbiol.org/wiki/Main_Page</base>
    <generator>MediaWiki 1.17.0</generator>
    <case>first-letter</case>
    <namespaces>
      <namespace key="-2" case="first-letter">Media</namespace>
      <namespace key="-1" case="first-letter">Special</namespace>
      <namespace key="0" case="first-letter" />
      <namespace key="1" case="first-letter">Talk</namespace>
      <namespace key="2" case="first-letter">User</namespace>
      <namespace key="3" case="first-letter">User talk</namespace>
      <namespace key="4" case="first-letter">PLoSWiki</namespace>
      <namespace key="5" case="first-letter">PLoSWiki talk</namespace>
      <namespace key="6" case="first-letter">File</namespace>
      <namespace key="7" case="first-letter">File talk</namespace>
      <namespace key="8" case="first-letter">MediaWiki</namespace>
      <namespace key="9" case="first-letter">MediaWiki talk</namespace>
      <namespace key="10" case="first-letter">Template</namespace>
      <namespace key="11" case="first-letter">Template talk</namespace>
      <namespace key="12" case="first-letter">Help</namespace>
      <namespace key="13" case="first-letter">Help talk</namespace>
      <namespace key="14" case="first-letter">Category</namespace>
      <namespace key="15" case="first-letter">Category talk</namespace>
    </namespaces>
  </siteinfo>
  <page>
    <title>Talk:Evolving digital ecological networks</title>
    <id>95</id>
    <revision>
      <id>637</id>
      <timestamp>2012-04-18T02:15:09Z</timestamp>
      <contributor>
        <username>Daniel Mietchen</username>
        <id>5</id>
      </contributor>
      <comment>Wikification</comment>
      <text xml:space="preserve" bytes="726">== Wikification ==

Thanks for the first draft. A few pointers to wikification (now made more explicit in the [[Topic Pages|Topic Page guidelines]]): The current version of the article does not have any links to Wikipedia articles on related subjects. It should. Moreover, the lead section should follow the guidelines laid out [[wp:WP:LEAD|here]] - in particular, it should provide a concise definition of the subject. For reference formatting, various templates exist at Wikipedia that make life easy in terms of completing bibliographic metadata on the basis of a standard ID like DOI or PMID. Please let us know if you need assistance with any of that. --[[User:Daniel Mietchen|Daniel Mietchen]] 19:15, 17 April 2012 (PDT)</text>
    </revision>
    <revision>
      <id>931</id>
      <timestamp>2012-06-07T04:10:41Z</timestamp>
      <contributor>
        <username>Daniel Mietchen</username>
        <id>5</id>
      </contributor>
      <comment>:I have started the wikification. Will get back to it. This should not affect the review. --~~~~</comment>
      <text xml:space="preserve" bytes="884">== Wikification ==

Thanks for the first draft. A few pointers to wikification (now made more explicit in the [[Topic Pages|Topic Page guidelines]]): The current version of the article does not have any links to Wikipedia articles on related subjects. It should. Moreover, the lead section should follow the guidelines laid out [[wp:WP:LEAD|here]] - in particular, it should provide a concise definition of the subject. For reference formatting, various templates exist at Wikipedia that make life easy in terms of completing bibliographic metadata on the basis of a standard ID like DOI or PMID. Please let us know if you need assistance with any of that. --[[User:Daniel Mietchen|Daniel Mietchen]] 19:15, 17 April 2012 (PDT)
:I have started the wikification. Will get back to it. This should not affect the review. --[[User:Daniel Mietchen|Daniel Mietchen]] 21:10, 6 June 2012 (PDT)</text>
    </revision>
    <revision>
      <id>971</id>
      <timestamp>2012-06-14T18:44:48Z</timestamp>
      <contributor>
        <username>Zamanlui</username>
        <id>11</id>
      </contributor>
      <comment>/* Wikification */ new question</comment>
      <text xml:space="preserve" bytes="1149">== Wikification ==

Thanks for the first draft. A few pointers to wikification (now made more explicit in the [[Topic Pages|Topic Page guidelines]]): The current version of the article does not have any links to Wikipedia articles on related subjects. It should. Moreover, the lead section should follow the guidelines laid out [[wp:WP:LEAD|here]] - in particular, it should provide a concise definition of the subject. For reference formatting, various templates exist at Wikipedia that make life easy in terms of completing bibliographic metadata on the basis of a standard ID like DOI or PMID. Please let us know if you need assistance with any of that. --[[User:Daniel Mietchen|Daniel Mietchen]] 19:15, 17 April 2012 (PDT)
:I have started the wikification. Will get back to it. This should not affect the review. --[[User:Daniel Mietchen|Daniel Mietchen]] 21:10, 6 June 2012 (PDT)

::It seems like this wiki only includes the pmid template, is that correct? One or two of our citations has a DOI but not a PubMedID. No worries if not, I was just curious if I was just doing something wrong. --[[User:Zamanlui|Zamanlui]] 11:44, 14 June 2012 (PDT)</text>
    </revision>
    <revision>
      <id>984</id>
      <timestamp>2012-06-15T20:21:49Z</timestamp>
      <contributor>
        <username>Jsweitz</username>
        <id>22</id>
      </contributor>
      <comment>/* Wikification */</comment>
      <text xml:space="preserve" bytes="8544">== Wikification ==

Thanks for the first draft. A few pointers to wikification (now made more explicit in the [[Topic Pages|Topic Page guidelines]]): The current version of the article does not have any links to Wikipedia articles on related subjects. It should. Moreover, the lead section should follow the guidelines laid out [[wp:WP:LEAD|here]] - in particular, it should provide a concise definition of the subject. For reference formatting, various templates exist at Wikipedia that make life easy in terms of completing bibliographic metadata on the basis of a standard ID like DOI or PMID. Please let us know if you need assistance with any of that. --[[User:Daniel Mietchen|Daniel Mietchen]] 19:15, 17 April 2012 (PDT)
:I have started the wikification. Will get back to it. This should not affect the review. --[[User:Daniel Mietchen|Daniel Mietchen]] 21:10, 6 June 2012 (PDT)

::It seems like this wiki only includes the pmid template, is that correct? One or two of our citations has a DOI but not a PubMedID. No worries if not, I was just curious if I was just doing something wrong. --[[User:Zamanlui|Zamanlui]] 11:44, 14 June 2012 (PDT)

Summary of review of: http://topicpages.ploscompbiol.org/wiki/Evolving_digital_ecological_networks

I think a wiki page on this topic is timely and needed.  Part of the reason is that the digital evolution field utilizes environments/jargon that are likely to be just as foreign to a molecular biologist as molecular biology is to a classically-trained computer scientist.  In addition, the digital evolution field has seen a number of major developments, coinciding with an increased interest in experimental evolution.  However, the current topic page has a long way to go to try and bridge this gap.  If it does, it could substantially help communication and cross-talk between computer scientists and evolutionary biologists.  I hope my comments are helpful in trying to reach this goal. In revising this page, please consider the following questions:

1. Is this topic page meant to enable a biologist to implement and/or understand how a particular digital model of coevolution works? Or, to help a CS person build digital evolution models?  Or both?  I think the objective needs to be clearer from the outset.

2.  The article focuses on digital models of a certain kind, but does not discuss coevolutionary studies based on ODE models, many of which have internal states, e.g. see the work of Childs et al. (Evolution, 2012) (disclosure: I am a corresponding author on that study) and Weinberger et al. (PLoS Comp Biol, 2012) on coevolutionary dynamics induced by a newly discovered form of adaptive immunity in bacteria/archaea called “CRISPR/Cas immune defense”.  Do these models fit the definition?  I don’t think the authors necessarily need to include them, however my point is that the article should be clearer on its scope and what is meant by “computer programs”.  

3. What is the point of the research section? It is largely speculative, yet many articles have been written on AVIDA/Tierra/etc.  Are these research directions or conclusions from research?   

Major comments
1. I don’t think it is necessary to criticize experimental evolution studies as being too hard, too slow, etc. as a means to justify the use of digital coevolution studies.  In fact such criticism is counter-productive.  The reality is that Richard Lenski, his colleagues, and their peers, have been developing experimental methods to test biological evolution for decades. These methods are becoming increasingly standard, and at least for microbes, testing evolution is no longer a pie-in-the-sky idea.  I think greater caution and respect to the innovations of the experimentalists is in order here.   The section in the Introduction should be recast substantially. The point to be made is to emphasize the positive contribution that models can make in this area, because ultimately, biologists are interested in how evolution takes place in “real” systems, and not within the “digital world” (I say this knowing full well that there are an increasingly number of “real digital worlds” for which these studies may also be relevant).

2. It is true that digital environments do not include the “limitations evolutionary biologists typically face”. However, utilizing digital environments comes with a substantial caveat: do the microscale rules influence the types of structures that evolutioanr biologists would like to understand?  If so, how then does the choice of “substrate” i.e., logic gates vs. nucleic acids, affect predictions?  I believe an additional section needs to be included on caveats in translating predictions of evolving digital communities to biological systems.  Otherwise the claims in the last paragraph of the Introduction may seem overly optimistic: “Evolving digital organisms within ecological networks can help to elucidate how selection on one species affects the evolution of links among the other species throughout the web”…. Why might this not be the case?  The lack of text on this topic will not be reassuring to a reader unfamiliar with this literature.

Minor comments:
Stylistic
•	References seem to be missing/badly hyperlinked (i.e., lots of [wp:…] type of elements in the text)
Introduction
•	are not evolving -&gt; do not evolve
•	Figure 1: species coevolving within large networks (shouldn’t there be a citation to the “diffuse coevolution” work from the 1980s and 1990s on these ideas)
•	Figure 3 is referenced in text before Figure 2 is.
•	The examples section needs to take a step back, I feel I am midway through an article.  This is the first example of what a digital evolving organism is.  Please define and go slowly here.
•	Figure 2 needs to be improved: where is the digital organism?  You talk about in the legend, but it is not labeled in the Figure.   I would suggest more of a multi-scale figure, step back and draw circles representing digital organisms, and then let us look inside to see what they’re made of, and then show how things change.  So much is happening in this Figure that I’m afraid only those who already know this field will understand it.
History
•	The “Adding ecology” section is highly jargonized.  For example: “Phenotypic convergence in species within the same trophic level and trait complementarity in interacting partners have been recently identified as the outcome of the coevolutionary process in mutualistic networks using individual-based simulations.” What does this mean???
•	Tierra has no wiki page.  Avida has a minimal page, and yet the current history does not really fill in the gaps as well.  What is the plan to bulk this up?
Implementation
•	Figure 3: “the experimenter” -&gt; “the modeler”. Also there are many undefined terms here.  Does a non-CS person need to know these details?  What are the letters?  Why are there two circles?  The animation seems beautiful, but I would strongly suggest a voiceover to link the animation and the caption.  The animation lasts for 30 seconds, but just reading the caption quickly takes longer than that.  I would suggest a voice-over (or closed-caption text) that walks the reader slowly through this Figure.  This is a key Figure and yet right now, for non-experts, the mental leap between this figure and the caption will be difficult to say the least.
•	32-bit? Really?  Is 64-bit or 16-bit not allowed?  
•	The reference to nand is obscure.  I assume it’s because nand is a universal gate, but do others?  Shouldn’t you say this?
•	Figure 4 animation does not work on my browser.
Research
•	Please do not criticize experimentalists unnecessarily as a justification for your argument, e.g.: “but those data are completely lacking for natural systems.” Let me point out a compilation of phage-bacteria interaction networks, including evolutionary studies, by my group: Flores et al. PNAS (2011).  Obviously a complete evolutionary history in each study is not available, but the idea that the data is “completely lacking” overstates the case: http://www.pnas.org/content/early/2011/06/23/1101595108.abstract.  In addition Justin Meyer (who is acknowledged on this page) has done experimental coevolution between phages and bacteria, including sequencing and found very intriguing patterns of how coevolution takes place.  Again, it’s not everything, but it’s not “completely lacking” either.
•	This section is rather short, what is the objective?</text>
    </revision>
    <revision>
      <id>985</id>
      <timestamp>2012-06-15T20:22:16Z</timestamp>
      <contributor>
        <username>Jsweitz</username>
        <id>22</id>
      </contributor>
      <comment>/* Wikification */</comment>
      <text xml:space="preserve" bytes="8475">== Wikification ==

Thanks for the first draft. A few pointers to wikification (now made more explicit in the [[Topic Pages|Topic Page guidelines]]): The current version of the article does not have any links to Wikipedia articles on related subjects. It should. Moreover, the lead section should follow the guidelines laid out [[wp:WP:LEAD|here]] - in particular, it should provide a concise definition of the subject. For reference formatting, various templates exist at Wikipedia that make life easy in terms of completing bibliographic metadata on the basis of a standard ID like DOI or PMID. Please let us know if you need assistance with any of that. --[[User:Daniel Mietchen|Daniel Mietchen]] 19:15, 17 April 2012 (PDT)
:I have started the wikification. Will get back to it. This should not affect the review. --[[User:Daniel Mietchen|Daniel Mietchen]] 21:10, 6 June 2012 (PDT)

::It seems like this wiki only includes the pmid template, is that correct? One or two of our citations has a DOI but not a PubMedID. No worries if not, I was just curious if I was just doing something wrong. --[[User:Zamanlui|Zamanlui]] 11:44, 14 June 2012 (PDT)

==  Review by Joshua Weitz ==

I think a wiki page on this topic is timely and needed.  Part of the reason is that the digital evolution field utilizes environments/jargon that are likely to be just as foreign to a molecular biologist as molecular biology is to a classically-trained computer scientist.  In addition, the digital evolution field has seen a number of major developments, coinciding with an increased interest in experimental evolution.  However, the current topic page has a long way to go to try and bridge this gap.  If it does, it could substantially help communication and cross-talk between computer scientists and evolutionary biologists.  I hope my comments are helpful in trying to reach this goal. In revising this page, please consider the following questions:

1. Is this topic page meant to enable a biologist to implement and/or understand how a particular digital model of coevolution works? Or, to help a CS person build digital evolution models?  Or both?  I think the objective needs to be clearer from the outset.

2.  The article focuses on digital models of a certain kind, but does not discuss coevolutionary studies based on ODE models, many of which have internal states, e.g. see the work of Childs et al. (Evolution, 2012) (disclosure: I am a corresponding author on that study) and Weinberger et al. (PLoS Comp Biol, 2012) on coevolutionary dynamics induced by a newly discovered form of adaptive immunity in bacteria/archaea called “CRISPR/Cas immune defense”.  Do these models fit the definition?  I don’t think the authors necessarily need to include them, however my point is that the article should be clearer on its scope and what is meant by “computer programs”.  

3. What is the point of the research section? It is largely speculative, yet many articles have been written on AVIDA/Tierra/etc.  Are these research directions or conclusions from research?   

Major comments
1. I don’t think it is necessary to criticize experimental evolution studies as being too hard, too slow, etc. as a means to justify the use of digital coevolution studies.  In fact such criticism is counter-productive.  The reality is that Richard Lenski, his colleagues, and their peers, have been developing experimental methods to test biological evolution for decades. These methods are becoming increasingly standard, and at least for microbes, testing evolution is no longer a pie-in-the-sky idea.  I think greater caution and respect to the innovations of the experimentalists is in order here.   The section in the Introduction should be recast substantially. The point to be made is to emphasize the positive contribution that models can make in this area, because ultimately, biologists are interested in how evolution takes place in “real” systems, and not within the “digital world” (I say this knowing full well that there are an increasingly number of “real digital worlds” for which these studies may also be relevant).

2. It is true that digital environments do not include the “limitations evolutionary biologists typically face”. However, utilizing digital environments comes with a substantial caveat: do the microscale rules influence the types of structures that evolutioanr biologists would like to understand?  If so, how then does the choice of “substrate” i.e., logic gates vs. nucleic acids, affect predictions?  I believe an additional section needs to be included on caveats in translating predictions of evolving digital communities to biological systems.  Otherwise the claims in the last paragraph of the Introduction may seem overly optimistic: “Evolving digital organisms within ecological networks can help to elucidate how selection on one species affects the evolution of links among the other species throughout the web”…. Why might this not be the case?  The lack of text on this topic will not be reassuring to a reader unfamiliar with this literature.

Minor comments:
Stylistic
•	References seem to be missing/badly hyperlinked (i.e., lots of [wp:…] type of elements in the text)
Introduction
•	are not evolving -&gt; do not evolve
•	Figure 1: species coevolving within large networks (shouldn’t there be a citation to the “diffuse coevolution” work from the 1980s and 1990s on these ideas)
•	Figure 3 is referenced in text before Figure 2 is.
•	The examples section needs to take a step back, I feel I am midway through an article.  This is the first example of what a digital evolving organism is.  Please define and go slowly here.
•	Figure 2 needs to be improved: where is the digital organism?  You talk about in the legend, but it is not labeled in the Figure.   I would suggest more of a multi-scale figure, step back and draw circles representing digital organisms, and then let us look inside to see what they’re made of, and then show how things change.  So much is happening in this Figure that I’m afraid only those who already know this field will understand it.
History
•	The “Adding ecology” section is highly jargonized.  For example: “Phenotypic convergence in species within the same trophic level and trait complementarity in interacting partners have been recently identified as the outcome of the coevolutionary process in mutualistic networks using individual-based simulations.” What does this mean???
•	Tierra has no wiki page.  Avida has a minimal page, and yet the current history does not really fill in the gaps as well.  What is the plan to bulk this up?
Implementation
•	Figure 3: “the experimenter” -&gt; “the modeler”. Also there are many undefined terms here.  Does a non-CS person need to know these details?  What are the letters?  Why are there two circles?  The animation seems beautiful, but I would strongly suggest a voiceover to link the animation and the caption.  The animation lasts for 30 seconds, but just reading the caption quickly takes longer than that.  I would suggest a voice-over (or closed-caption text) that walks the reader slowly through this Figure.  This is a key Figure and yet right now, for non-experts, the mental leap between this figure and the caption will be difficult to say the least.
•	32-bit? Really?  Is 64-bit or 16-bit not allowed?  
•	The reference to nand is obscure.  I assume it’s because nand is a universal gate, but do others?  Shouldn’t you say this?
•	Figure 4 animation does not work on my browser.
Research
•	Please do not criticize experimentalists unnecessarily as a justification for your argument, e.g.: “but those data are completely lacking for natural systems.” Let me point out a compilation of phage-bacteria interaction networks, including evolutionary studies, by my group: Flores et al. PNAS (2011).  Obviously a complete evolutionary history in each study is not available, but the idea that the data is “completely lacking” overstates the case: http://www.pnas.org/content/early/2011/06/23/1101595108.abstract.  In addition Justin Meyer (who is acknowledged on this page) has done experimental coevolution between phages and bacteria, including sequencing and found very intriguing patterns of how coevolution takes place.  Again, it’s not everything, but it’s not “completely lacking” either.
•	This section is rather short, what is the objective?</text>
    </revision>
    <revision>
      <id>986</id>
      <timestamp>2012-06-15T20:22:39Z</timestamp>
      <contributor>
        <username>Jsweitz</username>
        <id>22</id>
      </contributor>
      <comment>/* Review by Joshua Weitz */</comment>
      <text xml:space="preserve" bytes="8499">== Wikification ==

Thanks for the first draft. A few pointers to wikification (now made more explicit in the [[Topic Pages|Topic Page guidelines]]): The current version of the article does not have any links to Wikipedia articles on related subjects. It should. Moreover, the lead section should follow the guidelines laid out [[wp:WP:LEAD|here]] - in particular, it should provide a concise definition of the subject. For reference formatting, various templates exist at Wikipedia that make life easy in terms of completing bibliographic metadata on the basis of a standard ID like DOI or PMID. Please let us know if you need assistance with any of that. --[[User:Daniel Mietchen|Daniel Mietchen]] 19:15, 17 April 2012 (PDT)
:I have started the wikification. Will get back to it. This should not affect the review. --[[User:Daniel Mietchen|Daniel Mietchen]] 21:10, 6 June 2012 (PDT)

::It seems like this wiki only includes the pmid template, is that correct? One or two of our citations has a DOI but not a PubMedID. No worries if not, I was just curious if I was just doing something wrong. --[[User:Zamanlui|Zamanlui]] 11:44, 14 June 2012 (PDT)

==  Review by Joshua Weitz ==

=== Summary ===
I think a wiki page on this topic is timely and needed.  Part of the reason is that the digital evolution field utilizes environments/jargon that are likely to be just as foreign to a molecular biologist as molecular biology is to a classically-trained computer scientist.  In addition, the digital evolution field has seen a number of major developments, coinciding with an increased interest in experimental evolution.  However, the current topic page has a long way to go to try and bridge this gap.  If it does, it could substantially help communication and cross-talk between computer scientists and evolutionary biologists.  I hope my comments are helpful in trying to reach this goal. In revising this page, please consider the following questions:

1. Is this topic page meant to enable a biologist to implement and/or understand how a particular digital model of coevolution works? Or, to help a CS person build digital evolution models?  Or both?  I think the objective needs to be clearer from the outset.

2.  The article focuses on digital models of a certain kind, but does not discuss coevolutionary studies based on ODE models, many of which have internal states, e.g. see the work of Childs et al. (Evolution, 2012) (disclosure: I am a corresponding author on that study) and Weinberger et al. (PLoS Comp Biol, 2012) on coevolutionary dynamics induced by a newly discovered form of adaptive immunity in bacteria/archaea called “CRISPR/Cas immune defense”.  Do these models fit the definition?  I don’t think the authors necessarily need to include them, however my point is that the article should be clearer on its scope and what is meant by “computer programs”.  

3. What is the point of the research section? It is largely speculative, yet many articles have been written on AVIDA/Tierra/etc.  Are these research directions or conclusions from research?   

=== Major comments ===
1. I don’t think it is necessary to criticize experimental evolution studies as being too hard, too slow, etc. as a means to justify the use of digital coevolution studies.  In fact such criticism is counter-productive.  The reality is that Richard Lenski, his colleagues, and their peers, have been developing experimental methods to test biological evolution for decades. These methods are becoming increasingly standard, and at least for microbes, testing evolution is no longer a pie-in-the-sky idea.  I think greater caution and respect to the innovations of the experimentalists is in order here.   The section in the Introduction should be recast substantially. The point to be made is to emphasize the positive contribution that models can make in this area, because ultimately, biologists are interested in how evolution takes place in “real” systems, and not within the “digital world” (I say this knowing full well that there are an increasingly number of “real digital worlds” for which these studies may also be relevant).

2. It is true that digital environments do not include the “limitations evolutionary biologists typically face”. However, utilizing digital environments comes with a substantial caveat: do the microscale rules influence the types of structures that evolutioanr biologists would like to understand?  If so, how then does the choice of “substrate” i.e., logic gates vs. nucleic acids, affect predictions?  I believe an additional section needs to be included on caveats in translating predictions of evolving digital communities to biological systems.  Otherwise the claims in the last paragraph of the Introduction may seem overly optimistic: “Evolving digital organisms within ecological networks can help to elucidate how selection on one species affects the evolution of links among the other species throughout the web”…. Why might this not be the case?  The lack of text on this topic will not be reassuring to a reader unfamiliar with this literature.

Minor comments:
Stylistic
•	References seem to be missing/badly hyperlinked (i.e., lots of [wp:…] type of elements in the text)
Introduction
•	are not evolving -&gt; do not evolve
•	Figure 1: species coevolving within large networks (shouldn’t there be a citation to the “diffuse coevolution” work from the 1980s and 1990s on these ideas)
•	Figure 3 is referenced in text before Figure 2 is.
•	The examples section needs to take a step back, I feel I am midway through an article.  This is the first example of what a digital evolving organism is.  Please define and go slowly here.
•	Figure 2 needs to be improved: where is the digital organism?  You talk about in the legend, but it is not labeled in the Figure.   I would suggest more of a multi-scale figure, step back and draw circles representing digital organisms, and then let us look inside to see what they’re made of, and then show how things change.  So much is happening in this Figure that I’m afraid only those who already know this field will understand it.
History
•	The “Adding ecology” section is highly jargonized.  For example: “Phenotypic convergence in species within the same trophic level and trait complementarity in interacting partners have been recently identified as the outcome of the coevolutionary process in mutualistic networks using individual-based simulations.” What does this mean???
•	Tierra has no wiki page.  Avida has a minimal page, and yet the current history does not really fill in the gaps as well.  What is the plan to bulk this up?
Implementation
•	Figure 3: “the experimenter” -&gt; “the modeler”. Also there are many undefined terms here.  Does a non-CS person need to know these details?  What are the letters?  Why are there two circles?  The animation seems beautiful, but I would strongly suggest a voiceover to link the animation and the caption.  The animation lasts for 30 seconds, but just reading the caption quickly takes longer than that.  I would suggest a voice-over (or closed-caption text) that walks the reader slowly through this Figure.  This is a key Figure and yet right now, for non-experts, the mental leap between this figure and the caption will be difficult to say the least.
•	32-bit? Really?  Is 64-bit or 16-bit not allowed?  
•	The reference to nand is obscure.  I assume it’s because nand is a universal gate, but do others?  Shouldn’t you say this?
•	Figure 4 animation does not work on my browser.
Research
•	Please do not criticize experimentalists unnecessarily as a justification for your argument, e.g.: “but those data are completely lacking for natural systems.” Let me point out a compilation of phage-bacteria interaction networks, including evolutionary studies, by my group: Flores et al. PNAS (2011).  Obviously a complete evolutionary history in each study is not available, but the idea that the data is “completely lacking” overstates the case: http://www.pnas.org/content/early/2011/06/23/1101595108.abstract.  In addition Justin Meyer (who is acknowledged on this page) has done experimental coevolution between phages and bacteria, including sequencing and found very intriguing patterns of how coevolution takes place.  Again, it’s not everything, but it’s not “completely lacking” either.
•	This section is rather short, what is the objective?</text>
    </revision>
    <revision>
      <id>987</id>
      <timestamp>2012-06-15T20:23:54Z</timestamp>
      <contributor>
        <username>Jsweitz</username>
        <id>22</id>
      </contributor>
      <comment>/* Major comments */</comment>
      <text xml:space="preserve" bytes="8510">== Wikification ==

Thanks for the first draft. A few pointers to wikification (now made more explicit in the [[Topic Pages|Topic Page guidelines]]): The current version of the article does not have any links to Wikipedia articles on related subjects. It should. Moreover, the lead section should follow the guidelines laid out [[wp:WP:LEAD|here]] - in particular, it should provide a concise definition of the subject. For reference formatting, various templates exist at Wikipedia that make life easy in terms of completing bibliographic metadata on the basis of a standard ID like DOI or PMID. Please let us know if you need assistance with any of that. --[[User:Daniel Mietchen|Daniel Mietchen]] 19:15, 17 April 2012 (PDT)
:I have started the wikification. Will get back to it. This should not affect the review. --[[User:Daniel Mietchen|Daniel Mietchen]] 21:10, 6 June 2012 (PDT)

::It seems like this wiki only includes the pmid template, is that correct? One or two of our citations has a DOI but not a PubMedID. No worries if not, I was just curious if I was just doing something wrong. --[[User:Zamanlui|Zamanlui]] 11:44, 14 June 2012 (PDT)

==  Review by Joshua Weitz ==

=== Summary ===
I think a wiki page on this topic is timely and needed.  Part of the reason is that the digital evolution field utilizes environments/jargon that are likely to be just as foreign to a molecular biologist as molecular biology is to a classically-trained computer scientist.  In addition, the digital evolution field has seen a number of major developments, coinciding with an increased interest in experimental evolution.  However, the current topic page has a long way to go to try and bridge this gap.  If it does, it could substantially help communication and cross-talk between computer scientists and evolutionary biologists.  I hope my comments are helpful in trying to reach this goal. In revising this page, please consider the following questions:

1. Is this topic page meant to enable a biologist to implement and/or understand how a particular digital model of coevolution works? Or, to help a CS person build digital evolution models?  Or both?  I think the objective needs to be clearer from the outset.

2.  The article focuses on digital models of a certain kind, but does not discuss coevolutionary studies based on ODE models, many of which have internal states, e.g. see the work of Childs et al. (Evolution, 2012) (disclosure: I am a corresponding author on that study) and Weinberger et al. (PLoS Comp Biol, 2012) on coevolutionary dynamics induced by a newly discovered form of adaptive immunity in bacteria/archaea called “CRISPR/Cas immune defense”.  Do these models fit the definition?  I don’t think the authors necessarily need to include them, however my point is that the article should be clearer on its scope and what is meant by “computer programs”.  

3. What is the point of the research section? It is largely speculative, yet many articles have been written on AVIDA/Tierra/etc.  Are these research directions or conclusions from research?   

=== Major comments ===
1. I don’t think it is necessary to criticize experimental evolution studies as being too hard, too slow, etc. as a means to justify the use of digital coevolution studies.  In fact such criticism is counter-productive.  The reality is that Richard Lenski, his colleagues, and their peers, have been developing experimental methods to test biological evolution for decades. These methods are becoming increasingly standard, and at least for microbes, testing evolution is no longer a pie-in-the-sky idea.  I think greater caution and respect to the innovations of the experimentalists is in order here.   The section in the Introduction should be recast substantially. The point to be made is to emphasize the positive contribution that models can make in this area, because ultimately, biologists are interested in how evolution takes place in “real” systems, and not within the “digital world” (I say this knowing full well that there are an increasingly number of “real digital worlds” for which these studies may also be relevant).

2. It is true that digital environments do not include the “limitations evolutionary biologists typically face”. However, utilizing digital environments comes with a substantial caveat: do the microscale rules influence the types of structures that evolutioanr biologists would like to understand?  If so, how then does the choice of “substrate” i.e., logic gates vs. nucleic acids, affect predictions?  I believe an additional section needs to be included on caveats in translating predictions of evolving digital communities to biological systems.  Otherwise the claims in the last paragraph of the Introduction may seem overly optimistic: “Evolving digital organisms within ecological networks can help to elucidate how selection on one species affects the evolution of links among the other species throughout the web”…. Why might this not be the case?  The lack of text on this topic will not be reassuring to a reader unfamiliar with this literature.

=== Minor comments:===
====Stylistic====
* References seem to be missing/badly hyperlinked (i.e., lots of [wp:…] type of elements in the text)
====Introduction====
*	are not evolving -&gt; do not evolve
*	Figure 1: species coevolving within large networks (shouldn’t there be a citation to the “diffuse coevolution” work from the 1980s and 1990s on these ideas)
*	Figure 3 is referenced in text before Figure 2 is.
*	The examples section needs to take a step back, I feel I am midway through an article.  This is the first example of what a digital evolving organism is.  Please define and go slowly here.
*	Figure 2 needs to be improved: where is the digital organism?  You talk about in the legend, but it is not labeled in the Figure.   I would suggest more of a multi-scale figure, step back and draw circles representing digital organisms, and then let us look inside to see what they’re made of, and then show how things change.  So much is happening in this Figure that I’m afraid only those who already know this field will understand it.
====History====
*	The “Adding ecology” section is highly jargonized.  For example: “Phenotypic convergence in species within the same trophic level and trait complementarity in interacting partners have been recently identified as the outcome of the coevolutionary process in mutualistic networks using individual-based simulations.” What does this mean???
*	Tierra has no wiki page.  Avida has a minimal page, and yet the current history does not really fill in the gaps as well.  What is the plan to bulk this up?
Implementation
*	Figure 3: “the experimenter” -&gt; “the modeler”. Also there are many undefined terms here.  Does a non-CS person need to know these details?  What are the letters?  Why are there two circles?  The animation seems beautiful, but I would strongly suggest a voiceover to link the animation and the caption.  The animation lasts for 30 seconds, but just reading the caption quickly takes longer than that.  I would suggest a voice-over (or closed-caption text) that walks the reader slowly through this Figure.  This is a key Figure and yet right now, for non-experts, the mental leap between this figure and the caption will be difficult to say the least.
*	32-bit? Really?  Is 64-bit or 16-bit not allowed?  
*	The reference to nand is obscure.  I assume it’s because nand is a universal gate, but do others?  Shouldn’t you say this?
*	Figure 4 animation does not work on my browser.
====Research====
*	Please do not criticize experimentalists unnecessarily as a justification for your argument, e.g.: “but those data are completely lacking for natural systems.” Let me point out a compilation of phage-bacteria interaction networks, including evolutionary studies, by my group: Flores et al. PNAS (2011).  Obviously a complete evolutionary history in each study is not available, but the idea that the data is “completely lacking” overstates the case: http://www.pnas.org/content/early/2011/06/23/1101595108.abstract.  In addition Justin Meyer (who is acknowledged on this page) has done experimental coevolution between phages and bacteria, including sequencing and found very intriguing patterns of how coevolution takes place.  Again, it’s not everything, but it’s not “completely lacking” either.
*	This section is rather short, what is the objective?</text>
    </revision>
    <revision>
      <id>988</id>
      <timestamp>2012-06-15T20:24:15Z</timestamp>
      <contributor>
        <username>Jsweitz</username>
        <id>22</id>
      </contributor>
      <comment>/* History */</comment>
      <text xml:space="preserve" bytes="8519">== Wikification ==

Thanks for the first draft. A few pointers to wikification (now made more explicit in the [[Topic Pages|Topic Page guidelines]]): The current version of the article does not have any links to Wikipedia articles on related subjects. It should. Moreover, the lead section should follow the guidelines laid out [[wp:WP:LEAD|here]] - in particular, it should provide a concise definition of the subject. For reference formatting, various templates exist at Wikipedia that make life easy in terms of completing bibliographic metadata on the basis of a standard ID like DOI or PMID. Please let us know if you need assistance with any of that. --[[User:Daniel Mietchen|Daniel Mietchen]] 19:15, 17 April 2012 (PDT)
:I have started the wikification. Will get back to it. This should not affect the review. --[[User:Daniel Mietchen|Daniel Mietchen]] 21:10, 6 June 2012 (PDT)

::It seems like this wiki only includes the pmid template, is that correct? One or two of our citations has a DOI but not a PubMedID. No worries if not, I was just curious if I was just doing something wrong. --[[User:Zamanlui|Zamanlui]] 11:44, 14 June 2012 (PDT)

==  Review by Joshua Weitz ==

=== Summary ===
I think a wiki page on this topic is timely and needed.  Part of the reason is that the digital evolution field utilizes environments/jargon that are likely to be just as foreign to a molecular biologist as molecular biology is to a classically-trained computer scientist.  In addition, the digital evolution field has seen a number of major developments, coinciding with an increased interest in experimental evolution.  However, the current topic page has a long way to go to try and bridge this gap.  If it does, it could substantially help communication and cross-talk between computer scientists and evolutionary biologists.  I hope my comments are helpful in trying to reach this goal. In revising this page, please consider the following questions:

1. Is this topic page meant to enable a biologist to implement and/or understand how a particular digital model of coevolution works? Or, to help a CS person build digital evolution models?  Or both?  I think the objective needs to be clearer from the outset.

2.  The article focuses on digital models of a certain kind, but does not discuss coevolutionary studies based on ODE models, many of which have internal states, e.g. see the work of Childs et al. (Evolution, 2012) (disclosure: I am a corresponding author on that study) and Weinberger et al. (PLoS Comp Biol, 2012) on coevolutionary dynamics induced by a newly discovered form of adaptive immunity in bacteria/archaea called “CRISPR/Cas immune defense”.  Do these models fit the definition?  I don’t think the authors necessarily need to include them, however my point is that the article should be clearer on its scope and what is meant by “computer programs”.  

3. What is the point of the research section? It is largely speculative, yet many articles have been written on AVIDA/Tierra/etc.  Are these research directions or conclusions from research?   

=== Major comments ===
1. I don’t think it is necessary to criticize experimental evolution studies as being too hard, too slow, etc. as a means to justify the use of digital coevolution studies.  In fact such criticism is counter-productive.  The reality is that Richard Lenski, his colleagues, and their peers, have been developing experimental methods to test biological evolution for decades. These methods are becoming increasingly standard, and at least for microbes, testing evolution is no longer a pie-in-the-sky idea.  I think greater caution and respect to the innovations of the experimentalists is in order here.   The section in the Introduction should be recast substantially. The point to be made is to emphasize the positive contribution that models can make in this area, because ultimately, biologists are interested in how evolution takes place in “real” systems, and not within the “digital world” (I say this knowing full well that there are an increasingly number of “real digital worlds” for which these studies may also be relevant).

2. It is true that digital environments do not include the “limitations evolutionary biologists typically face”. However, utilizing digital environments comes with a substantial caveat: do the microscale rules influence the types of structures that evolutioanr biologists would like to understand?  If so, how then does the choice of “substrate” i.e., logic gates vs. nucleic acids, affect predictions?  I believe an additional section needs to be included on caveats in translating predictions of evolving digital communities to biological systems.  Otherwise the claims in the last paragraph of the Introduction may seem overly optimistic: “Evolving digital organisms within ecological networks can help to elucidate how selection on one species affects the evolution of links among the other species throughout the web”…. Why might this not be the case?  The lack of text on this topic will not be reassuring to a reader unfamiliar with this literature.

=== Minor comments:===
====Stylistic====
* References seem to be missing/badly hyperlinked (i.e., lots of [wp:…] type of elements in the text)
====Introduction====
*	are not evolving -&gt; do not evolve
*	Figure 1: species coevolving within large networks (shouldn’t there be a citation to the “diffuse coevolution” work from the 1980s and 1990s on these ideas)
*	Figure 3 is referenced in text before Figure 2 is.
*	The examples section needs to take a step back, I feel I am midway through an article.  This is the first example of what a digital evolving organism is.  Please define and go slowly here.
*	Figure 2 needs to be improved: where is the digital organism?  You talk about in the legend, but it is not labeled in the Figure.   I would suggest more of a multi-scale figure, step back and draw circles representing digital organisms, and then let us look inside to see what they’re made of, and then show how things change.  So much is happening in this Figure that I’m afraid only those who already know this field will understand it.
====History====
*	The “Adding ecology” section is highly jargonized.  For example: “Phenotypic convergence in species within the same trophic level and trait complementarity in interacting partners have been recently identified as the outcome of the coevolutionary process in mutualistic networks using individual-based simulations.” What does this mean???
*	Tierra has no wiki page.  Avida has a minimal page, and yet the current history does not really fill in the gaps as well.  What is the plan to bulk this up?
====Implementation====
*	Figure 3: “the experimenter” -&gt; “the modeler”. Also there are many undefined terms here.  Does a non-CS person need to know these details?  What are the letters?  Why are there two circles?  The animation seems beautiful, but I would strongly suggest a voiceover to link the animation and the caption.  The animation lasts for 30 seconds, but just reading the caption quickly takes longer than that.  I would suggest a voice-over (or closed-caption text) that walks the reader slowly through this Figure.  This is a key Figure and yet right now, for non-experts, the mental leap between this figure and the caption will be difficult to say the least.
*	32-bit? Really?  Is 64-bit or 16-bit not allowed?  
*	The reference to nand is obscure.  I assume it’s because nand is a universal gate, but do others?  Shouldn’t you say this?
*	Figure 4 animation does not work on my browser.

====Research====
*	Please do not criticize experimentalists unnecessarily as a justification for your argument, e.g.: “but those data are completely lacking for natural systems.” Let me point out a compilation of phage-bacteria interaction networks, including evolutionary studies, by my group: Flores et al. PNAS (2011).  Obviously a complete evolutionary history in each study is not available, but the idea that the data is “completely lacking” overstates the case: http://www.pnas.org/content/early/2011/06/23/1101595108.abstract.  In addition Justin Meyer (who is acknowledged on this page) has done experimental coevolution between phages and bacteria, including sequencing and found very intriguing patterns of how coevolution takes place.  Again, it’s not everything, but it’s not “completely lacking” either.
*	This section is rather short, what is the objective?</text>
    </revision>
    <revision>
      <id>999</id>
      <timestamp>2012-06-27T22:09:49Z</timestamp>
      <contributor>
        <username>Daniel Mietchen</username>
        <id>5</id>
      </contributor>
      <comment>/* Wikification */</comment>
      <text xml:space="preserve" bytes="8801">== Wikification ==

Thanks for the first draft. A few pointers to wikification (now made more explicit in the [[Topic Pages|Topic Page guidelines]]): The current version of the article does not have any links to Wikipedia articles on related subjects. It should. Moreover, the lead section should follow the guidelines laid out [[wp:WP:LEAD|here]] - in particular, it should provide a concise definition of the subject. For reference formatting, various templates exist at Wikipedia that make life easy in terms of completing bibliographic metadata on the basis of a standard ID like DOI or PMID. Please let us know if you need assistance with any of that. --[[User:Daniel Mietchen|Daniel Mietchen]] 19:15, 17 April 2012 (PDT)
:I have started the wikification. Will get back to it. This should not affect the review. --[[User:Daniel Mietchen|Daniel Mietchen]] 21:10, 6 June 2012 (PDT)

::It seems like this wiki only includes the pmid template, is that correct? One or two of our citations has a DOI but not a PubMedID. No worries if not, I was just curious if I was just doing something wrong. --[[User:Zamanlui|Zamanlui]] 11:44, 14 June 2012 (PDT)

:::We use Wikipedia-derived templates very sparsely here, for reasons of licensing. To link to a doi, you can use something like [[doi:10.1371/journal.pcbi.1002445]] or [[doi:10.1371/journal.pcbi.1002446|this]]. --[[User:Daniel Mietchen|Daniel Mietchen]] 15:09, 27 June 2012 (PDT)

==  Review by Joshua Weitz ==

=== Summary ===
I think a wiki page on this topic is timely and needed.  Part of the reason is that the digital evolution field utilizes environments/jargon that are likely to be just as foreign to a molecular biologist as molecular biology is to a classically-trained computer scientist.  In addition, the digital evolution field has seen a number of major developments, coinciding with an increased interest in experimental evolution.  However, the current topic page has a long way to go to try and bridge this gap.  If it does, it could substantially help communication and cross-talk between computer scientists and evolutionary biologists.  I hope my comments are helpful in trying to reach this goal. In revising this page, please consider the following questions:

1. Is this topic page meant to enable a biologist to implement and/or understand how a particular digital model of coevolution works? Or, to help a CS person build digital evolution models?  Or both?  I think the objective needs to be clearer from the outset.

2.  The article focuses on digital models of a certain kind, but does not discuss coevolutionary studies based on ODE models, many of which have internal states, e.g. see the work of Childs et al. (Evolution, 2012) (disclosure: I am a corresponding author on that study) and Weinberger et al. (PLoS Comp Biol, 2012) on coevolutionary dynamics induced by a newly discovered form of adaptive immunity in bacteria/archaea called “CRISPR/Cas immune defense”.  Do these models fit the definition?  I don’t think the authors necessarily need to include them, however my point is that the article should be clearer on its scope and what is meant by “computer programs”.  

3. What is the point of the research section? It is largely speculative, yet many articles have been written on AVIDA/Tierra/etc.  Are these research directions or conclusions from research?   

=== Major comments ===
1. I don’t think it is necessary to criticize experimental evolution studies as being too hard, too slow, etc. as a means to justify the use of digital coevolution studies.  In fact such criticism is counter-productive.  The reality is that Richard Lenski, his colleagues, and their peers, have been developing experimental methods to test biological evolution for decades. These methods are becoming increasingly standard, and at least for microbes, testing evolution is no longer a pie-in-the-sky idea.  I think greater caution and respect to the innovations of the experimentalists is in order here.   The section in the Introduction should be recast substantially. The point to be made is to emphasize the positive contribution that models can make in this area, because ultimately, biologists are interested in how evolution takes place in “real” systems, and not within the “digital world” (I say this knowing full well that there are an increasingly number of “real digital worlds” for which these studies may also be relevant).

2. It is true that digital environments do not include the “limitations evolutionary biologists typically face”. However, utilizing digital environments comes with a substantial caveat: do the microscale rules influence the types of structures that evolutioanr biologists would like to understand?  If so, how then does the choice of “substrate” i.e., logic gates vs. nucleic acids, affect predictions?  I believe an additional section needs to be included on caveats in translating predictions of evolving digital communities to biological systems.  Otherwise the claims in the last paragraph of the Introduction may seem overly optimistic: “Evolving digital organisms within ecological networks can help to elucidate how selection on one species affects the evolution of links among the other species throughout the web”…. Why might this not be the case?  The lack of text on this topic will not be reassuring to a reader unfamiliar with this literature.

=== Minor comments:===
====Stylistic====
* References seem to be missing/badly hyperlinked (i.e., lots of [wp:…] type of elements in the text)
====Introduction====
*	are not evolving -&gt; do not evolve
*	Figure 1: species coevolving within large networks (shouldn’t there be a citation to the “diffuse coevolution” work from the 1980s and 1990s on these ideas)
*	Figure 3 is referenced in text before Figure 2 is.
*	The examples section needs to take a step back, I feel I am midway through an article.  This is the first example of what a digital evolving organism is.  Please define and go slowly here.
*	Figure 2 needs to be improved: where is the digital organism?  You talk about in the legend, but it is not labeled in the Figure.   I would suggest more of a multi-scale figure, step back and draw circles representing digital organisms, and then let us look inside to see what they’re made of, and then show how things change.  So much is happening in this Figure that I’m afraid only those who already know this field will understand it.
====History====
*	The “Adding ecology” section is highly jargonized.  For example: “Phenotypic convergence in species within the same trophic level and trait complementarity in interacting partners have been recently identified as the outcome of the coevolutionary process in mutualistic networks using individual-based simulations.” What does this mean???
*	Tierra has no wiki page.  Avida has a minimal page, and yet the current history does not really fill in the gaps as well.  What is the plan to bulk this up?
====Implementation====
*	Figure 3: “the experimenter” -&gt; “the modeler”. Also there are many undefined terms here.  Does a non-CS person need to know these details?  What are the letters?  Why are there two circles?  The animation seems beautiful, but I would strongly suggest a voiceover to link the animation and the caption.  The animation lasts for 30 seconds, but just reading the caption quickly takes longer than that.  I would suggest a voice-over (or closed-caption text) that walks the reader slowly through this Figure.  This is a key Figure and yet right now, for non-experts, the mental leap between this figure and the caption will be difficult to say the least.
*	32-bit? Really?  Is 64-bit or 16-bit not allowed?  
*	The reference to nand is obscure.  I assume it’s because nand is a universal gate, but do others?  Shouldn’t you say this?
*	Figure 4 animation does not work on my browser.

====Research====
*	Please do not criticize experimentalists unnecessarily as a justification for your argument, e.g.: “but those data are completely lacking for natural systems.” Let me point out a compilation of phage-bacteria interaction networks, including evolutionary studies, by my group: Flores et al. PNAS (2011).  Obviously a complete evolutionary history in each study is not available, but the idea that the data is “completely lacking” overstates the case: http://www.pnas.org/content/early/2011/06/23/1101595108.abstract.  In addition Justin Meyer (who is acknowledged on this page) has done experimental coevolution between phages and bacteria, including sequencing and found very intriguing patterns of how coevolution takes place.  Again, it’s not everything, but it’s not “completely lacking” either.
*	This section is rather short, what is the objective?</text>
    </revision>
    <revision>
      <id>1380</id>
      <timestamp>2012-08-07T16:26:05Z</timestamp>
      <contributor>
        <username>Chrisadami</username>
        <id>26</id>
      </contributor>
      <text xml:space="preserve" bytes="10848">== Wikification ==

Thanks for the first draft. A few pointers to wikification (now made more explicit in the [[Topic Pages|Topic Page guidelines]]): The current version of the article does not have any links to Wikipedia articles on related subjects. It should. Moreover, the lead section should follow the guidelines laid out [[wp:WP:LEAD|here]] - in particular, it should provide a concise definition of the subject. For reference formatting, various templates exist at Wikipedia that make life easy in terms of completing bibliographic metadata on the basis of a standard ID like DOI or PMID. Please let us know if you need assistance with any of that. --[[User:Daniel Mietchen|Daniel Mietchen]] 19:15, 17 April 2012 (PDT)
:I have started the wikification. Will get back to it. This should not affect the review. --[[User:Daniel Mietchen|Daniel Mietchen]] 21:10, 6 June 2012 (PDT)

::It seems like this wiki only includes the pmid template, is that correct? One or two of our citations has a DOI but not a PubMedID. No worries if not, I was just curious if I was just doing something wrong. --[[User:Zamanlui|Zamanlui]] 11:44, 14 June 2012 (PDT)

:::We use Wikipedia-derived templates very sparsely here, for reasons of licensing. To link to a doi, you can use something like [[doi:10.1371/journal.pcbi.1002445]] or [[doi:10.1371/journal.pcbi.1002446|this]]. --[[User:Daniel Mietchen|Daniel Mietchen]] 15:09, 27 June 2012 (PDT)

==  Review by Joshua Weitz ==

=== Summary ===
I think a wiki page on this topic is timely and needed.  Part of the reason is that the digital evolution field utilizes environments/jargon that are likely to be just as foreign to a molecular biologist as molecular biology is to a classically-trained computer scientist.  In addition, the digital evolution field has seen a number of major developments, coinciding with an increased interest in experimental evolution.  However, the current topic page has a long way to go to try and bridge this gap.  If it does, it could substantially help communication and cross-talk between computer scientists and evolutionary biologists.  I hope my comments are helpful in trying to reach this goal. In revising this page, please consider the following questions:

1. Is this topic page meant to enable a biologist to implement and/or understand how a particular digital model of coevolution works? Or, to help a CS person build digital evolution models?  Or both?  I think the objective needs to be clearer from the outset.

2.  The article focuses on digital models of a certain kind, but does not discuss coevolutionary studies based on ODE models, many of which have internal states, e.g. see the work of Childs et al. (Evolution, 2012) (disclosure: I am a corresponding author on that study) and Weinberger et al. (PLoS Comp Biol, 2012) on coevolutionary dynamics induced by a newly discovered form of adaptive immunity in bacteria/archaea called “CRISPR/Cas immune defense”.  Do these models fit the definition?  I don’t think the authors necessarily need to include them, however my point is that the article should be clearer on its scope and what is meant by “computer programs”.  

3. What is the point of the research section? It is largely speculative, yet many articles have been written on AVIDA/Tierra/etc.  Are these research directions or conclusions from research?   

=== Major comments ===
1. I don’t think it is necessary to criticize experimental evolution studies as being too hard, too slow, etc. as a means to justify the use of digital coevolution studies.  In fact such criticism is counter-productive.  The reality is that Richard Lenski, his colleagues, and their peers, have been developing experimental methods to test biological evolution for decades. These methods are becoming increasingly standard, and at least for microbes, testing evolution is no longer a pie-in-the-sky idea.  I think greater caution and respect to the innovations of the experimentalists is in order here.   The section in the Introduction should be recast substantially. The point to be made is to emphasize the positive contribution that models can make in this area, because ultimately, biologists are interested in how evolution takes place in “real” systems, and not within the “digital world” (I say this knowing full well that there are an increasingly number of “real digital worlds” for which these studies may also be relevant).

2. It is true that digital environments do not include the “limitations evolutionary biologists typically face”. However, utilizing digital environments comes with a substantial caveat: do the microscale rules influence the types of structures that evolutioanr biologists would like to understand?  If so, how then does the choice of “substrate” i.e., logic gates vs. nucleic acids, affect predictions?  I believe an additional section needs to be included on caveats in translating predictions of evolving digital communities to biological systems.  Otherwise the claims in the last paragraph of the Introduction may seem overly optimistic: “Evolving digital organisms within ecological networks can help to elucidate how selection on one species affects the evolution of links among the other species throughout the web”…. Why might this not be the case?  The lack of text on this topic will not be reassuring to a reader unfamiliar with this literature.

=== Minor comments:===
====Stylistic====
* References seem to be missing/badly hyperlinked (i.e., lots of [wp:…] type of elements in the text)
====Introduction====
*	are not evolving -&gt; do not evolve
*	Figure 1: species coevolving within large networks (shouldn’t there be a citation to the “diffuse coevolution” work from the 1980s and 1990s on these ideas)
*	Figure 3 is referenced in text before Figure 2 is.
*	The examples section needs to take a step back, I feel I am midway through an article.  This is the first example of what a digital evolving organism is.  Please define and go slowly here.
*	Figure 2 needs to be improved: where is the digital organism?  You talk about in the legend, but it is not labeled in the Figure.   I would suggest more of a multi-scale figure, step back and draw circles representing digital organisms, and then let us look inside to see what they’re made of, and then show how things change.  So much is happening in this Figure that I’m afraid only those who already know this field will understand it.
====History====
*	The “Adding ecology” section is highly jargonized.  For example: “Phenotypic convergence in species within the same trophic level and trait complementarity in interacting partners have been recently identified as the outcome of the coevolutionary process in mutualistic networks using individual-based simulations.” What does this mean???
*	Tierra has no wiki page.  Avida has a minimal page, and yet the current history does not really fill in the gaps as well.  What is the plan to bulk this up?
====Implementation====
*	Figure 3: “the experimenter” -&gt; “the modeler”. Also there are many undefined terms here.  Does a non-CS person need to know these details?  What are the letters?  Why are there two circles?  The animation seems beautiful, but I would strongly suggest a voiceover to link the animation and the caption.  The animation lasts for 30 seconds, but just reading the caption quickly takes longer than that.  I would suggest a voice-over (or closed-caption text) that walks the reader slowly through this Figure.  This is a key Figure and yet right now, for non-experts, the mental leap between this figure and the caption will be difficult to say the least.
*	32-bit? Really?  Is 64-bit or 16-bit not allowed?  
*	The reference to nand is obscure.  I assume it’s because nand is a universal gate, but do others?  Shouldn’t you say this?
*	Figure 4 animation does not work on my browser.

====Research====
*	Please do not criticize experimentalists unnecessarily as a justification for your argument, e.g.: “but those data are completely lacking for natural systems.” Let me point out a compilation of phage-bacteria interaction networks, including evolutionary studies, by my group: Flores et al. PNAS (2011).  Obviously a complete evolutionary history in each study is not available, but the idea that the data is “completely lacking” overstates the case: http://www.pnas.org/content/early/2011/06/23/1101595108.abstract.  In addition Justin Meyer (who is acknowledged on this page) has done experimental coevolution between phages and bacteria, including sequencing and found very intriguing patterns of how coevolution takes place.  Again, it’s not everything, but it’s not “completely lacking” either.
*	This section is rather short, what is the objective?

==  Review by Chris Adami ==

This is an interesting topic page, highlighting a new usage of digital evolution: the evolution of antagonistic and/or mutualistic interactions between digital organisms. While there are Wiki pages for both Avida and [[wp:Tierra_(computer simulation)|Tierra]], it is nice to see some of the history of digital life research covered here. The piece is perhaps a little heavy-handed in dealing with experimental evolution work (as noted by the first reviewer), but this is easily amended. It is difficult for me to assess how accessible this piece is to life scientists (perhaps because I'm too familiar with Avida), but in my experience readers fill in missing details by reading the literature. 

I think that the section &quot;Adding ecology&quot; should be expanded to make it clearer. Also, I am unsure about whether limited resources are used in the host-parasite interactions, and what the impact of those are. Finally, mutualistic interactions are barely explained. How do parasites interact mutualistically with the host? Or are mutualistic interactions only possible for non-parasitic interactions between avidian hosts?

The section &quot;Research&quot; should probably be entitled &quot;Research Questions&quot;, because that's really what is presented there. Perhaps another question that can be addressed here is the stability of the networks that form. This is a very controversial  topic, and there is a recent paper in Science http://www.sciencemag.org/content/337/6092/349.abstract that discusses the stability of ecological networks with mixed interaction types (antagonistic and mutualistic). The formation and evolution of these networks is not well-studied, and perhaps digital organism are a way to address the stability issue from an &quot;experimental&quot; point of view.

Minor comment: in the Acknowledgements, perhaps the word &quot;largely&quot; should be replaced, because it implies that the comments of those that are thanked improved the manuscript &quot;for the most part&quot; only. Unless this is precisely what the authors intend to imply.</text>
    </revision>
    <revision>
      <id>1735</id>
      <timestamp>2012-09-22T01:25:48Z</timestamp>
      <contributor>
        <username>Daniel Mietchen</username>
        <id>5</id>
      </contributor>
      <comment>/* Wikification */</comment>
      <text xml:space="preserve" bytes="11139">== Wikification ==

Thanks for the first draft. A few pointers to wikification (now made more explicit in the [[Topic Pages|Topic Page guidelines]]): The current version of the article does not have any links to Wikipedia articles on related subjects. It should. Moreover, the lead section should follow the guidelines laid out [[wp:WP:LEAD|here]] - in particular, it should provide a concise definition of the subject. For reference formatting, various templates exist at Wikipedia that make life easy in terms of completing bibliographic metadata on the basis of a standard ID like DOI or PMID. Please let us know if you need assistance with any of that. --[[User:Daniel Mietchen|Daniel Mietchen]] 19:15, 17 April 2012 (PDT)
:I have started the wikification. Will get back to it. This should not affect the review. --[[User:Daniel Mietchen|Daniel Mietchen]] 21:10, 6 June 2012 (PDT)

::It seems like this wiki only includes the pmid template, is that correct? One or two of our citations has a DOI but not a PubMedID. No worries if not, I was just curious if I was just doing something wrong. --[[User:Zamanlui|Zamanlui]] 11:44, 14 June 2012 (PDT)

:::We use Wikipedia-derived templates very sparsely here, for reasons of licensing. To link to a doi, you can use something like [[doi:10.1371/journal.pcbi.1002445]] or [[doi:10.1371/journal.pcbi.1002446|this]]. --[[User:Daniel Mietchen|Daniel Mietchen]] 15:09, 27 June 2012 (PDT)

=== Image format ===
Figures 1 and 3 are currently provided as [[wp:PNG|PNG]] but would be much more reusable if available as [[wp:SVG|SVG]], so I would be grateful if you could upload a SVG version thereof. Thanks! --[[User:Daniel Mietchen|Daniel Mietchen]] 18:25, 21 September 2012 (PDT)

==  Review by Joshua Weitz ==

=== Summary ===
I think a wiki page on this topic is timely and needed.  Part of the reason is that the digital evolution field utilizes environments/jargon that are likely to be just as foreign to a molecular biologist as molecular biology is to a classically-trained computer scientist.  In addition, the digital evolution field has seen a number of major developments, coinciding with an increased interest in experimental evolution.  However, the current topic page has a long way to go to try and bridge this gap.  If it does, it could substantially help communication and cross-talk between computer scientists and evolutionary biologists.  I hope my comments are helpful in trying to reach this goal. In revising this page, please consider the following questions:

1. Is this topic page meant to enable a biologist to implement and/or understand how a particular digital model of coevolution works? Or, to help a CS person build digital evolution models?  Or both?  I think the objective needs to be clearer from the outset.

2.  The article focuses on digital models of a certain kind, but does not discuss coevolutionary studies based on ODE models, many of which have internal states, e.g. see the work of Childs et al. (Evolution, 2012) (disclosure: I am a corresponding author on that study) and Weinberger et al. (PLoS Comp Biol, 2012) on coevolutionary dynamics induced by a newly discovered form of adaptive immunity in bacteria/archaea called “CRISPR/Cas immune defense”.  Do these models fit the definition?  I don’t think the authors necessarily need to include them, however my point is that the article should be clearer on its scope and what is meant by “computer programs”.  

3. What is the point of the research section? It is largely speculative, yet many articles have been written on AVIDA/Tierra/etc.  Are these research directions or conclusions from research?   

=== Major comments ===
1. I don’t think it is necessary to criticize experimental evolution studies as being too hard, too slow, etc. as a means to justify the use of digital coevolution studies.  In fact such criticism is counter-productive.  The reality is that Richard Lenski, his colleagues, and their peers, have been developing experimental methods to test biological evolution for decades. These methods are becoming increasingly standard, and at least for microbes, testing evolution is no longer a pie-in-the-sky idea.  I think greater caution and respect to the innovations of the experimentalists is in order here.   The section in the Introduction should be recast substantially. The point to be made is to emphasize the positive contribution that models can make in this area, because ultimately, biologists are interested in how evolution takes place in “real” systems, and not within the “digital world” (I say this knowing full well that there are an increasingly number of “real digital worlds” for which these studies may also be relevant).

2. It is true that digital environments do not include the “limitations evolutionary biologists typically face”. However, utilizing digital environments comes with a substantial caveat: do the microscale rules influence the types of structures that evolutioanr biologists would like to understand?  If so, how then does the choice of “substrate” i.e., logic gates vs. nucleic acids, affect predictions?  I believe an additional section needs to be included on caveats in translating predictions of evolving digital communities to biological systems.  Otherwise the claims in the last paragraph of the Introduction may seem overly optimistic: “Evolving digital organisms within ecological networks can help to elucidate how selection on one species affects the evolution of links among the other species throughout the web”…. Why might this not be the case?  The lack of text on this topic will not be reassuring to a reader unfamiliar with this literature.

=== Minor comments:===
====Stylistic====
* References seem to be missing/badly hyperlinked (i.e., lots of [wp:…] type of elements in the text)
====Introduction====
*	are not evolving -&gt; do not evolve
*	Figure 1: species coevolving within large networks (shouldn’t there be a citation to the “diffuse coevolution” work from the 1980s and 1990s on these ideas)
*	Figure 3 is referenced in text before Figure 2 is.
*	The examples section needs to take a step back, I feel I am midway through an article.  This is the first example of what a digital evolving organism is.  Please define and go slowly here.
*	Figure 2 needs to be improved: where is the digital organism?  You talk about in the legend, but it is not labeled in the Figure.   I would suggest more of a multi-scale figure, step back and draw circles representing digital organisms, and then let us look inside to see what they’re made of, and then show how things change.  So much is happening in this Figure that I’m afraid only those who already know this field will understand it.
====History====
*	The “Adding ecology” section is highly jargonized.  For example: “Phenotypic convergence in species within the same trophic level and trait complementarity in interacting partners have been recently identified as the outcome of the coevolutionary process in mutualistic networks using individual-based simulations.” What does this mean???
*	Tierra has no wiki page.  Avida has a minimal page, and yet the current history does not really fill in the gaps as well.  What is the plan to bulk this up?
====Implementation====
*	Figure 3: “the experimenter” -&gt; “the modeler”. Also there are many undefined terms here.  Does a non-CS person need to know these details?  What are the letters?  Why are there two circles?  The animation seems beautiful, but I would strongly suggest a voiceover to link the animation and the caption.  The animation lasts for 30 seconds, but just reading the caption quickly takes longer than that.  I would suggest a voice-over (or closed-caption text) that walks the reader slowly through this Figure.  This is a key Figure and yet right now, for non-experts, the mental leap between this figure and the caption will be difficult to say the least.
*	32-bit? Really?  Is 64-bit or 16-bit not allowed?  
*	The reference to nand is obscure.  I assume it’s because nand is a universal gate, but do others?  Shouldn’t you say this?
*	Figure 4 animation does not work on my browser.

====Research====
*	Please do not criticize experimentalists unnecessarily as a justification for your argument, e.g.: “but those data are completely lacking for natural systems.” Let me point out a compilation of phage-bacteria interaction networks, including evolutionary studies, by my group: Flores et al. PNAS (2011).  Obviously a complete evolutionary history in each study is not available, but the idea that the data is “completely lacking” overstates the case: http://www.pnas.org/content/early/2011/06/23/1101595108.abstract.  In addition Justin Meyer (who is acknowledged on this page) has done experimental coevolution between phages and bacteria, including sequencing and found very intriguing patterns of how coevolution takes place.  Again, it’s not everything, but it’s not “completely lacking” either.
*	This section is rather short, what is the objective?

==  Review by Chris Adami ==

This is an interesting topic page, highlighting a new usage of digital evolution: the evolution of antagonistic and/or mutualistic interactions between digital organisms. While there are Wiki pages for both Avida and [[wp:Tierra_(computer simulation)|Tierra]], it is nice to see some of the history of digital life research covered here. The piece is perhaps a little heavy-handed in dealing with experimental evolution work (as noted by the first reviewer), but this is easily amended. It is difficult for me to assess how accessible this piece is to life scientists (perhaps because I'm too familiar with Avida), but in my experience readers fill in missing details by reading the literature. 

I think that the section &quot;Adding ecology&quot; should be expanded to make it clearer. Also, I am unsure about whether limited resources are used in the host-parasite interactions, and what the impact of those are. Finally, mutualistic interactions are barely explained. How do parasites interact mutualistically with the host? Or are mutualistic interactions only possible for non-parasitic interactions between avidian hosts?

The section &quot;Research&quot; should probably be entitled &quot;Research Questions&quot;, because that's really what is presented there. Perhaps another question that can be addressed here is the stability of the networks that form. This is a very controversial  topic, and there is a recent paper in Science http://www.sciencemag.org/content/337/6092/349.abstract that discusses the stability of ecological networks with mixed interaction types (antagonistic and mutualistic). The formation and evolution of these networks is not well-studied, and perhaps digital organism are a way to address the stability issue from an &quot;experimental&quot; point of view.

Minor comment: in the Acknowledgements, perhaps the word &quot;largely&quot; should be replaced, because it implies that the comments of those that are thanked improved the manuscript &quot;for the most part&quot; only. Unless this is precisely what the authors intend to imply.</text>
    </revision>
    <revision>
      <id>1869</id>
      <timestamp>2012-10-05T09:54:18Z</timestamp>
      <contributor>
        <username>Mfortuna</username>
        <id>10</id>
      </contributor>
      <text xml:space="preserve" bytes="20166">== Wikification ==

Thanks for the first draft. A few pointers to wikification (now made more explicit in the [[Topic Pages|Topic Page guidelines]]): The current version of the article does not have any links to Wikipedia articles on related subjects. It should. Moreover, the lead section should follow the guidelines laid out [[wp:WP:LEAD|here]] - in particular, it should provide a concise definition of the subject. For reference formatting, various templates exist at Wikipedia that make life easy in terms of completing bibliographic metadata on the basis of a standard ID like DOI or PMID. Please let us know if you need assistance with any of that. --[[User:Daniel Mietchen|Daniel Mietchen]] 19:15, 17 April 2012 (PDT)
:I have started the wikification. Will get back to it. This should not affect the review. --[[User:Daniel Mietchen|Daniel Mietchen]] 21:10, 6 June 2012 (PDT)

::It seems like this wiki only includes the pmid template, is that correct? One or two of our citations has a DOI but not a PubMedID. No worries if not, I was just curious if I was just doing something wrong. --[[User:Zamanlui|Zamanlui]] 11:44, 14 June 2012 (PDT)

:::We use Wikipedia-derived templates very sparsely here, for reasons of licensing. To link to a doi, you can use something like [[doi:10.1371/journal.pcbi.1002445]] or [[doi:10.1371/journal.pcbi.1002446|this]]. --[[User:Daniel Mietchen|Daniel Mietchen]] 15:09, 27 June 2012 (PDT)

=== Image format ===
Figures 1 and 3 are currently provided as [[wp:PNG|PNG]] but would be much more reusable if available as [[wp:SVG|SVG]], so I would be grateful if you could upload a SVG version thereof. Thanks! --[[User:Daniel Mietchen|Daniel Mietchen]] 18:25, 21 September 2012 (PDT)

==  Review by Joshua Weitz ==

=== Summary ===
I think a wiki page on this topic is timely and needed.  Part of the reason is that the digital evolution field utilizes environments/jargon that are likely to be just as foreign to a molecular biologist as molecular biology is to a classically-trained computer scientist.  In addition, the digital evolution field has seen a number of major developments, coinciding with an increased interest in experimental evolution.  However, the current topic page has a long way to go to try and bridge this gap.  If it does, it could substantially help communication and cross-talk between computer scientists and evolutionary biologists.  I hope my comments are helpful in trying to reach this goal. In revising this page, please consider the following questions:

::''We appreciate very much the positive and constructive comments made by the reviewer. His concerns about this topic page are well supported and we have tried to take advantage of them for improving the page. We hope, as he certainly pushes for advance, that this topic page helps advance communication and cross-talk between computer scientists and evolutionary biologists. That is our ultimate goal. Indeed, these new topic pages by PLoS Computational Biology seem like a great step towards the sort of community required to bridge this gap, where authors can seed “living” articles on wikipedia.''

1. Is this topic page meant to enable a biologist to implement and/or understand how a particular digital model of coevolution works? Or, to help a CS person build digital evolution models?  Or both?  I think the objective needs to be clearer from the outset.

::''The goal is to make a bridge between these two research fields. This is a collaboration between an ecologist and computer scientists to introduce a new empirical tool for studying the evolution of species interaction networks in artificial evolving systems. The key term here is interaction networks, not only digital evolution (which has been studied for the last 15 years). To make this objective clearer, we have reorganized the sections of the topic page and explicitly highlighted this point in the new section entitled &quot;Inspiration&quot;. The last paragraph now reads:'' &quot;This topic page emphasizes new research avenues using digital evolution, where ecological interactions can evolve between antagonistic or mutualistic digital organisms. Since the emergence and diversification of coevolving interactions in a community context is difficult to study in nature, the use of self-replicating computer programs can help us understand how coevolution shapes the structure of species interaction networks and, in turn, how changes in the overall structure of the web (e.g., through extinction of taxa or the introduction of invasive species) affect the evolution of a given species. We believe that the concept of evolving digital ecological networks will create opportunities for cross-talk between computer scientists and evolutionary biologists&quot;.

2.  The article focuses on digital models of a certain kind, but does not discuss coevolutionary studies based on ODE models, many of which have internal states, e.g. see the work of Childs et al. (Evolution, 2012) (disclosure: I am a corresponding author on that study) and Weinberger et al. (PLoS Comp Biol, 2012) on coevolutionary dynamics induced by a newly discovered form of adaptive immunity in bacteria/archaea called “CRISPR/Cas immune defense”.  Do these models fit the definition?  I don’t think the authors necessarily need to include them, however my point is that the article should be clearer on its scope and what is meant by “computer programs”.  

::''We have tried to clarify this point in the definition of &quot;evolving digital ecological networks&quot;, at the beginning of the topic page, and in the “Digital organism” section. The novelty of our approach is to explore the networks of ecological interactions between digital organisms, i.e. &quot;self-replicating computer programs that ﻿evolve in an open-ended way&quot;, as they have been implemented and defined in artificial life software platforms like Avida. The goal of this topic page is not the introduction of a particular model of coevolution (that, as the reviewer said, can be studied using mathematical models based on ODEs), but a research platform for collecting data for studying different mechanisms of coevolution in a community context. To make this point clear, we have expanded the introductory section  and the description of the interactions between digital organisms in three subsections entitled &quot;Host-parasite interactions&quot;, &quot;Mutualistic  interactions&quot;, and &quot;Predator-prey interactions&quot;.''

3. What is the point of the research section? It is largely speculative, yet many articles have been written on AVIDA/Tierra/etc.  Are these research directions or conclusions from research?   

::''﻿The reviewer is definitely right. This question was also raised by the other reviewer. Since this is not a research paper, our aim is to highlight some open questions that can be addressed by using this approach (some of which we are already working on). Following the reviewer's suggestion, this section is now entitled &quot;Research directions&quot; (see also our related reply in the &quot;Minor comments&quot;).''

=== Major comments ===
1. I don’t think it is necessary to criticize experimental evolution studies as being too hard, too slow, etc. as a means to justify the use of digital coevolution studies.  In fact such criticism is counter-productive.  The reality is that Richard Lenski, his colleagues, and their peers, have been developing experimental methods to test biological evolution for decades. These methods are becoming increasingly standard, and at least for microbes, testing evolution is no longer a pie-in-the-sky idea.  I think greater caution and respect to the innovations of the experimentalists is in order here.   The section in the Introduction should be recast substantially. The point to be made is to emphasize the positive contribution that models can make in this area, because ultimately, biologists are interested in how evolution takes place in “real” systems, and not within the “digital world” (I say this knowing full well that there are an increasingly number of “real digital worlds” for which these studies may also be relevant).

::''We are aware that we have been overly critical of the literature on experimental biological evolution. This was due to our enthusiasm for the novel incorporation of ecology into digital evolutionary studies of communities of interacting organisms. Our goal does not focus on testing evolution (for which there is a rich body of knowledge), but on incorporating ecology in to experimental evolution studies. Indeed, we know the excellent work carried out by Richard Lenski and his team very well (the second author of this topic page is doing part of his PhD research in Lenski’s lab). However, the reviewer is certainly right when suggesting that our criticism is counter-productive. We have taken his advice and improved the introduction to emphasize the contribution that the digital evolution of interactions can make in this area (see our reply to this in the &quot;Minor comments&quot; section below).''

2. It is true that digital environments do not include the “limitations evolutionary biologists typically face”. However, utilizing digital environments comes with a substantial caveat: do the microscale rules influence the types of structures that evolutioanr biologists would like to understand?  If so, how then does the choice of “substrate” i.e., logic gates vs. nucleic acids, affect predictions?  I believe an additional section needs to be included on caveats in translating predictions of evolving digital communities to biological systems.  Otherwise the claims in the last paragraph of the Introduction may seem overly optimistic: “Evolving digital organisms within ecological networks can help to elucidate how selection on one species affects the evolution of links among the other species throughout the web”…. Why might this not be the case?  The lack of text on this topic will not be reassuring to a reader unfamiliar with this literature.

::''Although we are looking for general principles that can help understand what happens in ecological communities, it is true that we should include potential caveats when translating predictions of evolving digital webs to biological systems. In order to address these limitations we have incorporated the following paragraph at the end of the topic page:'' &quot;The study of self-replicating and evolving computer programs offers a tantalizing glimpse into the evolution of interactions among organisms that do not share any ancestry with biochemical life of Earth. This comes with potential caveats in translating predictions of evolving digital networks to biological ones. Mechanistic details differ substantially between interacting digital organisms and interacting organisms in nature. Nevertheless, they contain the necessary components for ongoing coevolutionary dynamics in large webs of interacting organisms. In spite of the differences between biological and digital evolution, we believe that the study of evolving digital ecological networks will help uncover general processes operating on and within biological ecological networks. Together with microbial experiments, they will create opportunities for further investigation into the interplay between ecological and evolutionary processes in large webs of interacting species&quot;.

=== Minor comments:===
====Stylistic====
* References seem to be missing/badly hyperlinked (i.e., lots of [wp:…] type of elements in the text)

::''We apologize for the formatting of the article upon review. We were likely in the process of adding more wikipedia links to the web version while it was being reviewed. We have fixed the links that were badly hyperlinked: patterns of interactions, simulation, stacks, insertions, deletions, and ecological networks. The use of hyperlinked elements was a requirement of the journal for the Topic Pages since &quot;at the point of publication, the Topic Page will be added to Wikipedia, becoming a living page that can be edited and updated by the community&quot;.''

====Introduction====
*	are not evolving -&gt; do not evolve

::Corrected.

*	Figure 1: species coevolving within large networks (shouldn’t there be a citation to the “diffuse coevolution” work from the 1980s and 1990s on these ideas)

::''The reviewer is correct, we should have referenced the &quot;diffuse coevolution&quot; ideas that Janzen originally proposed. We do want to be careful not to misinterpret diffuse coevolution to mean the confusion of pair-wise adaptation between interacting species, and rather that it is an additional level at which selective pressures may occur. In other words, we want to stress the importance of thinking about a network context where specific interactions between species exist and how those interactions shape coevolutionary pressures. The following sentences have been added to the introductory section:'' &quot;﻿The concept of diffuse coevolution, where adaptation is in response to a suite of biotic interactions, was the first step towards a unified framework between community ecology and coevolution. However, understanding how the individual interactions in interaction networks influence coevolution and conversely how coevolution influences the overall structure of networks requires an appreciation for how pair-wise interactions change based on their community context as well as diffuse coevolution. The focus is now on how reciprocal selection acts on the larger structure (e.g., topology) of webs of interacting species, not only on particular species&quot;.

*	Figure 3 is referenced in text before Figure 2 is.

::''We have corrected this by interchanging the order of the figures to follow the current, reorganized flow of the topic page.''

*	The examples section needs to take a step back, I feel I am midway through an article.  This is the first example of what a digital evolving organism is.  Please define and go slowly here.

::''It is true that the previous organization of the topic page was confusing (in part because the topic pages template is quite different from an standard research paper). We have now removed that section and expanded the “Implementation” section, including a better explanation of what a digital organism is and the types of interactions implemented so far.''

*	Figure 2 needs to be improved: where is the digital organism?  You talk about in the legend, but it is not labeled in the Figure.   I would suggest more of a multi-scale figure, step back and draw circles representing digital organisms, and then let us look inside to see what they’re made of, and then show how things change.  So much is happening in this Figure that I’m afraid only those who already know this field will understand it.

::''We believe this was a problem caused by the previous order of the figures. Figure 2 is now Figure 3. The new order allows the reader to grasp what a digital organism is and how the self-replication process takes place. With this change, we believe the reader is prepared to understand how the digital organism interacts with the environment by performing logical computations (tasks). The main message of the figure is not to illustrate what a digital organism is made of (which can be seen in what is now Figure 2), but to show that it can express different phenotypes depending on the tasks it performs. We believe this is the key figure of our topic page. Although we recognize that it condenses a lot of information, we think it is better to have all the panels in the same figure in order to facilitate the understanding of the piece as a whole. However, if the reviewer still feels it is better to split this figure in multiple parts, we will be willing to do so, since it depicts key elements of evolving digital ecological networks.''

====History====
*	The “Adding ecology” section is highly jargonized.  For example: “Phenotypic convergence in species within the same trophic level and trait complementarity in interacting partners have been recently identified as the outcome of the coevolutionary process in mutualistic networks using individual-based simulations.” What does this mean???
*	Tierra has no wiki page.  Avida has a minimal page, and yet the current history does not really fill in the gaps as well.  What is the plan to bulk this up?
====Implementation====
*	Figure 3: “the experimenter” -&gt; “the modeler”. Also there are many undefined terms here.  Does a non-CS person need to know these details?  What are the letters?  Why are there two circles?  The animation seems beautiful, but I would strongly suggest a voiceover to link the animation and the caption.  The animation lasts for 30 seconds, but just reading the caption quickly takes longer than that.  I would suggest a voice-over (or closed-caption text) that walks the reader slowly through this Figure.  This is a key Figure and yet right now, for non-experts, the mental leap between this figure and the caption will be difficult to say the least.
*	32-bit? Really?  Is 64-bit or 16-bit not allowed?  
*	The reference to nand is obscure.  I assume it’s because nand is a universal gate, but do others?  Shouldn’t you say this?
*	Figure 4 animation does not work on my browser.

====Research====
*	Please do not criticize experimentalists unnecessarily as a justification for your argument, e.g.: “but those data are completely lacking for natural systems.” Let me point out a compilation of phage-bacteria interaction networks, including evolutionary studies, by my group: Flores et al. PNAS (2011).  Obviously a complete evolutionary history in each study is not available, but the idea that the data is “completely lacking” overstates the case: http://www.pnas.org/content/early/2011/06/23/1101595108.abstract.  In addition Justin Meyer (who is acknowledged on this page) has done experimental coevolution between phages and bacteria, including sequencing and found very intriguing patterns of how coevolution takes place.  Again, it’s not everything, but it’s not “completely lacking” either.
*	This section is rather short, what is the objective?

==  Review by Chris Adami ==

This is an interesting topic page, highlighting a new usage of digital evolution: the evolution of antagonistic and/or mutualistic interactions between digital organisms. While there are Wiki pages for both Avida and [[wp:Tierra_(computer simulation)|Tierra]], it is nice to see some of the history of digital life research covered here. The piece is perhaps a little heavy-handed in dealing with experimental evolution work (as noted by the first reviewer), but this is easily amended. It is difficult for me to assess how accessible this piece is to life scientists (perhaps because I'm too familiar with Avida), but in my experience readers fill in missing details by reading the literature. 

I think that the section &quot;Adding ecology&quot; should be expanded to make it clearer. Also, I am unsure about whether limited resources are used in the host-parasite interactions, and what the impact of those are. Finally, mutualistic interactions are barely explained. How do parasites interact mutualistically with the host? Or are mutualistic interactions only possible for non-parasitic interactions between avidian hosts?

The section &quot;Research&quot; should probably be entitled &quot;Research Questions&quot;, because that's really what is presented there. Perhaps another question that can be addressed here is the stability of the networks that form. This is a very controversial  topic, and there is a recent paper in Science http://www.sciencemag.org/content/337/6092/349.abstract that discusses the stability of ecological networks with mixed interaction types (antagonistic and mutualistic). The formation and evolution of these networks is not well-studied, and perhaps digital organism are a way to address the stability issue from an &quot;experimental&quot; point of view.

Minor comment: in the Acknowledgements, perhaps the word &quot;largely&quot; should be replaced, because it implies that the comments of those that are thanked improved the manuscript &quot;for the most part&quot; only. Unless this is precisely what the authors intend to imply.</text>
    </revision>
    <revision>
      <id>1870</id>
      <timestamp>2012-10-05T10:30:03Z</timestamp>
      <contributor>
        <username>Mfortuna</username>
        <id>10</id>
      </contributor>
      <text xml:space="preserve" bytes="26389">== Wikification ==

Thanks for the first draft. A few pointers to wikification (now made more explicit in the [[Topic Pages|Topic Page guidelines]]): The current version of the article does not have any links to Wikipedia articles on related subjects. It should. Moreover, the lead section should follow the guidelines laid out [[wp:WP:LEAD|here]] - in particular, it should provide a concise definition of the subject. For reference formatting, various templates exist at Wikipedia that make life easy in terms of completing bibliographic metadata on the basis of a standard ID like DOI or PMID. Please let us know if you need assistance with any of that. --[[User:Daniel Mietchen|Daniel Mietchen]] 19:15, 17 April 2012 (PDT)
:I have started the wikification. Will get back to it. This should not affect the review. --[[User:Daniel Mietchen|Daniel Mietchen]] 21:10, 6 June 2012 (PDT)

::It seems like this wiki only includes the pmid template, is that correct? One or two of our citations has a DOI but not a PubMedID. No worries if not, I was just curious if I was just doing something wrong. --[[User:Zamanlui|Zamanlui]] 11:44, 14 June 2012 (PDT)

:::We use Wikipedia-derived templates very sparsely here, for reasons of licensing. To link to a doi, you can use something like [[doi:10.1371/journal.pcbi.1002445]] or [[doi:10.1371/journal.pcbi.1002446|this]]. --[[User:Daniel Mietchen|Daniel Mietchen]] 15:09, 27 June 2012 (PDT)

=== Image format ===
Figures 1 and 3 are currently provided as [[wp:PNG|PNG]] but would be much more reusable if available as [[wp:SVG|SVG]], so I would be grateful if you could upload a SVG version thereof. Thanks! --[[User:Daniel Mietchen|Daniel Mietchen]] 18:25, 21 September 2012 (PDT)

==  Review by Joshua Weitz ==

=== Summary ===
I think a wiki page on this topic is timely and needed.  Part of the reason is that the digital evolution field utilizes environments/jargon that are likely to be just as foreign to a molecular biologist as molecular biology is to a classically-trained computer scientist.  In addition, the digital evolution field has seen a number of major developments, coinciding with an increased interest in experimental evolution.  However, the current topic page has a long way to go to try and bridge this gap.  If it does, it could substantially help communication and cross-talk between computer scientists and evolutionary biologists.  I hope my comments are helpful in trying to reach this goal. In revising this page, please consider the following questions:

::''We appreciate very much the positive and constructive comments made by the reviewer. His concerns about this topic page are well supported and we have tried to take advantage of them for improving the page. We hope, as he certainly pushes for advance, that this topic page helps advance communication and cross-talk between computer scientists and evolutionary biologists. That is our ultimate goal. Indeed, these new topic pages by PLoS Computational Biology seem like a great step towards the sort of community required to bridge this gap, where authors can seed “living” articles on wikipedia.''

1. Is this topic page meant to enable a biologist to implement and/or understand how a particular digital model of coevolution works? Or, to help a CS person build digital evolution models?  Or both?  I think the objective needs to be clearer from the outset.

::''The goal is to make a bridge between these two research fields. This is a collaboration between an ecologist and computer scientists to introduce a new empirical tool for studying the evolution of species interaction networks in artificial evolving systems. The key term here is interaction networks, not only digital evolution (which has been studied for the last 15 years). To make this objective clearer, we have reorganized the sections of the topic page and explicitly highlighted this point in the new section entitled &quot;Inspiration&quot;. The last paragraph now reads:'' &quot;This topic page emphasizes new research avenues using digital evolution, where ecological interactions can evolve between antagonistic or mutualistic digital organisms. Since the emergence and diversification of coevolving interactions in a community context is difficult to study in nature, the use of self-replicating computer programs can help us understand how coevolution shapes the structure of species interaction networks and, in turn, how changes in the overall structure of the web (e.g., through extinction of taxa or the introduction of invasive species) affect the evolution of a given species. We believe that the concept of evolving digital ecological networks will create opportunities for cross-talk between computer scientists and evolutionary biologists&quot;.

2.  The article focuses on digital models of a certain kind, but does not discuss coevolutionary studies based on ODE models, many of which have internal states, e.g. see the work of Childs et al. (Evolution, 2012) (disclosure: I am a corresponding author on that study) and Weinberger et al. (PLoS Comp Biol, 2012) on coevolutionary dynamics induced by a newly discovered form of adaptive immunity in bacteria/archaea called “CRISPR/Cas immune defense”.  Do these models fit the definition?  I don’t think the authors necessarily need to include them, however my point is that the article should be clearer on its scope and what is meant by “computer programs”.  

::''We have tried to clarify this point in the definition of &quot;evolving digital ecological networks&quot;, at the beginning of the topic page, and in the “Digital organism” section. The novelty of our approach is to explore the networks of ecological interactions between digital organisms, i.e. &quot;self-replicating computer programs that ﻿evolve in an open-ended way&quot;, as they have been implemented and defined in artificial life software platforms like Avida. The goal of this topic page is not the introduction of a particular model of coevolution (that, as the reviewer said, can be studied using mathematical models based on ODEs), but a research platform for collecting data for studying different mechanisms of coevolution in a community context. To make this point clear, we have expanded the introductory section  and the description of the interactions between digital organisms in three subsections entitled &quot;Host-parasite interactions&quot;, &quot;Mutualistic  interactions&quot;, and &quot;Predator-prey interactions&quot;.''

3. What is the point of the research section? It is largely speculative, yet many articles have been written on AVIDA/Tierra/etc.  Are these research directions or conclusions from research?   

::''﻿The reviewer is definitely right. This question was also raised by the other reviewer. Since this is not a research paper, our aim is to highlight some open questions that can be addressed by using this approach (some of which we are already working on). Following the reviewer's suggestion, this section is now entitled &quot;Research directions&quot; (see also our related reply in the &quot;Minor comments&quot;).''

=== Major comments ===
1. I don’t think it is necessary to criticize experimental evolution studies as being too hard, too slow, etc. as a means to justify the use of digital coevolution studies.  In fact such criticism is counter-productive.  The reality is that Richard Lenski, his colleagues, and their peers, have been developing experimental methods to test biological evolution for decades. These methods are becoming increasingly standard, and at least for microbes, testing evolution is no longer a pie-in-the-sky idea.  I think greater caution and respect to the innovations of the experimentalists is in order here.   The section in the Introduction should be recast substantially. The point to be made is to emphasize the positive contribution that models can make in this area, because ultimately, biologists are interested in how evolution takes place in “real” systems, and not within the “digital world” (I say this knowing full well that there are an increasingly number of “real digital worlds” for which these studies may also be relevant).

::''We are aware that we have been overly critical of the literature on experimental biological evolution. This was due to our enthusiasm for the novel incorporation of ecology into digital evolutionary studies of communities of interacting organisms. Our goal does not focus on testing evolution (for which there is a rich body of knowledge), but on incorporating ecology in to experimental evolution studies. Indeed, we know the excellent work carried out by Richard Lenski and his team very well (the second author of this topic page is doing part of his PhD research in Lenski’s lab). However, the reviewer is certainly right when suggesting that our criticism is counter-productive. We have taken his advice and improved the introduction to emphasize the contribution that the digital evolution of interactions can make in this area (see our reply to this in the &quot;Minor comments&quot; section below).''

2. It is true that digital environments do not include the “limitations evolutionary biologists typically face”. However, utilizing digital environments comes with a substantial caveat: do the microscale rules influence the types of structures that evolutioanr biologists would like to understand?  If so, how then does the choice of “substrate” i.e., logic gates vs. nucleic acids, affect predictions?  I believe an additional section needs to be included on caveats in translating predictions of evolving digital communities to biological systems.  Otherwise the claims in the last paragraph of the Introduction may seem overly optimistic: “Evolving digital organisms within ecological networks can help to elucidate how selection on one species affects the evolution of links among the other species throughout the web”…. Why might this not be the case?  The lack of text on this topic will not be reassuring to a reader unfamiliar with this literature.

::''Although we are looking for general principles that can help understand what happens in ecological communities, it is true that we should include potential caveats when translating predictions of evolving digital webs to biological systems. In order to address these limitations we have incorporated the following paragraph at the end of the topic page:'' &quot;The study of self-replicating and evolving computer programs offers a tantalizing glimpse into the evolution of interactions among organisms that do not share any ancestry with biochemical life of Earth. This comes with potential caveats in translating predictions of evolving digital networks to biological ones. Mechanistic details differ substantially between interacting digital organisms and interacting organisms in nature. Nevertheless, they contain the necessary components for ongoing coevolutionary dynamics in large webs of interacting organisms. In spite of the differences between biological and digital evolution, we believe that the study of evolving digital ecological networks will help uncover general processes operating on and within biological ecological networks. Together with microbial experiments, they will create opportunities for further investigation into the interplay between ecological and evolutionary processes in large webs of interacting species&quot;.

=== Minor comments:===
====Stylistic====
* References seem to be missing/badly hyperlinked (i.e., lots of [wp:…] type of elements in the text)

::''We apologize for the formatting of the article upon review. We were likely in the process of adding more wikipedia links to the web version while it was being reviewed. We have fixed the links that were badly hyperlinked: patterns of interactions, simulation, stacks, insertions, deletions, and ecological networks. The use of hyperlinked elements was a requirement of the journal for the Topic Pages since &quot;at the point of publication, the Topic Page will be added to Wikipedia, becoming a living page that can be edited and updated by the community&quot;.''

====Introduction====
*	are not evolving -&gt; do not evolve

::Corrected.

*	Figure 1: species coevolving within large networks (shouldn’t there be a citation to the “diffuse coevolution” work from the 1980s and 1990s on these ideas)

::''The reviewer is correct, we should have referenced the &quot;diffuse coevolution&quot; ideas that Janzen originally proposed. We do want to be careful not to misinterpret diffuse coevolution to mean the confusion of pair-wise adaptation between interacting species, and rather that it is an additional level at which selective pressures may occur. In other words, we want to stress the importance of thinking about a network context where specific interactions between species exist and how those interactions shape coevolutionary pressures. The following sentences have been added to the introductory section:'' &quot;﻿The concept of diffuse coevolution, where adaptation is in response to a suite of biotic interactions, was the first step towards a unified framework between community ecology and coevolution. However, understanding how the individual interactions in interaction networks influence coevolution and conversely how coevolution influences the overall structure of networks requires an appreciation for how pair-wise interactions change based on their community context as well as diffuse coevolution. The focus is now on how reciprocal selection acts on the larger structure (e.g., topology) of webs of interacting species, not only on particular species&quot;.

*	Figure 3 is referenced in text before Figure 2 is.

::''We have corrected this by interchanging the order of the figures to follow the current, reorganized flow of the topic page.''

*	The examples section needs to take a step back, I feel I am midway through an article.  This is the first example of what a digital evolving organism is.  Please define and go slowly here.

::''It is true that the previous organization of the topic page was confusing (in part because the topic pages template is quite different from an standard research paper). We have now removed that section and expanded the “Implementation” section, including a better explanation of what a digital organism is and the types of interactions implemented so far.''

*	Figure 2 needs to be improved: where is the digital organism?  You talk about in the legend, but it is not labeled in the Figure.   I would suggest more of a multi-scale figure, step back and draw circles representing digital organisms, and then let us look inside to see what they’re made of, and then show how things change.  So much is happening in this Figure that I’m afraid only those who already know this field will understand it.

::''We believe this was a problem caused by the previous order of the figures. Figure 2 is now Figure 3. The new order allows the reader to grasp what a digital organism is and how the self-replication process takes place. With this change, we believe the reader is prepared to understand how the digital organism interacts with the environment by performing logical computations (tasks). The main message of the figure is not to illustrate what a digital organism is made of (which can be seen in what is now Figure 2), but to show that it can express different phenotypes depending on the tasks it performs. We believe this is the key figure of our topic page. Although we recognize that it condenses a lot of information, we think it is better to have all the panels in the same figure in order to facilitate the understanding of the piece as a whole. However, if the reviewer still feels it is better to split this figure in multiple parts, we will be willing to do so, since it depicts key elements of evolving digital ecological networks.''

====History====
*	The “Adding ecology” section is highly jargonized.  For example: “Phenotypic convergence in species within the same trophic level and trait complementarity in interacting partners have been recently identified as the outcome of the coevolutionary process in mutualistic networks using individual-based simulations.” What does this mean???

::''We agree with the reviewer about the organization and terminology used in this section. We have reorganized the topic page to improve the rationale behind the way interactions between digital organisms are implemented  in this artificial life software platform, including changing the highlighted phrases pointed out by the reviewer. We have removed the section &quot;Adding ecology&quot; and expanded the description of the interactions between digital organisms in three different subsections entitled “Host-parasite interactions”, &quot;Mutualistic  interactions&quot;, and &quot;Predator-prey interactions&quot;, all of them located within the section &quot;Digital interactions&quot;.'' 

*	Tierra has no wiki page.  Avida has a minimal page, and yet the current history does not really fill in the gaps as well.  What is the plan to bulk this up?

::''We would like to thank the reviewer for pointing out our lack of a hyperlink to the Tierra wiki page, http://en.wikipedia.org/wiki/Tierra_(computer_simulation), and it is now referenced and linked in the main text (&quot;Coreworld subsection&quot;). By following an external link within that wiki page, the Tierra home page (http://life.ou.edu/tierra/) can be reached. The later has quite a lot information about this artificial life software platform. However, it is true that Avida has a minimal page in Wikipedia (http://en.wikipedia.org/w/index.php?title=Avida). But, from that wiki page there is an external link pointing to the Avida download page (http://avida.devosoft.org/). Nevertheless, in order to facilitate the reader's access to the Avida research platform, we have included the following sentence in the &quot;Avida&quot; subsection:'' &quot;﻿Devolab (http://devolab.msu.edu/) at the BEACON center currently continues the development of the Avida digital evolution research platform&quot;. ''While we agree that the history section is short, we do not think that this topic page is the appropriate outlet for a broader treatment of the digital life’s history. Instead we aimed to provide enough context for those interested in the history of the field to find further information.'' 

====Implementation====
*	Figure 3: “the experimenter” -&gt; “the modeler”. 

::''We don’t agree with the reviewer here. Avida is a experimental research tool in which researchers design experiments, not models.''

*       Figure 3: Also there are many undefined terms here.  Does a non-CS person need to know these details?  What are the letters?  Why are there two circles?  The animation seems beautiful, but I would strongly suggest a voiceover to link the animation and the caption.  The animation lasts for 30 seconds, but just reading the caption quickly takes longer than that.  I would suggest a voice-over (or closed-caption text) that walks the reader slowly through this Figure.  This is a key Figure and yet right now, for non-experts, the mental leap between this figure and the caption will be difficult to say the least.

::''In order to have a smooth flow while keeping the reader engaged, Figure 3 is now Figure 2. We have expanded the text in the figure legend in order to improve the clarity of what a digital organism is. We explicitly made reference to what is located on the right and on the left:'' “&quot;The circular genome of a digital organism, on the left, consists of a set of instructions (represented here as letters)&quot;. [...] &quot;The experimenter determines the probability of mutations, such as copy mutations that occur when occasionally instructions are copied incorrectly, and instead a randomly chosen instruction is written (as it can be seen in the offspring, on the right)&quot;. ''It is true that reading the caption takes longer than watching the animation. However, we honestly believe that the main message of the figure can be understood with a quick look at it, since it only represents the set of instructions a digital organism is made of and how mutations can occur during the copy process. Explaining what each instruction means will reduce the readability of the topic page. The reference and the direct link to Avida-ED is given at the end of the legend so that anyone interested in more details can easily get them. We agree that the description of the three pointers is too detailed for life scientists, but we decided to explain them since they appear during the animation. If we are not wrong, the animation will appear only in the wiki page, while in the printed topic page this figure will show the last frame of the animation. That is, it will depict the two digital organisms (the parent on the left and the offspring on the right) at the end of the self-replication process. For the printed version the following sentences (those we think are pointed out by the reviewer as too detailed and unnecessary) can be removed, reducing the time needed for reading the figure legend:'' &quot;﻿Initially, all three hardware pointers are in the same location, the r instruction. As execution begins, the instruction pointer (indicated by an i) advances. The first few instructions allocate space for the offspring, and move the write-head pointer into that space (indicated by a w). The flow pointer, indicated by an f, is used to move other pointers, such as the instruction pointer, to specified locations. The process of self replication is carried out by a set of instructions at the end of the genome commonly referred to as the copy-loop. When execution reaches the copy-loop, the flow pointer is used to re-enter a loop that advances the read and write heads and copies instructions from the parent genome (read-head) to the offspring genome (write-head). Arcs inside the circular genome represent the execution flow, showing most of the CPU cycles being spent during the copying process&quot;.

*	32-bit? Really?  Is 64-bit or 16-bit not allowed?

::''The reviewer was correct in pointing out that this was an unnecessary detail to include. The reference has since been removed. But, to answer the reviewers question: any number of bits may be used, but 16 is short enough to occasionally trigger false-positives during evolutionary runs, 32 is sufficient not to, and thus 64 is overkill.'' 

*	The reference to nand is obscure.  I assume it’s because nand is a universal gate, but do others?  Shouldn’t you say this?

::''We chose to mention NAND since it the only logic function included in Avida’s genetic code by default, and computer scientists may be interested in this particular detail. We have added more context and mentioned that NAND is a universal logic function to this section:'' &quot;Digital organisms can acquire random binary numbers from the environment and are able to manipulate them using their genetic programing language, which includes the logic instruction NAND. With only this logic instruction, digital organisms can compute any other task by stringing together various operations since NAND is a universal logic function&quot;.

*	Figure 4 animation does not work on my browser.

::''The technical editor for Topic Pages (Daniel Mietchen) will help on this. If we are right, the animation will appear only in the wiki page. We believe that the figure legend is clear enough, at it is now, even if it depicts the last frame of the animation. We hope the reviewer can watch the animation now, or at least, one of its frames.''

====Research====
*	Please do not criticize experimentalists unnecessarily as a justification for your argument, e.g.: “but those data are completely lacking for natural systems.” Let me point out a compilation of phage-bacteria interaction networks, including evolutionary studies, by my group: Flores et al. PNAS (2011).  Obviously a complete evolutionary history in each study is not available, but the idea that the data is “completely lacking” overstates the case: http://www.pnas.org/content/early/2011/06/23/1101595108.abstract.  In addition Justin Meyer (who is acknowledged on this page) has done experimental coevolution between phages and bacteria, including sequencing and found very intriguing patterns of how coevolution takes place.  Again, it’s not everything, but it’s not “completely lacking” either.
*	This section is rather short, what is the objective?

==  Review by Chris Adami ==

This is an interesting topic page, highlighting a new usage of digital evolution: the evolution of antagonistic and/or mutualistic interactions between digital organisms. While there are Wiki pages for both Avida and [[wp:Tierra_(computer simulation)|Tierra]], it is nice to see some of the history of digital life research covered here. The piece is perhaps a little heavy-handed in dealing with experimental evolution work (as noted by the first reviewer), but this is easily amended. It is difficult for me to assess how accessible this piece is to life scientists (perhaps because I'm too familiar with Avida), but in my experience readers fill in missing details by reading the literature. 

I think that the section &quot;Adding ecology&quot; should be expanded to make it clearer. Also, I am unsure about whether limited resources are used in the host-parasite interactions, and what the impact of those are. Finally, mutualistic interactions are barely explained. How do parasites interact mutualistically with the host? Or are mutualistic interactions only possible for non-parasitic interactions between avidian hosts?

The section &quot;Research&quot; should probably be entitled &quot;Research Questions&quot;, because that's really what is presented there. Perhaps another question that can be addressed here is the stability of the networks that form. This is a very controversial  topic, and there is a recent paper in Science http://www.sciencemag.org/content/337/6092/349.abstract that discusses the stability of ecological networks with mixed interaction types (antagonistic and mutualistic). The formation and evolution of these networks is not well-studied, and perhaps digital organism are a way to address the stability issue from an &quot;experimental&quot; point of view.

Minor comment: in the Acknowledgements, perhaps the word &quot;largely&quot; should be replaced, because it implies that the comments of those that are thanked improved the manuscript &quot;for the most part&quot; only. Unless this is precisely what the authors intend to imply.</text>
    </revision>
    <revision>
      <id>1871</id>
      <timestamp>2012-10-05T10:32:53Z</timestamp>
      <contributor>
        <username>Mfortuna</username>
        <id>10</id>
      </contributor>
      <text xml:space="preserve" bytes="29119">== Wikification ==

Thanks for the first draft. A few pointers to wikification (now made more explicit in the [[Topic Pages|Topic Page guidelines]]): The current version of the article does not have any links to Wikipedia articles on related subjects. It should. Moreover, the lead section should follow the guidelines laid out [[wp:WP:LEAD|here]] - in particular, it should provide a concise definition of the subject. For reference formatting, various templates exist at Wikipedia that make life easy in terms of completing bibliographic metadata on the basis of a standard ID like DOI or PMID. Please let us know if you need assistance with any of that. --[[User:Daniel Mietchen|Daniel Mietchen]] 19:15, 17 April 2012 (PDT)
:I have started the wikification. Will get back to it. This should not affect the review. --[[User:Daniel Mietchen|Daniel Mietchen]] 21:10, 6 June 2012 (PDT)

::It seems like this wiki only includes the pmid template, is that correct? One or two of our citations has a DOI but not a PubMedID. No worries if not, I was just curious if I was just doing something wrong. --[[User:Zamanlui|Zamanlui]] 11:44, 14 June 2012 (PDT)

:::We use Wikipedia-derived templates very sparsely here, for reasons of licensing. To link to a doi, you can use something like [[doi:10.1371/journal.pcbi.1002445]] or [[doi:10.1371/journal.pcbi.1002446|this]]. --[[User:Daniel Mietchen|Daniel Mietchen]] 15:09, 27 June 2012 (PDT)

=== Image format ===
Figures 1 and 3 are currently provided as [[wp:PNG|PNG]] but would be much more reusable if available as [[wp:SVG|SVG]], so I would be grateful if you could upload a SVG version thereof. Thanks! --[[User:Daniel Mietchen|Daniel Mietchen]] 18:25, 21 September 2012 (PDT)

==  Review by Joshua Weitz ==

=== Summary ===
I think a wiki page on this topic is timely and needed.  Part of the reason is that the digital evolution field utilizes environments/jargon that are likely to be just as foreign to a molecular biologist as molecular biology is to a classically-trained computer scientist.  In addition, the digital evolution field has seen a number of major developments, coinciding with an increased interest in experimental evolution.  However, the current topic page has a long way to go to try and bridge this gap.  If it does, it could substantially help communication and cross-talk between computer scientists and evolutionary biologists.  I hope my comments are helpful in trying to reach this goal. In revising this page, please consider the following questions:

::''We appreciate very much the positive and constructive comments made by the reviewer. His concerns about this topic page are well supported and we have tried to take advantage of them for improving the page. We hope, as he certainly pushes for advance, that this topic page helps advance communication and cross-talk between computer scientists and evolutionary biologists. That is our ultimate goal. Indeed, these new topic pages by PLoS Computational Biology seem like a great step towards the sort of community required to bridge this gap, where authors can seed “living” articles on wikipedia.''

1. Is this topic page meant to enable a biologist to implement and/or understand how a particular digital model of coevolution works? Or, to help a CS person build digital evolution models?  Or both?  I think the objective needs to be clearer from the outset.

::''The goal is to make a bridge between these two research fields. This is a collaboration between an ecologist and computer scientists to introduce a new empirical tool for studying the evolution of species interaction networks in artificial evolving systems. The key term here is interaction networks, not only digital evolution (which has been studied for the last 15 years). To make this objective clearer, we have reorganized the sections of the topic page and explicitly highlighted this point in the new section entitled &quot;Inspiration&quot;. The last paragraph now reads:'' &quot;This topic page emphasizes new research avenues using digital evolution, where ecological interactions can evolve between antagonistic or mutualistic digital organisms. Since the emergence and diversification of coevolving interactions in a community context is difficult to study in nature, the use of self-replicating computer programs can help us understand how coevolution shapes the structure of species interaction networks and, in turn, how changes in the overall structure of the web (e.g., through extinction of taxa or the introduction of invasive species) affect the evolution of a given species. We believe that the concept of evolving digital ecological networks will create opportunities for cross-talk between computer scientists and evolutionary biologists&quot;.

2.  The article focuses on digital models of a certain kind, but does not discuss coevolutionary studies based on ODE models, many of which have internal states, e.g. see the work of Childs et al. (Evolution, 2012) (disclosure: I am a corresponding author on that study) and Weinberger et al. (PLoS Comp Biol, 2012) on coevolutionary dynamics induced by a newly discovered form of adaptive immunity in bacteria/archaea called “CRISPR/Cas immune defense”.  Do these models fit the definition?  I don’t think the authors necessarily need to include them, however my point is that the article should be clearer on its scope and what is meant by “computer programs”.  

::''We have tried to clarify this point in the definition of &quot;evolving digital ecological networks&quot;, at the beginning of the topic page, and in the “Digital organism” section. The novelty of our approach is to explore the networks of ecological interactions between digital organisms, i.e. &quot;self-replicating computer programs that ﻿evolve in an open-ended way&quot;, as they have been implemented and defined in artificial life software platforms like Avida. The goal of this topic page is not the introduction of a particular model of coevolution (that, as the reviewer said, can be studied using mathematical models based on ODEs), but a research platform for collecting data for studying different mechanisms of coevolution in a community context. To make this point clear, we have expanded the introductory section  and the description of the interactions between digital organisms in three subsections entitled &quot;Host-parasite interactions&quot;, &quot;Mutualistic  interactions&quot;, and &quot;Predator-prey interactions&quot;.''

3. What is the point of the research section? It is largely speculative, yet many articles have been written on AVIDA/Tierra/etc.  Are these research directions or conclusions from research?   

::''﻿The reviewer is definitely right. This question was also raised by the other reviewer. Since this is not a research paper, our aim is to highlight some open questions that can be addressed by using this approach (some of which we are already working on). Following the reviewer's suggestion, this section is now entitled &quot;Research directions&quot; (see also our related reply in the &quot;Minor comments&quot;).''

=== Major comments ===
1. I don’t think it is necessary to criticize experimental evolution studies as being too hard, too slow, etc. as a means to justify the use of digital coevolution studies.  In fact such criticism is counter-productive.  The reality is that Richard Lenski, his colleagues, and their peers, have been developing experimental methods to test biological evolution for decades. These methods are becoming increasingly standard, and at least for microbes, testing evolution is no longer a pie-in-the-sky idea.  I think greater caution and respect to the innovations of the experimentalists is in order here.   The section in the Introduction should be recast substantially. The point to be made is to emphasize the positive contribution that models can make in this area, because ultimately, biologists are interested in how evolution takes place in “real” systems, and not within the “digital world” (I say this knowing full well that there are an increasingly number of “real digital worlds” for which these studies may also be relevant).

::''We are aware that we have been overly critical of the literature on experimental biological evolution. This was due to our enthusiasm for the novel incorporation of ecology into digital evolutionary studies of communities of interacting organisms. Our goal does not focus on testing evolution (for which there is a rich body of knowledge), but on incorporating ecology in to experimental evolution studies. Indeed, we know the excellent work carried out by Richard Lenski and his team very well (the second author of this topic page is doing part of his PhD research in Lenski’s lab). However, the reviewer is certainly right when suggesting that our criticism is counter-productive. We have taken his advice and improved the introduction to emphasize the contribution that the digital evolution of interactions can make in this area (see our reply to this in the &quot;Minor comments&quot; section below).''

2. It is true that digital environments do not include the “limitations evolutionary biologists typically face”. However, utilizing digital environments comes with a substantial caveat: do the microscale rules influence the types of structures that evolutioanr biologists would like to understand?  If so, how then does the choice of “substrate” i.e., logic gates vs. nucleic acids, affect predictions?  I believe an additional section needs to be included on caveats in translating predictions of evolving digital communities to biological systems.  Otherwise the claims in the last paragraph of the Introduction may seem overly optimistic: “Evolving digital organisms within ecological networks can help to elucidate how selection on one species affects the evolution of links among the other species throughout the web”…. Why might this not be the case?  The lack of text on this topic will not be reassuring to a reader unfamiliar with this literature.

::''Although we are looking for general principles that can help understand what happens in ecological communities, it is true that we should include potential caveats when translating predictions of evolving digital webs to biological systems. In order to address these limitations we have incorporated the following paragraph at the end of the topic page:'' &quot;The study of self-replicating and evolving computer programs offers a tantalizing glimpse into the evolution of interactions among organisms that do not share any ancestry with biochemical life of Earth. This comes with potential caveats in translating predictions of evolving digital networks to biological ones. Mechanistic details differ substantially between interacting digital organisms and interacting organisms in nature. Nevertheless, they contain the necessary components for ongoing coevolutionary dynamics in large webs of interacting organisms. In spite of the differences between biological and digital evolution, we believe that the study of evolving digital ecological networks will help uncover general processes operating on and within biological ecological networks. Together with microbial experiments, they will create opportunities for further investigation into the interplay between ecological and evolutionary processes in large webs of interacting species&quot;.

=== Minor comments:===
====Stylistic====
* References seem to be missing/badly hyperlinked (i.e., lots of [wp:…] type of elements in the text)

::''We apologize for the formatting of the article upon review. We were likely in the process of adding more wikipedia links to the web version while it was being reviewed. We have fixed the links that were badly hyperlinked: patterns of interactions, simulation, stacks, insertions, deletions, and ecological networks. The use of hyperlinked elements was a requirement of the journal for the Topic Pages since &quot;at the point of publication, the Topic Page will be added to Wikipedia, becoming a living page that can be edited and updated by the community&quot;.''

====Introduction====
*	are not evolving -&gt; do not evolve

::Corrected.

*	Figure 1: species coevolving within large networks (shouldn’t there be a citation to the “diffuse coevolution” work from the 1980s and 1990s on these ideas)

::''The reviewer is correct, we should have referenced the &quot;diffuse coevolution&quot; ideas that Janzen originally proposed. We do want to be careful not to misinterpret diffuse coevolution to mean the confusion of pair-wise adaptation between interacting species, and rather that it is an additional level at which selective pressures may occur. In other words, we want to stress the importance of thinking about a network context where specific interactions between species exist and how those interactions shape coevolutionary pressures. The following sentences have been added to the introductory section:'' &quot;﻿The concept of diffuse coevolution, where adaptation is in response to a suite of biotic interactions, was the first step towards a unified framework between community ecology and coevolution. However, understanding how the individual interactions in interaction networks influence coevolution and conversely how coevolution influences the overall structure of networks requires an appreciation for how pair-wise interactions change based on their community context as well as diffuse coevolution. The focus is now on how reciprocal selection acts on the larger structure (e.g., topology) of webs of interacting species, not only on particular species&quot;.

*	Figure 3 is referenced in text before Figure 2 is.

::''We have corrected this by interchanging the order of the figures to follow the current, reorganized flow of the topic page.''

*	The examples section needs to take a step back, I feel I am midway through an article.  This is the first example of what a digital evolving organism is.  Please define and go slowly here.

::''It is true that the previous organization of the topic page was confusing (in part because the topic pages template is quite different from an standard research paper). We have now removed that section and expanded the “Implementation” section, including a better explanation of what a digital organism is and the types of interactions implemented so far.''

*	Figure 2 needs to be improved: where is the digital organism?  You talk about in the legend, but it is not labeled in the Figure.   I would suggest more of a multi-scale figure, step back and draw circles representing digital organisms, and then let us look inside to see what they’re made of, and then show how things change.  So much is happening in this Figure that I’m afraid only those who already know this field will understand it.

::''We believe this was a problem caused by the previous order of the figures. Figure 2 is now Figure 3. The new order allows the reader to grasp what a digital organism is and how the self-replication process takes place. With this change, we believe the reader is prepared to understand how the digital organism interacts with the environment by performing logical computations (tasks). The main message of the figure is not to illustrate what a digital organism is made of (which can be seen in what is now Figure 2), but to show that it can express different phenotypes depending on the tasks it performs. We believe this is the key figure of our topic page. Although we recognize that it condenses a lot of information, we think it is better to have all the panels in the same figure in order to facilitate the understanding of the piece as a whole. However, if the reviewer still feels it is better to split this figure in multiple parts, we will be willing to do so, since it depicts key elements of evolving digital ecological networks.''

====History====
*	The “Adding ecology” section is highly jargonized.  For example: “Phenotypic convergence in species within the same trophic level and trait complementarity in interacting partners have been recently identified as the outcome of the coevolutionary process in mutualistic networks using individual-based simulations.” What does this mean???

::''We agree with the reviewer about the organization and terminology used in this section. We have reorganized the topic page to improve the rationale behind the way interactions between digital organisms are implemented  in this artificial life software platform, including changing the highlighted phrases pointed out by the reviewer. We have removed the section &quot;Adding ecology&quot; and expanded the description of the interactions between digital organisms in three different subsections entitled “Host-parasite interactions”, &quot;Mutualistic  interactions&quot;, and &quot;Predator-prey interactions&quot;, all of them located within the section &quot;Digital interactions&quot;.'' 

*	Tierra has no wiki page.  Avida has a minimal page, and yet the current history does not really fill in the gaps as well.  What is the plan to bulk this up?

::''We would like to thank the reviewer for pointing out our lack of a hyperlink to the Tierra wiki page, http://en.wikipedia.org/wiki/Tierra_(computer_simulation), and it is now referenced and linked in the main text (&quot;Coreworld subsection&quot;). By following an external link within that wiki page, the Tierra home page (http://life.ou.edu/tierra/) can be reached. The later has quite a lot information about this artificial life software platform. However, it is true that Avida has a minimal page in Wikipedia (http://en.wikipedia.org/w/index.php?title=Avida). But, from that wiki page there is an external link pointing to the Avida download page (http://avida.devosoft.org/). Nevertheless, in order to facilitate the reader's access to the Avida research platform, we have included the following sentence in the &quot;Avida&quot; subsection:'' &quot;﻿Devolab (http://devolab.msu.edu/) at the BEACON center currently continues the development of the Avida digital evolution research platform&quot;. ''While we agree that the history section is short, we do not think that this topic page is the appropriate outlet for a broader treatment of the digital life’s history. Instead we aimed to provide enough context for those interested in the history of the field to find further information.'' 

====Implementation====
*	Figure 3: “the experimenter” -&gt; “the modeler”. 

::''We don’t agree with the reviewer here. Avida is a experimental research tool in which researchers design experiments, not models.''

*       Figure 3: Also there are many undefined terms here.  Does a non-CS person need to know these details?  What are the letters?  Why are there two circles?  The animation seems beautiful, but I would strongly suggest a voiceover to link the animation and the caption.  The animation lasts for 30 seconds, but just reading the caption quickly takes longer than that.  I would suggest a voice-over (or closed-caption text) that walks the reader slowly through this Figure.  This is a key Figure and yet right now, for non-experts, the mental leap between this figure and the caption will be difficult to say the least.

::''In order to have a smooth flow while keeping the reader engaged, Figure 3 is now Figure 2. We have expanded the text in the figure legend in order to improve the clarity of what a digital organism is. We explicitly made reference to what is located on the right and on the left:'' “&quot;The circular genome of a digital organism, on the left, consists of a set of instructions (represented here as letters)&quot;. [...] &quot;The experimenter determines the probability of mutations, such as copy mutations that occur when occasionally instructions are copied incorrectly, and instead a randomly chosen instruction is written (as it can be seen in the offspring, on the right)&quot;. ''It is true that reading the caption takes longer than watching the animation. However, we honestly believe that the main message of the figure can be understood with a quick look at it, since it only represents the set of instructions a digital organism is made of and how mutations can occur during the copy process. Explaining what each instruction means will reduce the readability of the topic page. The reference and the direct link to Avida-ED is given at the end of the legend so that anyone interested in more details can easily get them. We agree that the description of the three pointers is too detailed for life scientists, but we decided to explain them since they appear during the animation. If we are not wrong, the animation will appear only in the wiki page, while in the printed topic page this figure will show the last frame of the animation. That is, it will depict the two digital organisms (the parent on the left and the offspring on the right) at the end of the self-replication process. For the printed version the following sentences (those we think are pointed out by the reviewer as too detailed and unnecessary) can be removed, reducing the time needed for reading the figure legend:'' &quot;﻿Initially, all three hardware pointers are in the same location, the r instruction. As execution begins, the instruction pointer (indicated by an i) advances. The first few instructions allocate space for the offspring, and move the write-head pointer into that space (indicated by a w). The flow pointer, indicated by an f, is used to move other pointers, such as the instruction pointer, to specified locations. The process of self replication is carried out by a set of instructions at the end of the genome commonly referred to as the copy-loop. When execution reaches the copy-loop, the flow pointer is used to re-enter a loop that advances the read and write heads and copies instructions from the parent genome (read-head) to the offspring genome (write-head). Arcs inside the circular genome represent the execution flow, showing most of the CPU cycles being spent during the copying process&quot;.

*	32-bit? Really?  Is 64-bit or 16-bit not allowed?

::''The reviewer was correct in pointing out that this was an unnecessary detail to include. The reference has since been removed. But, to answer the reviewers question: any number of bits may be used, but 16 is short enough to occasionally trigger false-positives during evolutionary runs, 32 is sufficient not to, and thus 64 is overkill.'' 

*	The reference to nand is obscure.  I assume it’s because nand is a universal gate, but do others?  Shouldn’t you say this?

::''We chose to mention NAND since it the only logic function included in Avida’s genetic code by default, and computer scientists may be interested in this particular detail. We have added more context and mentioned that NAND is a universal logic function to this section:'' &quot;Digital organisms can acquire random binary numbers from the environment and are able to manipulate them using their genetic programing language, which includes the logic instruction NAND. With only this logic instruction, digital organisms can compute any other task by stringing together various operations since NAND is a universal logic function&quot;.

*	Figure 4 animation does not work on my browser.

::''The technical editor for Topic Pages (Daniel Mietchen) will help on this. If we are right, the animation will appear only in the wiki page. We believe that the figure legend is clear enough, at it is now, even if it depicts the last frame of the animation. We hope the reviewer can watch the animation now, or at least, one of its frames.''

====Research====
*	Please do not criticize experimentalists unnecessarily as a justification for your argument, e.g.: “but those data are completely lacking for natural systems.” Let me point out a compilation of phage-bacteria interaction networks, including evolutionary studies, by my group: Flores et al. PNAS (2011).  Obviously a complete evolutionary history in each study is not available, but the idea that the data is “completely lacking” overstates the case: http://www.pnas.org/content/early/2011/06/23/1101595108.abstract.  In addition Justin Meyer (who is acknowledged on this page) has done experimental coevolution between phages and bacteria, including sequencing and found very intriguing patterns of how coevolution takes place.  Again, it’s not everything, but it’s not “completely lacking” either.

::''As we said above, we have been overly critical of the literature on experimental biological evolution. We consider it a mistake to have excluded the meta-analysis of laboratory studies carried out by Weitz and his team, since that paper studies host-phage interactions across a broad spectrum of taxa, habitat and mode selection. This is a very good review of the empirical biological evolutionary studies of interacting taxa in a community context. The nested structure found and the absence of evidence for modularity is, to our knowledge, the first step towards investigating the interplay between evolutionary processes and network structure in laboratory experiments. Recognition of that paper is clearly needed since it lays at the heart of the main goal of this topic page. Accordingly, we have commented on the main messages of that paper in our introductory section:'' &quot;The challenge of studying coevolution in a community context can be addressed theoretically via mathematical modeling and simulation, by looking at the ancient footprint of the evolutionary history that still persists in ecological patterns we observe today, and by performing experiments with microorganisms in the laboratory. In spite of the long time scales involved and the substantial effort that is necessary to isolate and quantify small samples, the latter approach of testing biological evolution in the lab has been successful over the last two decades. Studying the evolution of interspecific interactions has been, however, a much more difficult task when dealing with webs of multiple interacting species. The meta-analysis of host-phage interactions across a broad spectrum of taxa and habitat carried out by Flores and his team encapsulates efforts in laboratory experiments to explore coevolving interactions in a community context. This work is one of the first steps towards experimental investigation of the interplay between evolutionary processes and network structure in biological systems&quot;. ''We have also included a reference to Justin Meyer’s paper, which was published after our original submission. We thank the reviewer for reminding us to add this before finalizing it.'' 

*	This section is rather short, what is the objective?

:: ﻿''Since the goal of the Topic Pages is to introduce a new computational method to a broad audience emphasizing its potential as a research tool, we have presented some open questions that can be addressed by using this approach here. Following the reviewer suggestion (see his &quot;Summary&quot;), this section is now entitled &quot;Research directions&quot;. As was suggested by the second reviewer, we have now added a very interesting question regarding the diversity-stability debate when different types of interactions are taken into account.''

==  Review by Chris Adami ==

This is an interesting topic page, highlighting a new usage of digital evolution: the evolution of antagonistic and/or mutualistic interactions between digital organisms. While there are Wiki pages for both Avida and [[wp:Tierra_(computer simulation)|Tierra]], it is nice to see some of the history of digital life research covered here. The piece is perhaps a little heavy-handed in dealing with experimental evolution work (as noted by the first reviewer), but this is easily amended. It is difficult for me to assess how accessible this piece is to life scientists (perhaps because I'm too familiar with Avida), but in my experience readers fill in missing details by reading the literature. 

I think that the section &quot;Adding ecology&quot; should be expanded to make it clearer. Also, I am unsure about whether limited resources are used in the host-parasite interactions, and what the impact of those are. Finally, mutualistic interactions are barely explained. How do parasites interact mutualistically with the host? Or are mutualistic interactions only possible for non-parasitic interactions between avidian hosts?

The section &quot;Research&quot; should probably be entitled &quot;Research Questions&quot;, because that's really what is presented there. Perhaps another question that can be addressed here is the stability of the networks that form. This is a very controversial  topic, and there is a recent paper in Science http://www.sciencemag.org/content/337/6092/349.abstract that discusses the stability of ecological networks with mixed interaction types (antagonistic and mutualistic). The formation and evolution of these networks is not well-studied, and perhaps digital organism are a way to address the stability issue from an &quot;experimental&quot; point of view.

Minor comment: in the Acknowledgements, perhaps the word &quot;largely&quot; should be replaced, because it implies that the comments of those that are thanked improved the manuscript &quot;for the most part&quot; only. Unless this is precisely what the authors intend to imply.</text>
    </revision>
    <revision>
      <id>1872</id>
      <timestamp>2012-10-05T10:42:33Z</timestamp>
      <contributor>
        <username>Mfortuna</username>
        <id>10</id>
      </contributor>
      <comment>/* Review by Chris Adami */</comment>
      <text xml:space="preserve" bytes="34266">== Wikification ==

Thanks for the first draft. A few pointers to wikification (now made more explicit in the [[Topic Pages|Topic Page guidelines]]): The current version of the article does not have any links to Wikipedia articles on related subjects. It should. Moreover, the lead section should follow the guidelines laid out [[wp:WP:LEAD|here]] - in particular, it should provide a concise definition of the subject. For reference formatting, various templates exist at Wikipedia that make life easy in terms of completing bibliographic metadata on the basis of a standard ID like DOI or PMID. Please let us know if you need assistance with any of that. --[[User:Daniel Mietchen|Daniel Mietchen]] 19:15, 17 April 2012 (PDT)
:I have started the wikification. Will get back to it. This should not affect the review. --[[User:Daniel Mietchen|Daniel Mietchen]] 21:10, 6 June 2012 (PDT)

::It seems like this wiki only includes the pmid template, is that correct? One or two of our citations has a DOI but not a PubMedID. No worries if not, I was just curious if I was just doing something wrong. --[[User:Zamanlui|Zamanlui]] 11:44, 14 June 2012 (PDT)

:::We use Wikipedia-derived templates very sparsely here, for reasons of licensing. To link to a doi, you can use something like [[doi:10.1371/journal.pcbi.1002445]] or [[doi:10.1371/journal.pcbi.1002446|this]]. --[[User:Daniel Mietchen|Daniel Mietchen]] 15:09, 27 June 2012 (PDT)

=== Image format ===
Figures 1 and 3 are currently provided as [[wp:PNG|PNG]] but would be much more reusable if available as [[wp:SVG|SVG]], so I would be grateful if you could upload a SVG version thereof. Thanks! --[[User:Daniel Mietchen|Daniel Mietchen]] 18:25, 21 September 2012 (PDT)

==  Review by Joshua Weitz ==

=== Summary ===
I think a wiki page on this topic is timely and needed.  Part of the reason is that the digital evolution field utilizes environments/jargon that are likely to be just as foreign to a molecular biologist as molecular biology is to a classically-trained computer scientist.  In addition, the digital evolution field has seen a number of major developments, coinciding with an increased interest in experimental evolution.  However, the current topic page has a long way to go to try and bridge this gap.  If it does, it could substantially help communication and cross-talk between computer scientists and evolutionary biologists.  I hope my comments are helpful in trying to reach this goal. In revising this page, please consider the following questions:

::''We appreciate very much the positive and constructive comments made by the reviewer. His concerns about this topic page are well supported and we have tried to take advantage of them for improving the page. We hope, as he certainly pushes for advance, that this topic page helps advance communication and cross-talk between computer scientists and evolutionary biologists. That is our ultimate goal. Indeed, these new topic pages by PLoS Computational Biology seem like a great step towards the sort of community required to bridge this gap, where authors can seed “living” articles on wikipedia.''

1. Is this topic page meant to enable a biologist to implement and/or understand how a particular digital model of coevolution works? Or, to help a CS person build digital evolution models?  Or both?  I think the objective needs to be clearer from the outset.

::''The goal is to make a bridge between these two research fields. This is a collaboration between an ecologist and computer scientists to introduce a new empirical tool for studying the evolution of species interaction networks in artificial evolving systems. The key term here is interaction networks, not only digital evolution (which has been studied for the last 15 years). To make this objective clearer, we have reorganized the sections of the topic page and explicitly highlighted this point in the new section entitled &quot;Inspiration&quot;. The last paragraph now reads:'' &quot;This topic page emphasizes new research avenues using digital evolution, where ecological interactions can evolve between antagonistic or mutualistic digital organisms. Since the emergence and diversification of coevolving interactions in a community context is difficult to study in nature, the use of self-replicating computer programs can help us understand how coevolution shapes the structure of species interaction networks and, in turn, how changes in the overall structure of the web (e.g., through extinction of taxa or the introduction of invasive species) affect the evolution of a given species. We believe that the concept of evolving digital ecological networks will create opportunities for cross-talk between computer scientists and evolutionary biologists&quot;.

2.  The article focuses on digital models of a certain kind, but does not discuss coevolutionary studies based on ODE models, many of which have internal states, e.g. see the work of Childs et al. (Evolution, 2012) (disclosure: I am a corresponding author on that study) and Weinberger et al. (PLoS Comp Biol, 2012) on coevolutionary dynamics induced by a newly discovered form of adaptive immunity in bacteria/archaea called “CRISPR/Cas immune defense”.  Do these models fit the definition?  I don’t think the authors necessarily need to include them, however my point is that the article should be clearer on its scope and what is meant by “computer programs”.  

::''We have tried to clarify this point in the definition of &quot;evolving digital ecological networks&quot;, at the beginning of the topic page, and in the “Digital organism” section. The novelty of our approach is to explore the networks of ecological interactions between digital organisms, i.e. &quot;self-replicating computer programs that ﻿evolve in an open-ended way&quot;, as they have been implemented and defined in artificial life software platforms like Avida. The goal of this topic page is not the introduction of a particular model of coevolution (that, as the reviewer said, can be studied using mathematical models based on ODEs), but a research platform for collecting data for studying different mechanisms of coevolution in a community context. To make this point clear, we have expanded the introductory section  and the description of the interactions between digital organisms in three subsections entitled &quot;Host-parasite interactions&quot;, &quot;Mutualistic  interactions&quot;, and &quot;Predator-prey interactions&quot;.''

3. What is the point of the research section? It is largely speculative, yet many articles have been written on AVIDA/Tierra/etc.  Are these research directions or conclusions from research?   

::''﻿The reviewer is definitely right. This question was also raised by the other reviewer. Since this is not a research paper, our aim is to highlight some open questions that can be addressed by using this approach (some of which we are already working on). Following the reviewer's suggestion, this section is now entitled &quot;Research directions&quot; (see also our related reply in the &quot;Minor comments&quot;).''

=== Major comments ===
1. I don’t think it is necessary to criticize experimental evolution studies as being too hard, too slow, etc. as a means to justify the use of digital coevolution studies.  In fact such criticism is counter-productive.  The reality is that Richard Lenski, his colleagues, and their peers, have been developing experimental methods to test biological evolution for decades. These methods are becoming increasingly standard, and at least for microbes, testing evolution is no longer a pie-in-the-sky idea.  I think greater caution and respect to the innovations of the experimentalists is in order here.   The section in the Introduction should be recast substantially. The point to be made is to emphasize the positive contribution that models can make in this area, because ultimately, biologists are interested in how evolution takes place in “real” systems, and not within the “digital world” (I say this knowing full well that there are an increasingly number of “real digital worlds” for which these studies may also be relevant).

::''We are aware that we have been overly critical of the literature on experimental biological evolution. This was due to our enthusiasm for the novel incorporation of ecology into digital evolutionary studies of communities of interacting organisms. Our goal does not focus on testing evolution (for which there is a rich body of knowledge), but on incorporating ecology in to experimental evolution studies. Indeed, we know the excellent work carried out by Richard Lenski and his team very well (the second author of this topic page is doing part of his PhD research in Lenski’s lab). However, the reviewer is certainly right when suggesting that our criticism is counter-productive. We have taken his advice and improved the introduction to emphasize the contribution that the digital evolution of interactions can make in this area (see our reply to this in the &quot;Minor comments&quot; section below).''

2. It is true that digital environments do not include the “limitations evolutionary biologists typically face”. However, utilizing digital environments comes with a substantial caveat: do the microscale rules influence the types of structures that evolutioanr biologists would like to understand?  If so, how then does the choice of “substrate” i.e., logic gates vs. nucleic acids, affect predictions?  I believe an additional section needs to be included on caveats in translating predictions of evolving digital communities to biological systems.  Otherwise the claims in the last paragraph of the Introduction may seem overly optimistic: “Evolving digital organisms within ecological networks can help to elucidate how selection on one species affects the evolution of links among the other species throughout the web”…. Why might this not be the case?  The lack of text on this topic will not be reassuring to a reader unfamiliar with this literature.

::''Although we are looking for general principles that can help understand what happens in ecological communities, it is true that we should include potential caveats when translating predictions of evolving digital webs to biological systems. In order to address these limitations we have incorporated the following paragraph at the end of the topic page:'' &quot;The study of self-replicating and evolving computer programs offers a tantalizing glimpse into the evolution of interactions among organisms that do not share any ancestry with biochemical life of Earth. This comes with potential caveats in translating predictions of evolving digital networks to biological ones. Mechanistic details differ substantially between interacting digital organisms and interacting organisms in nature. Nevertheless, they contain the necessary components for ongoing coevolutionary dynamics in large webs of interacting organisms. In spite of the differences between biological and digital evolution, we believe that the study of evolving digital ecological networks will help uncover general processes operating on and within biological ecological networks. Together with microbial experiments, they will create opportunities for further investigation into the interplay between ecological and evolutionary processes in large webs of interacting species&quot;.

=== Minor comments:===
====Stylistic====
* References seem to be missing/badly hyperlinked (i.e., lots of [wp:…] type of elements in the text)

::''We apologize for the formatting of the article upon review. We were likely in the process of adding more wikipedia links to the web version while it was being reviewed. We have fixed the links that were badly hyperlinked: patterns of interactions, simulation, stacks, insertions, deletions, and ecological networks. The use of hyperlinked elements was a requirement of the journal for the Topic Pages since &quot;at the point of publication, the Topic Page will be added to Wikipedia, becoming a living page that can be edited and updated by the community&quot;.''

====Introduction====
*	are not evolving -&gt; do not evolve

::Corrected.

*	Figure 1: species coevolving within large networks (shouldn’t there be a citation to the “diffuse coevolution” work from the 1980s and 1990s on these ideas)

::''The reviewer is correct, we should have referenced the &quot;diffuse coevolution&quot; ideas that Janzen originally proposed. We do want to be careful not to misinterpret diffuse coevolution to mean the confusion of pair-wise adaptation between interacting species, and rather that it is an additional level at which selective pressures may occur. In other words, we want to stress the importance of thinking about a network context where specific interactions between species exist and how those interactions shape coevolutionary pressures. The following sentences have been added to the introductory section:'' &quot;﻿The concept of diffuse coevolution, where adaptation is in response to a suite of biotic interactions, was the first step towards a unified framework between community ecology and coevolution. However, understanding how the individual interactions in interaction networks influence coevolution and conversely how coevolution influences the overall structure of networks requires an appreciation for how pair-wise interactions change based on their community context as well as diffuse coevolution. The focus is now on how reciprocal selection acts on the larger structure (e.g., topology) of webs of interacting species, not only on particular species&quot;.

*	Figure 3 is referenced in text before Figure 2 is.

::''We have corrected this by interchanging the order of the figures to follow the current, reorganized flow of the topic page.''

*	The examples section needs to take a step back, I feel I am midway through an article.  This is the first example of what a digital evolving organism is.  Please define and go slowly here.

::''It is true that the previous organization of the topic page was confusing (in part because the topic pages template is quite different from an standard research paper). We have now removed that section and expanded the “Implementation” section, including a better explanation of what a digital organism is and the types of interactions implemented so far.''

*	Figure 2 needs to be improved: where is the digital organism?  You talk about in the legend, but it is not labeled in the Figure.   I would suggest more of a multi-scale figure, step back and draw circles representing digital organisms, and then let us look inside to see what they’re made of, and then show how things change.  So much is happening in this Figure that I’m afraid only those who already know this field will understand it.

::''We believe this was a problem caused by the previous order of the figures. Figure 2 is now Figure 3. The new order allows the reader to grasp what a digital organism is and how the self-replication process takes place. With this change, we believe the reader is prepared to understand how the digital organism interacts with the environment by performing logical computations (tasks). The main message of the figure is not to illustrate what a digital organism is made of (which can be seen in what is now Figure 2), but to show that it can express different phenotypes depending on the tasks it performs. We believe this is the key figure of our topic page. Although we recognize that it condenses a lot of information, we think it is better to have all the panels in the same figure in order to facilitate the understanding of the piece as a whole. However, if the reviewer still feels it is better to split this figure in multiple parts, we will be willing to do so, since it depicts key elements of evolving digital ecological networks.''

====History====
*	The “Adding ecology” section is highly jargonized.  For example: “Phenotypic convergence in species within the same trophic level and trait complementarity in interacting partners have been recently identified as the outcome of the coevolutionary process in mutualistic networks using individual-based simulations.” What does this mean???

::''We agree with the reviewer about the organization and terminology used in this section. We have reorganized the topic page to improve the rationale behind the way interactions between digital organisms are implemented  in this artificial life software platform, including changing the highlighted phrases pointed out by the reviewer. We have removed the section &quot;Adding ecology&quot; and expanded the description of the interactions between digital organisms in three different subsections entitled “Host-parasite interactions”, &quot;Mutualistic  interactions&quot;, and &quot;Predator-prey interactions&quot;, all of them located within the section &quot;Digital interactions&quot;.'' 

*	Tierra has no wiki page.  Avida has a minimal page, and yet the current history does not really fill in the gaps as well.  What is the plan to bulk this up?

::''We would like to thank the reviewer for pointing out our lack of a hyperlink to the Tierra wiki page, http://en.wikipedia.org/wiki/Tierra_(computer_simulation), and it is now referenced and linked in the main text (&quot;Coreworld subsection&quot;). By following an external link within that wiki page, the Tierra home page (http://life.ou.edu/tierra/) can be reached. The later has quite a lot information about this artificial life software platform. However, it is true that Avida has a minimal page in Wikipedia (http://en.wikipedia.org/w/index.php?title=Avida). But, from that wiki page there is an external link pointing to the Avida download page (http://avida.devosoft.org/). Nevertheless, in order to facilitate the reader's access to the Avida research platform, we have included the following sentence in the &quot;Avida&quot; subsection:'' &quot;﻿Devolab (http://devolab.msu.edu/) at the BEACON center currently continues the development of the Avida digital evolution research platform&quot;. ''While we agree that the history section is short, we do not think that this topic page is the appropriate outlet for a broader treatment of the digital life’s history. Instead we aimed to provide enough context for those interested in the history of the field to find further information.'' 

====Implementation====
*	Figure 3: “the experimenter” -&gt; “the modeler”. 

::''We don’t agree with the reviewer here. Avida is a experimental research tool in which researchers design experiments, not models.''

*       Figure 3: Also there are many undefined terms here.  Does a non-CS person need to know these details?  What are the letters?  Why are there two circles?  The animation seems beautiful, but I would strongly suggest a voiceover to link the animation and the caption.  The animation lasts for 30 seconds, but just reading the caption quickly takes longer than that.  I would suggest a voice-over (or closed-caption text) that walks the reader slowly through this Figure.  This is a key Figure and yet right now, for non-experts, the mental leap between this figure and the caption will be difficult to say the least.

::''In order to have a smooth flow while keeping the reader engaged, Figure 3 is now Figure 2. We have expanded the text in the figure legend in order to improve the clarity of what a digital organism is. We explicitly made reference to what is located on the right and on the left:'' “&quot;The circular genome of a digital organism, on the left, consists of a set of instructions (represented here as letters)&quot;. [...] &quot;The experimenter determines the probability of mutations, such as copy mutations that occur when occasionally instructions are copied incorrectly, and instead a randomly chosen instruction is written (as it can be seen in the offspring, on the right)&quot;. ''It is true that reading the caption takes longer than watching the animation. However, we honestly believe that the main message of the figure can be understood with a quick look at it, since it only represents the set of instructions a digital organism is made of and how mutations can occur during the copy process. Explaining what each instruction means will reduce the readability of the topic page. The reference and the direct link to Avida-ED is given at the end of the legend so that anyone interested in more details can easily get them. We agree that the description of the three pointers is too detailed for life scientists, but we decided to explain them since they appear during the animation. If we are not wrong, the animation will appear only in the wiki page, while in the printed topic page this figure will show the last frame of the animation. That is, it will depict the two digital organisms (the parent on the left and the offspring on the right) at the end of the self-replication process. For the printed version the following sentences (those we think are pointed out by the reviewer as too detailed and unnecessary) can be removed, reducing the time needed for reading the figure legend:'' &quot;﻿Initially, all three hardware pointers are in the same location, the r instruction. As execution begins, the instruction pointer (indicated by an i) advances. The first few instructions allocate space for the offspring, and move the write-head pointer into that space (indicated by a w). The flow pointer, indicated by an f, is used to move other pointers, such as the instruction pointer, to specified locations. The process of self replication is carried out by a set of instructions at the end of the genome commonly referred to as the copy-loop. When execution reaches the copy-loop, the flow pointer is used to re-enter a loop that advances the read and write heads and copies instructions from the parent genome (read-head) to the offspring genome (write-head). Arcs inside the circular genome represent the execution flow, showing most of the CPU cycles being spent during the copying process&quot;.

*	32-bit? Really?  Is 64-bit or 16-bit not allowed?

::''The reviewer was correct in pointing out that this was an unnecessary detail to include. The reference has since been removed. But, to answer the reviewers question: any number of bits may be used, but 16 is short enough to occasionally trigger false-positives during evolutionary runs, 32 is sufficient not to, and thus 64 is overkill.'' 

*	The reference to nand is obscure.  I assume it’s because nand is a universal gate, but do others?  Shouldn’t you say this?

::''We chose to mention NAND since it the only logic function included in Avida’s genetic code by default, and computer scientists may be interested in this particular detail. We have added more context and mentioned that NAND is a universal logic function to this section:'' &quot;Digital organisms can acquire random binary numbers from the environment and are able to manipulate them using their genetic programing language, which includes the logic instruction NAND. With only this logic instruction, digital organisms can compute any other task by stringing together various operations since NAND is a universal logic function&quot;.

*	Figure 4 animation does not work on my browser.

::''The technical editor for Topic Pages (Daniel Mietchen) will help on this. If we are right, the animation will appear only in the wiki page. We believe that the figure legend is clear enough, at it is now, even if it depicts the last frame of the animation. We hope the reviewer can watch the animation now, or at least, one of its frames.''

====Research====
*	Please do not criticize experimentalists unnecessarily as a justification for your argument, e.g.: “but those data are completely lacking for natural systems.” Let me point out a compilation of phage-bacteria interaction networks, including evolutionary studies, by my group: Flores et al. PNAS (2011).  Obviously a complete evolutionary history in each study is not available, but the idea that the data is “completely lacking” overstates the case: http://www.pnas.org/content/early/2011/06/23/1101595108.abstract.  In addition Justin Meyer (who is acknowledged on this page) has done experimental coevolution between phages and bacteria, including sequencing and found very intriguing patterns of how coevolution takes place.  Again, it’s not everything, but it’s not “completely lacking” either.

::''As we said above, we have been overly critical of the literature on experimental biological evolution. We consider it a mistake to have excluded the meta-analysis of laboratory studies carried out by Weitz and his team, since that paper studies host-phage interactions across a broad spectrum of taxa, habitat and mode selection. This is a very good review of the empirical biological evolutionary studies of interacting taxa in a community context. The nested structure found and the absence of evidence for modularity is, to our knowledge, the first step towards investigating the interplay between evolutionary processes and network structure in laboratory experiments. Recognition of that paper is clearly needed since it lays at the heart of the main goal of this topic page. Accordingly, we have commented on the main messages of that paper in our introductory section:'' &quot;The challenge of studying coevolution in a community context can be addressed theoretically via mathematical modeling and simulation, by looking at the ancient footprint of the evolutionary history that still persists in ecological patterns we observe today, and by performing experiments with microorganisms in the laboratory. In spite of the long time scales involved and the substantial effort that is necessary to isolate and quantify small samples, the latter approach of testing biological evolution in the lab has been successful over the last two decades. Studying the evolution of interspecific interactions has been, however, a much more difficult task when dealing with webs of multiple interacting species. The meta-analysis of host-phage interactions across a broad spectrum of taxa and habitat carried out by Flores and his team encapsulates efforts in laboratory experiments to explore coevolving interactions in a community context. This work is one of the first steps towards experimental investigation of the interplay between evolutionary processes and network structure in biological systems&quot;. ''We have also included a reference to Justin Meyer’s paper, which was published after our original submission. We thank the reviewer for reminding us to add this before finalizing it.'' 

*	This section is rather short, what is the objective?

:: ﻿''Since the goal of the Topic Pages is to introduce a new computational method to a broad audience emphasizing its potential as a research tool, we have presented some open questions that can be addressed by using this approach here. Following the reviewer suggestion (see his &quot;Summary&quot;), this section is now entitled &quot;Research directions&quot;. As was suggested by the second reviewer, we have now added a very interesting question regarding the diversity-stability debate when different types of interactions are taken into account.''

==  Review by Chris Adami ==

This is an interesting topic page, highlighting a new usage of digital evolution: the evolution of antagonistic and/or mutualistic interactions between digital organisms. While there are Wiki pages for both Avida and [[wp:Tierra_(computer simulation)|Tierra]], it is nice to see some of the history of digital life research covered here. The piece is perhaps a little heavy-handed in dealing with experimental evolution work (as noted by the first reviewer), but this is easily amended. It is difficult for me to assess how accessible this piece is to life scientists (perhaps because I'm too familiar with Avida), but in my experience readers fill in missing details by reading the literature. 

::''We appreciate very much the general assessment made by the reviewer. He has synthesized in one line the main goal of this topic page:'' &quot;... highlighting a new usage of digital evolution: the evolution of antagonistic and/or mutualistic interaction between digital organisms&quot;. ''This is certainly the key message and we would like to add that this new usage aims at help us understand how coevolution shapes the structure of species interaction networks. Inspired by the clarity and simplicity of this one-sentence summary, we have reworded the beginning of the last paragraph of the introductory section:'' &quot;﻿This topic page emphasizes new research avenues using digital evolution, where ecological interactions can evolve between antagonistic/mutualistic digital organisms. Since the emergence and diversification of coevolving interactions in a community context is difficult to study in nature, the use of self-replicating computer programs can help us understand how coevolution shapes the structure of species interaction networks and, in turn, how changes in the overall structure of the web (e.g., through extinction of taxa or the introduction of invasive species) affect the evolution of a given species. Evolving digital ecological networks will create opportunities for enhanced cross-talk between computer scientists and evolutionary biologists&quot;.

::''We are aware that we have been overly critical of the literature on experimental biological evolution (see our reply to the first reviewer) due to our enthusiasm for emphasizing the incorporation of ecology into evolutionary studies dealing with communities of interacting organisms. We have clarified our motivation and removed unnecessary criticisms as a justification for our arguments.''

::''In addition, in response to this review we have tried to improve the readability of the topic for biologists/ecologists and we honestly think, since the first author of this topic page is an ecologist, that life scientists will fill in missing details by reading the literature (as the reviewer also pointed out).''

I think that the section &quot;Adding ecology&quot; should be expanded to make it clearer. Also, I am unsure about whether limited resources are used in the host-parasite interactions, and what the impact of those are. Finally, mutualistic interactions are barely explained. How do parasites interact mutualistically with the host? Or are mutualistic interactions only possible for non-parasitic interactions between avidian hosts?

::''We have reorganized the topic page by moving the content of the previous &quot;Adding ecology&quot; subsection to a more detailed section of &quot;Digital interactions&quot; in which antagonistic and mutualistic digital interactions have been better explained under three different subsections: host-parasite, mutualistic, and predator-prey interactions. We think the ms has improved in terms of clarity regarding the implementation of  the interactions between digital organisms.''

::''In the case of the host-parasite interactions, there is no necessary reason limited resources have to be used. Several ongoing projects with host-parasite interactions use limited resources and several do not. Instead, we opted to expand the mutualistic interaction example as requested by the reviewer. In doing so, we also included one example implementation that explain a bit about how resources may be used. We hope this new expanded section answers any further questions about mutualistic interactions in Avida.'' 

The section &quot;Research&quot; should probably be entitled &quot;Research Questions&quot;, because that's really what is presented there. Perhaps another question that can be addressed here is the stability of the networks that form. This is a very controversial  topic, and there is a recent paper in Science http://www.sciencemag.org/content/337/6092/349.abstract that discusses the stability of ecological networks with mixed interaction types (antagonistic and mutualistic). The formation and evolution of these networks is not well-studied, and perhaps digital organism are a way to address the stability issue from an &quot;experimental&quot; point of view.

::''We agree. This was also a point stressed by the first reviewer. It is now entitled &quot;Research directions&quot; because that is really what is presented there. We have to remind ourselves that this is not a research paper but a topic page in which the goal is to introduce a new computational tool for studying the evolution of species interaction networks in artificial evolving systems. It is a very good point to incorporate the potential of this approach to shed light on the diversity-stability debate (i.e., whether or not more diverse communities enhance the stability of ecological networks). But species diversity if just half of the story. The recent paper published in Science by Mougi and Kondoh (Diversity of interaction types and ecological community stability) pointed out by the reviewer, focuses on the other half of the story: diversity in interaction types. We have added the following text to the &quot;Research directions&quot; section:'' &quot;There is a long-standing debate whether more diverse communities enhance the stability of ecological networks commonly called the stability-diversity debate. Until recently, the discussion has been focused on one component of biodiversity: species diversity. However, research has begun dealing with another component of biodiversity: diversity in species interaction types. Mathematical models show that a mixture of antagonistic and mutualistic interactions can stabilize population dynamics and that the loss of one interaction type may critically destabilize the ecosystem. Studies with digital organisms can shed light on this debate from an empirical perspective since the types of interactions included can be experimentally manipulated and the stability of the resulting evolving digital ecological network is measurable&quot;.

Minor comment: in the Acknowledgements, perhaps the word &quot;largely&quot; should be replaced, because it implies that the comments of those that are thanked improved the manuscript &quot;for the most part&quot; only. Unless this is precisely what the authors intend to imply.

::''We have reworded the Acknowledgements section, which now reads:'' &quot;﻿We thank Simon A. Levin, Jordi Bascompte, Justin Meyer and other members of the BEACON Center, for useful discussions, comments and suggestions that have contributed to the initial development of the manuscript&quot;.</text>
    </revision>
    <revision>
      <id>1873</id>
      <timestamp>2012-10-05T10:44:14Z</timestamp>
      <contributor>
        <username>Mfortuna</username>
        <id>10</id>
      </contributor>
      <comment>/* Introduction */</comment>
      <text xml:space="preserve" bytes="34270">== Wikification ==

Thanks for the first draft. A few pointers to wikification (now made more explicit in the [[Topic Pages|Topic Page guidelines]]): The current version of the article does not have any links to Wikipedia articles on related subjects. It should. Moreover, the lead section should follow the guidelines laid out [[wp:WP:LEAD|here]] - in particular, it should provide a concise definition of the subject. For reference formatting, various templates exist at Wikipedia that make life easy in terms of completing bibliographic metadata on the basis of a standard ID like DOI or PMID. Please let us know if you need assistance with any of that. --[[User:Daniel Mietchen|Daniel Mietchen]] 19:15, 17 April 2012 (PDT)
:I have started the wikification. Will get back to it. This should not affect the review. --[[User:Daniel Mietchen|Daniel Mietchen]] 21:10, 6 June 2012 (PDT)

::It seems like this wiki only includes the pmid template, is that correct? One or two of our citations has a DOI but not a PubMedID. No worries if not, I was just curious if I was just doing something wrong. --[[User:Zamanlui|Zamanlui]] 11:44, 14 June 2012 (PDT)

:::We use Wikipedia-derived templates very sparsely here, for reasons of licensing. To link to a doi, you can use something like [[doi:10.1371/journal.pcbi.1002445]] or [[doi:10.1371/journal.pcbi.1002446|this]]. --[[User:Daniel Mietchen|Daniel Mietchen]] 15:09, 27 June 2012 (PDT)

=== Image format ===
Figures 1 and 3 are currently provided as [[wp:PNG|PNG]] but would be much more reusable if available as [[wp:SVG|SVG]], so I would be grateful if you could upload a SVG version thereof. Thanks! --[[User:Daniel Mietchen|Daniel Mietchen]] 18:25, 21 September 2012 (PDT)

==  Review by Joshua Weitz ==

=== Summary ===
I think a wiki page on this topic is timely and needed.  Part of the reason is that the digital evolution field utilizes environments/jargon that are likely to be just as foreign to a molecular biologist as molecular biology is to a classically-trained computer scientist.  In addition, the digital evolution field has seen a number of major developments, coinciding with an increased interest in experimental evolution.  However, the current topic page has a long way to go to try and bridge this gap.  If it does, it could substantially help communication and cross-talk between computer scientists and evolutionary biologists.  I hope my comments are helpful in trying to reach this goal. In revising this page, please consider the following questions:

::''We appreciate very much the positive and constructive comments made by the reviewer. His concerns about this topic page are well supported and we have tried to take advantage of them for improving the page. We hope, as he certainly pushes for advance, that this topic page helps advance communication and cross-talk between computer scientists and evolutionary biologists. That is our ultimate goal. Indeed, these new topic pages by PLoS Computational Biology seem like a great step towards the sort of community required to bridge this gap, where authors can seed “living” articles on wikipedia.''

1. Is this topic page meant to enable a biologist to implement and/or understand how a particular digital model of coevolution works? Or, to help a CS person build digital evolution models?  Or both?  I think the objective needs to be clearer from the outset.

::''The goal is to make a bridge between these two research fields. This is a collaboration between an ecologist and computer scientists to introduce a new empirical tool for studying the evolution of species interaction networks in artificial evolving systems. The key term here is interaction networks, not only digital evolution (which has been studied for the last 15 years). To make this objective clearer, we have reorganized the sections of the topic page and explicitly highlighted this point in the new section entitled &quot;Inspiration&quot;. The last paragraph now reads:'' &quot;This topic page emphasizes new research avenues using digital evolution, where ecological interactions can evolve between antagonistic or mutualistic digital organisms. Since the emergence and diversification of coevolving interactions in a community context is difficult to study in nature, the use of self-replicating computer programs can help us understand how coevolution shapes the structure of species interaction networks and, in turn, how changes in the overall structure of the web (e.g., through extinction of taxa or the introduction of invasive species) affect the evolution of a given species. We believe that the concept of evolving digital ecological networks will create opportunities for cross-talk between computer scientists and evolutionary biologists&quot;.

2.  The article focuses on digital models of a certain kind, but does not discuss coevolutionary studies based on ODE models, many of which have internal states, e.g. see the work of Childs et al. (Evolution, 2012) (disclosure: I am a corresponding author on that study) and Weinberger et al. (PLoS Comp Biol, 2012) on coevolutionary dynamics induced by a newly discovered form of adaptive immunity in bacteria/archaea called “CRISPR/Cas immune defense”.  Do these models fit the definition?  I don’t think the authors necessarily need to include them, however my point is that the article should be clearer on its scope and what is meant by “computer programs”.  

::''We have tried to clarify this point in the definition of &quot;evolving digital ecological networks&quot;, at the beginning of the topic page, and in the “Digital organism” section. The novelty of our approach is to explore the networks of ecological interactions between digital organisms, i.e. &quot;self-replicating computer programs that ﻿evolve in an open-ended way&quot;, as they have been implemented and defined in artificial life software platforms like Avida. The goal of this topic page is not the introduction of a particular model of coevolution (that, as the reviewer said, can be studied using mathematical models based on ODEs), but a research platform for collecting data for studying different mechanisms of coevolution in a community context. To make this point clear, we have expanded the introductory section  and the description of the interactions between digital organisms in three subsections entitled &quot;Host-parasite interactions&quot;, &quot;Mutualistic  interactions&quot;, and &quot;Predator-prey interactions&quot;.''

3. What is the point of the research section? It is largely speculative, yet many articles have been written on AVIDA/Tierra/etc.  Are these research directions or conclusions from research?   

::''﻿The reviewer is definitely right. This question was also raised by the other reviewer. Since this is not a research paper, our aim is to highlight some open questions that can be addressed by using this approach (some of which we are already working on). Following the reviewer's suggestion, this section is now entitled &quot;Research directions&quot; (see also our related reply in the &quot;Minor comments&quot;).''

=== Major comments ===
1. I don’t think it is necessary to criticize experimental evolution studies as being too hard, too slow, etc. as a means to justify the use of digital coevolution studies.  In fact such criticism is counter-productive.  The reality is that Richard Lenski, his colleagues, and their peers, have been developing experimental methods to test biological evolution for decades. These methods are becoming increasingly standard, and at least for microbes, testing evolution is no longer a pie-in-the-sky idea.  I think greater caution and respect to the innovations of the experimentalists is in order here.   The section in the Introduction should be recast substantially. The point to be made is to emphasize the positive contribution that models can make in this area, because ultimately, biologists are interested in how evolution takes place in “real” systems, and not within the “digital world” (I say this knowing full well that there are an increasingly number of “real digital worlds” for which these studies may also be relevant).

::''We are aware that we have been overly critical of the literature on experimental biological evolution. This was due to our enthusiasm for the novel incorporation of ecology into digital evolutionary studies of communities of interacting organisms. Our goal does not focus on testing evolution (for which there is a rich body of knowledge), but on incorporating ecology in to experimental evolution studies. Indeed, we know the excellent work carried out by Richard Lenski and his team very well (the second author of this topic page is doing part of his PhD research in Lenski’s lab). However, the reviewer is certainly right when suggesting that our criticism is counter-productive. We have taken his advice and improved the introduction to emphasize the contribution that the digital evolution of interactions can make in this area (see our reply to this in the &quot;Minor comments&quot; section below).''

2. It is true that digital environments do not include the “limitations evolutionary biologists typically face”. However, utilizing digital environments comes with a substantial caveat: do the microscale rules influence the types of structures that evolutioanr biologists would like to understand?  If so, how then does the choice of “substrate” i.e., logic gates vs. nucleic acids, affect predictions?  I believe an additional section needs to be included on caveats in translating predictions of evolving digital communities to biological systems.  Otherwise the claims in the last paragraph of the Introduction may seem overly optimistic: “Evolving digital organisms within ecological networks can help to elucidate how selection on one species affects the evolution of links among the other species throughout the web”…. Why might this not be the case?  The lack of text on this topic will not be reassuring to a reader unfamiliar with this literature.

::''Although we are looking for general principles that can help understand what happens in ecological communities, it is true that we should include potential caveats when translating predictions of evolving digital webs to biological systems. In order to address these limitations we have incorporated the following paragraph at the end of the topic page:'' &quot;The study of self-replicating and evolving computer programs offers a tantalizing glimpse into the evolution of interactions among organisms that do not share any ancestry with biochemical life of Earth. This comes with potential caveats in translating predictions of evolving digital networks to biological ones. Mechanistic details differ substantially between interacting digital organisms and interacting organisms in nature. Nevertheless, they contain the necessary components for ongoing coevolutionary dynamics in large webs of interacting organisms. In spite of the differences between biological and digital evolution, we believe that the study of evolving digital ecological networks will help uncover general processes operating on and within biological ecological networks. Together with microbial experiments, they will create opportunities for further investigation into the interplay between ecological and evolutionary processes in large webs of interacting species&quot;.

=== Minor comments:===
====Stylistic====
* References seem to be missing/badly hyperlinked (i.e., lots of [wp:…] type of elements in the text)

::''We apologize for the formatting of the article upon review. We were likely in the process of adding more wikipedia links to the web version while it was being reviewed. We have fixed the links that were badly hyperlinked: patterns of interactions, simulation, stacks, insertions, deletions, and ecological networks. The use of hyperlinked elements was a requirement of the journal for the Topic Pages since &quot;at the point of publication, the Topic Page will be added to Wikipedia, becoming a living page that can be edited and updated by the community&quot;.''

====Introduction====
*	are not evolving -&gt; do not evolve

::''Corrected.''

*	Figure 1: species coevolving within large networks (shouldn’t there be a citation to the “diffuse coevolution” work from the 1980s and 1990s on these ideas)

::''The reviewer is correct, we should have referenced the &quot;diffuse coevolution&quot; ideas that Janzen originally proposed. We do want to be careful not to misinterpret diffuse coevolution to mean the confusion of pair-wise adaptation between interacting species, and rather that it is an additional level at which selective pressures may occur. In other words, we want to stress the importance of thinking about a network context where specific interactions between species exist and how those interactions shape coevolutionary pressures. The following sentences have been added to the introductory section:'' &quot;﻿The concept of diffuse coevolution, where adaptation is in response to a suite of biotic interactions, was the first step towards a unified framework between community ecology and coevolution. However, understanding how the individual interactions in interaction networks influence coevolution and conversely how coevolution influences the overall structure of networks requires an appreciation for how pair-wise interactions change based on their community context as well as diffuse coevolution. The focus is now on how reciprocal selection acts on the larger structure (e.g., topology) of webs of interacting species, not only on particular species&quot;.

*	Figure 3 is referenced in text before Figure 2 is.

::''We have corrected this by interchanging the order of the figures to follow the current, reorganized flow of the topic page.''

*	The examples section needs to take a step back, I feel I am midway through an article.  This is the first example of what a digital evolving organism is.  Please define and go slowly here.

::''It is true that the previous organization of the topic page was confusing (in part because the topic pages template is quite different from an standard research paper). We have now removed that section and expanded the “Implementation” section, including a better explanation of what a digital organism is and the types of interactions implemented so far.''

*	Figure 2 needs to be improved: where is the digital organism?  You talk about in the legend, but it is not labeled in the Figure.   I would suggest more of a multi-scale figure, step back and draw circles representing digital organisms, and then let us look inside to see what they’re made of, and then show how things change.  So much is happening in this Figure that I’m afraid only those who already know this field will understand it.

::''We believe this was a problem caused by the previous order of the figures. Figure 2 is now Figure 3. The new order allows the reader to grasp what a digital organism is and how the self-replication process takes place. With this change, we believe the reader is prepared to understand how the digital organism interacts with the environment by performing logical computations (tasks). The main message of the figure is not to illustrate what a digital organism is made of (which can be seen in what is now Figure 2), but to show that it can express different phenotypes depending on the tasks it performs. We believe this is the key figure of our topic page. Although we recognize that it condenses a lot of information, we think it is better to have all the panels in the same figure in order to facilitate the understanding of the piece as a whole. However, if the reviewer still feels it is better to split this figure in multiple parts, we will be willing to do so, since it depicts key elements of evolving digital ecological networks.''

====History====
*	The “Adding ecology” section is highly jargonized.  For example: “Phenotypic convergence in species within the same trophic level and trait complementarity in interacting partners have been recently identified as the outcome of the coevolutionary process in mutualistic networks using individual-based simulations.” What does this mean???

::''We agree with the reviewer about the organization and terminology used in this section. We have reorganized the topic page to improve the rationale behind the way interactions between digital organisms are implemented  in this artificial life software platform, including changing the highlighted phrases pointed out by the reviewer. We have removed the section &quot;Adding ecology&quot; and expanded the description of the interactions between digital organisms in three different subsections entitled “Host-parasite interactions”, &quot;Mutualistic  interactions&quot;, and &quot;Predator-prey interactions&quot;, all of them located within the section &quot;Digital interactions&quot;.'' 

*	Tierra has no wiki page.  Avida has a minimal page, and yet the current history does not really fill in the gaps as well.  What is the plan to bulk this up?

::''We would like to thank the reviewer for pointing out our lack of a hyperlink to the Tierra wiki page, http://en.wikipedia.org/wiki/Tierra_(computer_simulation), and it is now referenced and linked in the main text (&quot;Coreworld subsection&quot;). By following an external link within that wiki page, the Tierra home page (http://life.ou.edu/tierra/) can be reached. The later has quite a lot information about this artificial life software platform. However, it is true that Avida has a minimal page in Wikipedia (http://en.wikipedia.org/w/index.php?title=Avida). But, from that wiki page there is an external link pointing to the Avida download page (http://avida.devosoft.org/). Nevertheless, in order to facilitate the reader's access to the Avida research platform, we have included the following sentence in the &quot;Avida&quot; subsection:'' &quot;﻿Devolab (http://devolab.msu.edu/) at the BEACON center currently continues the development of the Avida digital evolution research platform&quot;. ''While we agree that the history section is short, we do not think that this topic page is the appropriate outlet for a broader treatment of the digital life’s history. Instead we aimed to provide enough context for those interested in the history of the field to find further information.'' 

====Implementation====
*	Figure 3: “the experimenter” -&gt; “the modeler”. 

::''We don’t agree with the reviewer here. Avida is a experimental research tool in which researchers design experiments, not models.''

*       Figure 3: Also there are many undefined terms here.  Does a non-CS person need to know these details?  What are the letters?  Why are there two circles?  The animation seems beautiful, but I would strongly suggest a voiceover to link the animation and the caption.  The animation lasts for 30 seconds, but just reading the caption quickly takes longer than that.  I would suggest a voice-over (or closed-caption text) that walks the reader slowly through this Figure.  This is a key Figure and yet right now, for non-experts, the mental leap between this figure and the caption will be difficult to say the least.

::''In order to have a smooth flow while keeping the reader engaged, Figure 3 is now Figure 2. We have expanded the text in the figure legend in order to improve the clarity of what a digital organism is. We explicitly made reference to what is located on the right and on the left:'' “&quot;The circular genome of a digital organism, on the left, consists of a set of instructions (represented here as letters)&quot;. [...] &quot;The experimenter determines the probability of mutations, such as copy mutations that occur when occasionally instructions are copied incorrectly, and instead a randomly chosen instruction is written (as it can be seen in the offspring, on the right)&quot;. ''It is true that reading the caption takes longer than watching the animation. However, we honestly believe that the main message of the figure can be understood with a quick look at it, since it only represents the set of instructions a digital organism is made of and how mutations can occur during the copy process. Explaining what each instruction means will reduce the readability of the topic page. The reference and the direct link to Avida-ED is given at the end of the legend so that anyone interested in more details can easily get them. We agree that the description of the three pointers is too detailed for life scientists, but we decided to explain them since they appear during the animation. If we are not wrong, the animation will appear only in the wiki page, while in the printed topic page this figure will show the last frame of the animation. That is, it will depict the two digital organisms (the parent on the left and the offspring on the right) at the end of the self-replication process. For the printed version the following sentences (those we think are pointed out by the reviewer as too detailed and unnecessary) can be removed, reducing the time needed for reading the figure legend:'' &quot;﻿Initially, all three hardware pointers are in the same location, the r instruction. As execution begins, the instruction pointer (indicated by an i) advances. The first few instructions allocate space for the offspring, and move the write-head pointer into that space (indicated by a w). The flow pointer, indicated by an f, is used to move other pointers, such as the instruction pointer, to specified locations. The process of self replication is carried out by a set of instructions at the end of the genome commonly referred to as the copy-loop. When execution reaches the copy-loop, the flow pointer is used to re-enter a loop that advances the read and write heads and copies instructions from the parent genome (read-head) to the offspring genome (write-head). Arcs inside the circular genome represent the execution flow, showing most of the CPU cycles being spent during the copying process&quot;.

*	32-bit? Really?  Is 64-bit or 16-bit not allowed?

::''The reviewer was correct in pointing out that this was an unnecessary detail to include. The reference has since been removed. But, to answer the reviewers question: any number of bits may be used, but 16 is short enough to occasionally trigger false-positives during evolutionary runs, 32 is sufficient not to, and thus 64 is overkill.'' 

*	The reference to nand is obscure.  I assume it’s because nand is a universal gate, but do others?  Shouldn’t you say this?

::''We chose to mention NAND since it the only logic function included in Avida’s genetic code by default, and computer scientists may be interested in this particular detail. We have added more context and mentioned that NAND is a universal logic function to this section:'' &quot;Digital organisms can acquire random binary numbers from the environment and are able to manipulate them using their genetic programing language, which includes the logic instruction NAND. With only this logic instruction, digital organisms can compute any other task by stringing together various operations since NAND is a universal logic function&quot;.

*	Figure 4 animation does not work on my browser.

::''The technical editor for Topic Pages (Daniel Mietchen) will help on this. If we are right, the animation will appear only in the wiki page. We believe that the figure legend is clear enough, at it is now, even if it depicts the last frame of the animation. We hope the reviewer can watch the animation now, or at least, one of its frames.''

====Research====
*	Please do not criticize experimentalists unnecessarily as a justification for your argument, e.g.: “but those data are completely lacking for natural systems.” Let me point out a compilation of phage-bacteria interaction networks, including evolutionary studies, by my group: Flores et al. PNAS (2011).  Obviously a complete evolutionary history in each study is not available, but the idea that the data is “completely lacking” overstates the case: http://www.pnas.org/content/early/2011/06/23/1101595108.abstract.  In addition Justin Meyer (who is acknowledged on this page) has done experimental coevolution between phages and bacteria, including sequencing and found very intriguing patterns of how coevolution takes place.  Again, it’s not everything, but it’s not “completely lacking” either.

::''As we said above, we have been overly critical of the literature on experimental biological evolution. We consider it a mistake to have excluded the meta-analysis of laboratory studies carried out by Weitz and his team, since that paper studies host-phage interactions across a broad spectrum of taxa, habitat and mode selection. This is a very good review of the empirical biological evolutionary studies of interacting taxa in a community context. The nested structure found and the absence of evidence for modularity is, to our knowledge, the first step towards investigating the interplay between evolutionary processes and network structure in laboratory experiments. Recognition of that paper is clearly needed since it lays at the heart of the main goal of this topic page. Accordingly, we have commented on the main messages of that paper in our introductory section:'' &quot;The challenge of studying coevolution in a community context can be addressed theoretically via mathematical modeling and simulation, by looking at the ancient footprint of the evolutionary history that still persists in ecological patterns we observe today, and by performing experiments with microorganisms in the laboratory. In spite of the long time scales involved and the substantial effort that is necessary to isolate and quantify small samples, the latter approach of testing biological evolution in the lab has been successful over the last two decades. Studying the evolution of interspecific interactions has been, however, a much more difficult task when dealing with webs of multiple interacting species. The meta-analysis of host-phage interactions across a broad spectrum of taxa and habitat carried out by Flores and his team encapsulates efforts in laboratory experiments to explore coevolving interactions in a community context. This work is one of the first steps towards experimental investigation of the interplay between evolutionary processes and network structure in biological systems&quot;. ''We have also included a reference to Justin Meyer’s paper, which was published after our original submission. We thank the reviewer for reminding us to add this before finalizing it.'' 

*	This section is rather short, what is the objective?

:: ﻿''Since the goal of the Topic Pages is to introduce a new computational method to a broad audience emphasizing its potential as a research tool, we have presented some open questions that can be addressed by using this approach here. Following the reviewer suggestion (see his &quot;Summary&quot;), this section is now entitled &quot;Research directions&quot;. As was suggested by the second reviewer, we have now added a very interesting question regarding the diversity-stability debate when different types of interactions are taken into account.''

==  Review by Chris Adami ==

This is an interesting topic page, highlighting a new usage of digital evolution: the evolution of antagonistic and/or mutualistic interactions between digital organisms. While there are Wiki pages for both Avida and [[wp:Tierra_(computer simulation)|Tierra]], it is nice to see some of the history of digital life research covered here. The piece is perhaps a little heavy-handed in dealing with experimental evolution work (as noted by the first reviewer), but this is easily amended. It is difficult for me to assess how accessible this piece is to life scientists (perhaps because I'm too familiar with Avida), but in my experience readers fill in missing details by reading the literature. 

::''We appreciate very much the general assessment made by the reviewer. He has synthesized in one line the main goal of this topic page:'' &quot;... highlighting a new usage of digital evolution: the evolution of antagonistic and/or mutualistic interaction between digital organisms&quot;. ''This is certainly the key message and we would like to add that this new usage aims at help us understand how coevolution shapes the structure of species interaction networks. Inspired by the clarity and simplicity of this one-sentence summary, we have reworded the beginning of the last paragraph of the introductory section:'' &quot;﻿This topic page emphasizes new research avenues using digital evolution, where ecological interactions can evolve between antagonistic/mutualistic digital organisms. Since the emergence and diversification of coevolving interactions in a community context is difficult to study in nature, the use of self-replicating computer programs can help us understand how coevolution shapes the structure of species interaction networks and, in turn, how changes in the overall structure of the web (e.g., through extinction of taxa or the introduction of invasive species) affect the evolution of a given species. Evolving digital ecological networks will create opportunities for enhanced cross-talk between computer scientists and evolutionary biologists&quot;.

::''We are aware that we have been overly critical of the literature on experimental biological evolution (see our reply to the first reviewer) due to our enthusiasm for emphasizing the incorporation of ecology into evolutionary studies dealing with communities of interacting organisms. We have clarified our motivation and removed unnecessary criticisms as a justification for our arguments.''

::''In addition, in response to this review we have tried to improve the readability of the topic for biologists/ecologists and we honestly think, since the first author of this topic page is an ecologist, that life scientists will fill in missing details by reading the literature (as the reviewer also pointed out).''

I think that the section &quot;Adding ecology&quot; should be expanded to make it clearer. Also, I am unsure about whether limited resources are used in the host-parasite interactions, and what the impact of those are. Finally, mutualistic interactions are barely explained. How do parasites interact mutualistically with the host? Or are mutualistic interactions only possible for non-parasitic interactions between avidian hosts?

::''We have reorganized the topic page by moving the content of the previous &quot;Adding ecology&quot; subsection to a more detailed section of &quot;Digital interactions&quot; in which antagonistic and mutualistic digital interactions have been better explained under three different subsections: host-parasite, mutualistic, and predator-prey interactions. We think the ms has improved in terms of clarity regarding the implementation of  the interactions between digital organisms.''

::''In the case of the host-parasite interactions, there is no necessary reason limited resources have to be used. Several ongoing projects with host-parasite interactions use limited resources and several do not. Instead, we opted to expand the mutualistic interaction example as requested by the reviewer. In doing so, we also included one example implementation that explain a bit about how resources may be used. We hope this new expanded section answers any further questions about mutualistic interactions in Avida.'' 

The section &quot;Research&quot; should probably be entitled &quot;Research Questions&quot;, because that's really what is presented there. Perhaps another question that can be addressed here is the stability of the networks that form. This is a very controversial  topic, and there is a recent paper in Science http://www.sciencemag.org/content/337/6092/349.abstract that discusses the stability of ecological networks with mixed interaction types (antagonistic and mutualistic). The formation and evolution of these networks is not well-studied, and perhaps digital organism are a way to address the stability issue from an &quot;experimental&quot; point of view.

::''We agree. This was also a point stressed by the first reviewer. It is now entitled &quot;Research directions&quot; because that is really what is presented there. We have to remind ourselves that this is not a research paper but a topic page in which the goal is to introduce a new computational tool for studying the evolution of species interaction networks in artificial evolving systems. It is a very good point to incorporate the potential of this approach to shed light on the diversity-stability debate (i.e., whether or not more diverse communities enhance the stability of ecological networks). But species diversity if just half of the story. The recent paper published in Science by Mougi and Kondoh (Diversity of interaction types and ecological community stability) pointed out by the reviewer, focuses on the other half of the story: diversity in interaction types. We have added the following text to the &quot;Research directions&quot; section:'' &quot;There is a long-standing debate whether more diverse communities enhance the stability of ecological networks commonly called the stability-diversity debate. Until recently, the discussion has been focused on one component of biodiversity: species diversity. However, research has begun dealing with another component of biodiversity: diversity in species interaction types. Mathematical models show that a mixture of antagonistic and mutualistic interactions can stabilize population dynamics and that the loss of one interaction type may critically destabilize the ecosystem. Studies with digital organisms can shed light on this debate from an empirical perspective since the types of interactions included can be experimentally manipulated and the stability of the resulting evolving digital ecological network is measurable&quot;.

Minor comment: in the Acknowledgements, perhaps the word &quot;largely&quot; should be replaced, because it implies that the comments of those that are thanked improved the manuscript &quot;for the most part&quot; only. Unless this is precisely what the authors intend to imply.

::''We have reworded the Acknowledgements section, which now reads:'' &quot;﻿We thank Simon A. Levin, Jordi Bascompte, Justin Meyer and other members of the BEACON Center, for useful discussions, comments and suggestions that have contributed to the initial development of the manuscript&quot;.</text>
    </revision>
    <revision>
      <id>1879</id>
      <timestamp>2012-10-05T11:17:38Z</timestamp>
      <contributor>
        <username>Mfortuna</username>
        <id>10</id>
      </contributor>
      <comment>/* Image format */</comment>
      <text xml:space="preserve" bytes="34282">== Wikification ==

Thanks for the first draft. A few pointers to wikification (now made more explicit in the [[Topic Pages|Topic Page guidelines]]): The current version of the article does not have any links to Wikipedia articles on related subjects. It should. Moreover, the lead section should follow the guidelines laid out [[wp:WP:LEAD|here]] - in particular, it should provide a concise definition of the subject. For reference formatting, various templates exist at Wikipedia that make life easy in terms of completing bibliographic metadata on the basis of a standard ID like DOI or PMID. Please let us know if you need assistance with any of that. --[[User:Daniel Mietchen|Daniel Mietchen]] 19:15, 17 April 2012 (PDT)
:I have started the wikification. Will get back to it. This should not affect the review. --[[User:Daniel Mietchen|Daniel Mietchen]] 21:10, 6 June 2012 (PDT)

::It seems like this wiki only includes the pmid template, is that correct? One or two of our citations has a DOI but not a PubMedID. No worries if not, I was just curious if I was just doing something wrong. --[[User:Zamanlui|Zamanlui]] 11:44, 14 June 2012 (PDT)

:::We use Wikipedia-derived templates very sparsely here, for reasons of licensing. To link to a doi, you can use something like [[doi:10.1371/journal.pcbi.1002445]] or [[doi:10.1371/journal.pcbi.1002446|this]]. --[[User:Daniel Mietchen|Daniel Mietchen]] 15:09, 27 June 2012 (PDT)

=== Image format ===
Figures 1 and 3 are currently provided as [[wp:PNG|PNG]] but would be much more reusable if available as [[wp:SVG|SVG]], so I would be grateful if you could upload a SVG version thereof. Thanks! --[[User:Daniel Mietchen|Daniel Mietchen]] 18:25, 21 September 2012 (PDT)

::''Done''

==  Review by Joshua Weitz ==

=== Summary ===
I think a wiki page on this topic is timely and needed.  Part of the reason is that the digital evolution field utilizes environments/jargon that are likely to be just as foreign to a molecular biologist as molecular biology is to a classically-trained computer scientist.  In addition, the digital evolution field has seen a number of major developments, coinciding with an increased interest in experimental evolution.  However, the current topic page has a long way to go to try and bridge this gap.  If it does, it could substantially help communication and cross-talk between computer scientists and evolutionary biologists.  I hope my comments are helpful in trying to reach this goal. In revising this page, please consider the following questions:

::''We appreciate very much the positive and constructive comments made by the reviewer. His concerns about this topic page are well supported and we have tried to take advantage of them for improving the page. We hope, as he certainly pushes for advance, that this topic page helps advance communication and cross-talk between computer scientists and evolutionary biologists. That is our ultimate goal. Indeed, these new topic pages by PLoS Computational Biology seem like a great step towards the sort of community required to bridge this gap, where authors can seed “living” articles on wikipedia.''

1. Is this topic page meant to enable a biologist to implement and/or understand how a particular digital model of coevolution works? Or, to help a CS person build digital evolution models?  Or both?  I think the objective needs to be clearer from the outset.

::''The goal is to make a bridge between these two research fields. This is a collaboration between an ecologist and computer scientists to introduce a new empirical tool for studying the evolution of species interaction networks in artificial evolving systems. The key term here is interaction networks, not only digital evolution (which has been studied for the last 15 years). To make this objective clearer, we have reorganized the sections of the topic page and explicitly highlighted this point in the new section entitled &quot;Inspiration&quot;. The last paragraph now reads:'' &quot;This topic page emphasizes new research avenues using digital evolution, where ecological interactions can evolve between antagonistic or mutualistic digital organisms. Since the emergence and diversification of coevolving interactions in a community context is difficult to study in nature, the use of self-replicating computer programs can help us understand how coevolution shapes the structure of species interaction networks and, in turn, how changes in the overall structure of the web (e.g., through extinction of taxa or the introduction of invasive species) affect the evolution of a given species. We believe that the concept of evolving digital ecological networks will create opportunities for cross-talk between computer scientists and evolutionary biologists&quot;.

2.  The article focuses on digital models of a certain kind, but does not discuss coevolutionary studies based on ODE models, many of which have internal states, e.g. see the work of Childs et al. (Evolution, 2012) (disclosure: I am a corresponding author on that study) and Weinberger et al. (PLoS Comp Biol, 2012) on coevolutionary dynamics induced by a newly discovered form of adaptive immunity in bacteria/archaea called “CRISPR/Cas immune defense”.  Do these models fit the definition?  I don’t think the authors necessarily need to include them, however my point is that the article should be clearer on its scope and what is meant by “computer programs”.  

::''We have tried to clarify this point in the definition of &quot;evolving digital ecological networks&quot;, at the beginning of the topic page, and in the “Digital organism” section. The novelty of our approach is to explore the networks of ecological interactions between digital organisms, i.e. &quot;self-replicating computer programs that ﻿evolve in an open-ended way&quot;, as they have been implemented and defined in artificial life software platforms like Avida. The goal of this topic page is not the introduction of a particular model of coevolution (that, as the reviewer said, can be studied using mathematical models based on ODEs), but a research platform for collecting data for studying different mechanisms of coevolution in a community context. To make this point clear, we have expanded the introductory section  and the description of the interactions between digital organisms in three subsections entitled &quot;Host-parasite interactions&quot;, &quot;Mutualistic  interactions&quot;, and &quot;Predator-prey interactions&quot;.''

3. What is the point of the research section? It is largely speculative, yet many articles have been written on AVIDA/Tierra/etc.  Are these research directions or conclusions from research?   

::''﻿The reviewer is definitely right. This question was also raised by the other reviewer. Since this is not a research paper, our aim is to highlight some open questions that can be addressed by using this approach (some of which we are already working on). Following the reviewer's suggestion, this section is now entitled &quot;Research directions&quot; (see also our related reply in the &quot;Minor comments&quot;).''

=== Major comments ===
1. I don’t think it is necessary to criticize experimental evolution studies as being too hard, too slow, etc. as a means to justify the use of digital coevolution studies.  In fact such criticism is counter-productive.  The reality is that Richard Lenski, his colleagues, and their peers, have been developing experimental methods to test biological evolution for decades. These methods are becoming increasingly standard, and at least for microbes, testing evolution is no longer a pie-in-the-sky idea.  I think greater caution and respect to the innovations of the experimentalists is in order here.   The section in the Introduction should be recast substantially. The point to be made is to emphasize the positive contribution that models can make in this area, because ultimately, biologists are interested in how evolution takes place in “real” systems, and not within the “digital world” (I say this knowing full well that there are an increasingly number of “real digital worlds” for which these studies may also be relevant).

::''We are aware that we have been overly critical of the literature on experimental biological evolution. This was due to our enthusiasm for the novel incorporation of ecology into digital evolutionary studies of communities of interacting organisms. Our goal does not focus on testing evolution (for which there is a rich body of knowledge), but on incorporating ecology in to experimental evolution studies. Indeed, we know the excellent work carried out by Richard Lenski and his team very well (the second author of this topic page is doing part of his PhD research in Lenski’s lab). However, the reviewer is certainly right when suggesting that our criticism is counter-productive. We have taken his advice and improved the introduction to emphasize the contribution that the digital evolution of interactions can make in this area (see our reply to this in the &quot;Minor comments&quot; section below).''

2. It is true that digital environments do not include the “limitations evolutionary biologists typically face”. However, utilizing digital environments comes with a substantial caveat: do the microscale rules influence the types of structures that evolutioanr biologists would like to understand?  If so, how then does the choice of “substrate” i.e., logic gates vs. nucleic acids, affect predictions?  I believe an additional section needs to be included on caveats in translating predictions of evolving digital communities to biological systems.  Otherwise the claims in the last paragraph of the Introduction may seem overly optimistic: “Evolving digital organisms within ecological networks can help to elucidate how selection on one species affects the evolution of links among the other species throughout the web”…. Why might this not be the case?  The lack of text on this topic will not be reassuring to a reader unfamiliar with this literature.

::''Although we are looking for general principles that can help understand what happens in ecological communities, it is true that we should include potential caveats when translating predictions of evolving digital webs to biological systems. In order to address these limitations we have incorporated the following paragraph at the end of the topic page:'' &quot;The study of self-replicating and evolving computer programs offers a tantalizing glimpse into the evolution of interactions among organisms that do not share any ancestry with biochemical life of Earth. This comes with potential caveats in translating predictions of evolving digital networks to biological ones. Mechanistic details differ substantially between interacting digital organisms and interacting organisms in nature. Nevertheless, they contain the necessary components for ongoing coevolutionary dynamics in large webs of interacting organisms. In spite of the differences between biological and digital evolution, we believe that the study of evolving digital ecological networks will help uncover general processes operating on and within biological ecological networks. Together with microbial experiments, they will create opportunities for further investigation into the interplay between ecological and evolutionary processes in large webs of interacting species&quot;.

=== Minor comments:===
====Stylistic====
* References seem to be missing/badly hyperlinked (i.e., lots of [wp:…] type of elements in the text)

::''We apologize for the formatting of the article upon review. We were likely in the process of adding more wikipedia links to the web version while it was being reviewed. We have fixed the links that were badly hyperlinked: patterns of interactions, simulation, stacks, insertions, deletions, and ecological networks. The use of hyperlinked elements was a requirement of the journal for the Topic Pages since &quot;at the point of publication, the Topic Page will be added to Wikipedia, becoming a living page that can be edited and updated by the community&quot;.''

====Introduction====
*	are not evolving -&gt; do not evolve

::''Corrected.''

*	Figure 1: species coevolving within large networks (shouldn’t there be a citation to the “diffuse coevolution” work from the 1980s and 1990s on these ideas)

::''The reviewer is correct, we should have referenced the &quot;diffuse coevolution&quot; ideas that Janzen originally proposed. We do want to be careful not to misinterpret diffuse coevolution to mean the confusion of pair-wise adaptation between interacting species, and rather that it is an additional level at which selective pressures may occur. In other words, we want to stress the importance of thinking about a network context where specific interactions between species exist and how those interactions shape coevolutionary pressures. The following sentences have been added to the introductory section:'' &quot;﻿The concept of diffuse coevolution, where adaptation is in response to a suite of biotic interactions, was the first step towards a unified framework between community ecology and coevolution. However, understanding how the individual interactions in interaction networks influence coevolution and conversely how coevolution influences the overall structure of networks requires an appreciation for how pair-wise interactions change based on their community context as well as diffuse coevolution. The focus is now on how reciprocal selection acts on the larger structure (e.g., topology) of webs of interacting species, not only on particular species&quot;.

*	Figure 3 is referenced in text before Figure 2 is.

::''We have corrected this by interchanging the order of the figures to follow the current, reorganized flow of the topic page.''

*	The examples section needs to take a step back, I feel I am midway through an article.  This is the first example of what a digital evolving organism is.  Please define and go slowly here.

::''It is true that the previous organization of the topic page was confusing (in part because the topic pages template is quite different from an standard research paper). We have now removed that section and expanded the “Implementation” section, including a better explanation of what a digital organism is and the types of interactions implemented so far.''

*	Figure 2 needs to be improved: where is the digital organism?  You talk about in the legend, but it is not labeled in the Figure.   I would suggest more of a multi-scale figure, step back and draw circles representing digital organisms, and then let us look inside to see what they’re made of, and then show how things change.  So much is happening in this Figure that I’m afraid only those who already know this field will understand it.

::''We believe this was a problem caused by the previous order of the figures. Figure 2 is now Figure 3. The new order allows the reader to grasp what a digital organism is and how the self-replication process takes place. With this change, we believe the reader is prepared to understand how the digital organism interacts with the environment by performing logical computations (tasks). The main message of the figure is not to illustrate what a digital organism is made of (which can be seen in what is now Figure 2), but to show that it can express different phenotypes depending on the tasks it performs. We believe this is the key figure of our topic page. Although we recognize that it condenses a lot of information, we think it is better to have all the panels in the same figure in order to facilitate the understanding of the piece as a whole. However, if the reviewer still feels it is better to split this figure in multiple parts, we will be willing to do so, since it depicts key elements of evolving digital ecological networks.''

====History====
*	The “Adding ecology” section is highly jargonized.  For example: “Phenotypic convergence in species within the same trophic level and trait complementarity in interacting partners have been recently identified as the outcome of the coevolutionary process in mutualistic networks using individual-based simulations.” What does this mean???

::''We agree with the reviewer about the organization and terminology used in this section. We have reorganized the topic page to improve the rationale behind the way interactions between digital organisms are implemented  in this artificial life software platform, including changing the highlighted phrases pointed out by the reviewer. We have removed the section &quot;Adding ecology&quot; and expanded the description of the interactions between digital organisms in three different subsections entitled “Host-parasite interactions”, &quot;Mutualistic  interactions&quot;, and &quot;Predator-prey interactions&quot;, all of them located within the section &quot;Digital interactions&quot;.'' 

*	Tierra has no wiki page.  Avida has a minimal page, and yet the current history does not really fill in the gaps as well.  What is the plan to bulk this up?

::''We would like to thank the reviewer for pointing out our lack of a hyperlink to the Tierra wiki page, http://en.wikipedia.org/wiki/Tierra_(computer_simulation), and it is now referenced and linked in the main text (&quot;Coreworld subsection&quot;). By following an external link within that wiki page, the Tierra home page (http://life.ou.edu/tierra/) can be reached. The later has quite a lot information about this artificial life software platform. However, it is true that Avida has a minimal page in Wikipedia (http://en.wikipedia.org/w/index.php?title=Avida). But, from that wiki page there is an external link pointing to the Avida download page (http://avida.devosoft.org/). Nevertheless, in order to facilitate the reader's access to the Avida research platform, we have included the following sentence in the &quot;Avida&quot; subsection:'' &quot;﻿Devolab (http://devolab.msu.edu/) at the BEACON center currently continues the development of the Avida digital evolution research platform&quot;. ''While we agree that the history section is short, we do not think that this topic page is the appropriate outlet for a broader treatment of the digital life’s history. Instead we aimed to provide enough context for those interested in the history of the field to find further information.'' 

====Implementation====
*	Figure 3: “the experimenter” -&gt; “the modeler”. 

::''We don’t agree with the reviewer here. Avida is a experimental research tool in which researchers design experiments, not models.''

*       Figure 3: Also there are many undefined terms here.  Does a non-CS person need to know these details?  What are the letters?  Why are there two circles?  The animation seems beautiful, but I would strongly suggest a voiceover to link the animation and the caption.  The animation lasts for 30 seconds, but just reading the caption quickly takes longer than that.  I would suggest a voice-over (or closed-caption text) that walks the reader slowly through this Figure.  This is a key Figure and yet right now, for non-experts, the mental leap between this figure and the caption will be difficult to say the least.

::''In order to have a smooth flow while keeping the reader engaged, Figure 3 is now Figure 2. We have expanded the text in the figure legend in order to improve the clarity of what a digital organism is. We explicitly made reference to what is located on the right and on the left:'' “&quot;The circular genome of a digital organism, on the left, consists of a set of instructions (represented here as letters)&quot;. [...] &quot;The experimenter determines the probability of mutations, such as copy mutations that occur when occasionally instructions are copied incorrectly, and instead a randomly chosen instruction is written (as it can be seen in the offspring, on the right)&quot;. ''It is true that reading the caption takes longer than watching the animation. However, we honestly believe that the main message of the figure can be understood with a quick look at it, since it only represents the set of instructions a digital organism is made of and how mutations can occur during the copy process. Explaining what each instruction means will reduce the readability of the topic page. The reference and the direct link to Avida-ED is given at the end of the legend so that anyone interested in more details can easily get them. We agree that the description of the three pointers is too detailed for life scientists, but we decided to explain them since they appear during the animation. If we are not wrong, the animation will appear only in the wiki page, while in the printed topic page this figure will show the last frame of the animation. That is, it will depict the two digital organisms (the parent on the left and the offspring on the right) at the end of the self-replication process. For the printed version the following sentences (those we think are pointed out by the reviewer as too detailed and unnecessary) can be removed, reducing the time needed for reading the figure legend:'' &quot;﻿Initially, all three hardware pointers are in the same location, the r instruction. As execution begins, the instruction pointer (indicated by an i) advances. The first few instructions allocate space for the offspring, and move the write-head pointer into that space (indicated by a w). The flow pointer, indicated by an f, is used to move other pointers, such as the instruction pointer, to specified locations. The process of self replication is carried out by a set of instructions at the end of the genome commonly referred to as the copy-loop. When execution reaches the copy-loop, the flow pointer is used to re-enter a loop that advances the read and write heads and copies instructions from the parent genome (read-head) to the offspring genome (write-head). Arcs inside the circular genome represent the execution flow, showing most of the CPU cycles being spent during the copying process&quot;.

*	32-bit? Really?  Is 64-bit or 16-bit not allowed?

::''The reviewer was correct in pointing out that this was an unnecessary detail to include. The reference has since been removed. But, to answer the reviewers question: any number of bits may be used, but 16 is short enough to occasionally trigger false-positives during evolutionary runs, 32 is sufficient not to, and thus 64 is overkill.'' 

*	The reference to nand is obscure.  I assume it’s because nand is a universal gate, but do others?  Shouldn’t you say this?

::''We chose to mention NAND since it the only logic function included in Avida’s genetic code by default, and computer scientists may be interested in this particular detail. We have added more context and mentioned that NAND is a universal logic function to this section:'' &quot;Digital organisms can acquire random binary numbers from the environment and are able to manipulate them using their genetic programing language, which includes the logic instruction NAND. With only this logic instruction, digital organisms can compute any other task by stringing together various operations since NAND is a universal logic function&quot;.

*	Figure 4 animation does not work on my browser.

::''The technical editor for Topic Pages (Daniel Mietchen) will help on this. If we are right, the animation will appear only in the wiki page. We believe that the figure legend is clear enough, at it is now, even if it depicts the last frame of the animation. We hope the reviewer can watch the animation now, or at least, one of its frames.''

====Research====
*	Please do not criticize experimentalists unnecessarily as a justification for your argument, e.g.: “but those data are completely lacking for natural systems.” Let me point out a compilation of phage-bacteria interaction networks, including evolutionary studies, by my group: Flores et al. PNAS (2011).  Obviously a complete evolutionary history in each study is not available, but the idea that the data is “completely lacking” overstates the case: http://www.pnas.org/content/early/2011/06/23/1101595108.abstract.  In addition Justin Meyer (who is acknowledged on this page) has done experimental coevolution between phages and bacteria, including sequencing and found very intriguing patterns of how coevolution takes place.  Again, it’s not everything, but it’s not “completely lacking” either.

::''As we said above, we have been overly critical of the literature on experimental biological evolution. We consider it a mistake to have excluded the meta-analysis of laboratory studies carried out by Weitz and his team, since that paper studies host-phage interactions across a broad spectrum of taxa, habitat and mode selection. This is a very good review of the empirical biological evolutionary studies of interacting taxa in a community context. The nested structure found and the absence of evidence for modularity is, to our knowledge, the first step towards investigating the interplay between evolutionary processes and network structure in laboratory experiments. Recognition of that paper is clearly needed since it lays at the heart of the main goal of this topic page. Accordingly, we have commented on the main messages of that paper in our introductory section:'' &quot;The challenge of studying coevolution in a community context can be addressed theoretically via mathematical modeling and simulation, by looking at the ancient footprint of the evolutionary history that still persists in ecological patterns we observe today, and by performing experiments with microorganisms in the laboratory. In spite of the long time scales involved and the substantial effort that is necessary to isolate and quantify small samples, the latter approach of testing biological evolution in the lab has been successful over the last two decades. Studying the evolution of interspecific interactions has been, however, a much more difficult task when dealing with webs of multiple interacting species. The meta-analysis of host-phage interactions across a broad spectrum of taxa and habitat carried out by Flores and his team encapsulates efforts in laboratory experiments to explore coevolving interactions in a community context. This work is one of the first steps towards experimental investigation of the interplay between evolutionary processes and network structure in biological systems&quot;. ''We have also included a reference to Justin Meyer’s paper, which was published after our original submission. We thank the reviewer for reminding us to add this before finalizing it.'' 

*	This section is rather short, what is the objective?

:: ﻿''Since the goal of the Topic Pages is to introduce a new computational method to a broad audience emphasizing its potential as a research tool, we have presented some open questions that can be addressed by using this approach here. Following the reviewer suggestion (see his &quot;Summary&quot;), this section is now entitled &quot;Research directions&quot;. As was suggested by the second reviewer, we have now added a very interesting question regarding the diversity-stability debate when different types of interactions are taken into account.''

==  Review by Chris Adami ==

This is an interesting topic page, highlighting a new usage of digital evolution: the evolution of antagonistic and/or mutualistic interactions between digital organisms. While there are Wiki pages for both Avida and [[wp:Tierra_(computer simulation)|Tierra]], it is nice to see some of the history of digital life research covered here. The piece is perhaps a little heavy-handed in dealing with experimental evolution work (as noted by the first reviewer), but this is easily amended. It is difficult for me to assess how accessible this piece is to life scientists (perhaps because I'm too familiar with Avida), but in my experience readers fill in missing details by reading the literature. 

::''We appreciate very much the general assessment made by the reviewer. He has synthesized in one line the main goal of this topic page:'' &quot;... highlighting a new usage of digital evolution: the evolution of antagonistic and/or mutualistic interaction between digital organisms&quot;. ''This is certainly the key message and we would like to add that this new usage aims at help us understand how coevolution shapes the structure of species interaction networks. Inspired by the clarity and simplicity of this one-sentence summary, we have reworded the beginning of the last paragraph of the introductory section:'' &quot;﻿This topic page emphasizes new research avenues using digital evolution, where ecological interactions can evolve between antagonistic/mutualistic digital organisms. Since the emergence and diversification of coevolving interactions in a community context is difficult to study in nature, the use of self-replicating computer programs can help us understand how coevolution shapes the structure of species interaction networks and, in turn, how changes in the overall structure of the web (e.g., through extinction of taxa or the introduction of invasive species) affect the evolution of a given species. Evolving digital ecological networks will create opportunities for enhanced cross-talk between computer scientists and evolutionary biologists&quot;.

::''We are aware that we have been overly critical of the literature on experimental biological evolution (see our reply to the first reviewer) due to our enthusiasm for emphasizing the incorporation of ecology into evolutionary studies dealing with communities of interacting organisms. We have clarified our motivation and removed unnecessary criticisms as a justification for our arguments.''

::''In addition, in response to this review we have tried to improve the readability of the topic for biologists/ecologists and we honestly think, since the first author of this topic page is an ecologist, that life scientists will fill in missing details by reading the literature (as the reviewer also pointed out).''

I think that the section &quot;Adding ecology&quot; should be expanded to make it clearer. Also, I am unsure about whether limited resources are used in the host-parasite interactions, and what the impact of those are. Finally, mutualistic interactions are barely explained. How do parasites interact mutualistically with the host? Or are mutualistic interactions only possible for non-parasitic interactions between avidian hosts?

::''We have reorganized the topic page by moving the content of the previous &quot;Adding ecology&quot; subsection to a more detailed section of &quot;Digital interactions&quot; in which antagonistic and mutualistic digital interactions have been better explained under three different subsections: host-parasite, mutualistic, and predator-prey interactions. We think the ms has improved in terms of clarity regarding the implementation of  the interactions between digital organisms.''

::''In the case of the host-parasite interactions, there is no necessary reason limited resources have to be used. Several ongoing projects with host-parasite interactions use limited resources and several do not. Instead, we opted to expand the mutualistic interaction example as requested by the reviewer. In doing so, we also included one example implementation that explain a bit about how resources may be used. We hope this new expanded section answers any further questions about mutualistic interactions in Avida.'' 

The section &quot;Research&quot; should probably be entitled &quot;Research Questions&quot;, because that's really what is presented there. Perhaps another question that can be addressed here is the stability of the networks that form. This is a very controversial  topic, and there is a recent paper in Science http://www.sciencemag.org/content/337/6092/349.abstract that discusses the stability of ecological networks with mixed interaction types (antagonistic and mutualistic). The formation and evolution of these networks is not well-studied, and perhaps digital organism are a way to address the stability issue from an &quot;experimental&quot; point of view.

::''We agree. This was also a point stressed by the first reviewer. It is now entitled &quot;Research directions&quot; because that is really what is presented there. We have to remind ourselves that this is not a research paper but a topic page in which the goal is to introduce a new computational tool for studying the evolution of species interaction networks in artificial evolving systems. It is a very good point to incorporate the potential of this approach to shed light on the diversity-stability debate (i.e., whether or not more diverse communities enhance the stability of ecological networks). But species diversity if just half of the story. The recent paper published in Science by Mougi and Kondoh (Diversity of interaction types and ecological community stability) pointed out by the reviewer, focuses on the other half of the story: diversity in interaction types. We have added the following text to the &quot;Research directions&quot; section:'' &quot;There is a long-standing debate whether more diverse communities enhance the stability of ecological networks commonly called the stability-diversity debate. Until recently, the discussion has been focused on one component of biodiversity: species diversity. However, research has begun dealing with another component of biodiversity: diversity in species interaction types. Mathematical models show that a mixture of antagonistic and mutualistic interactions can stabilize population dynamics and that the loss of one interaction type may critically destabilize the ecosystem. Studies with digital organisms can shed light on this debate from an empirical perspective since the types of interactions included can be experimentally manipulated and the stability of the resulting evolving digital ecological network is measurable&quot;.

Minor comment: in the Acknowledgements, perhaps the word &quot;largely&quot; should be replaced, because it implies that the comments of those that are thanked improved the manuscript &quot;for the most part&quot; only. Unless this is precisely what the authors intend to imply.

::''We have reworded the Acknowledgements section, which now reads:'' &quot;﻿We thank Simon A. Levin, Jordi Bascompte, Justin Meyer and other members of the BEACON Center, for useful discussions, comments and suggestions that have contributed to the initial development of the manuscript&quot;.</text>
    </revision>
    <revision>
      <id>1894</id>
      <timestamp>2012-10-05T22:24:06Z</timestamp>
      <contributor>
        <username>Mfortuna</username>
        <id>10</id>
      </contributor>
      <text xml:space="preserve" bytes="34139">== Wikification ==

Thanks for the first draft. A few pointers to wikification (now made more explicit in the [[Topic Pages|Topic Page guidelines]]): The current version of the article does not have any links to Wikipedia articles on related subjects. It should. Moreover, the lead section should follow the guidelines laid out [[wp:WP:LEAD|here]] - in particular, it should provide a concise definition of the subject. For reference formatting, various templates exist at Wikipedia that make life easy in terms of completing bibliographic metadata on the basis of a standard ID like DOI or PMID. Please let us know if you need assistance with any of that. --[[User:Daniel Mietchen|Daniel Mietchen]] 19:15, 17 April 2012 (PDT)
:I have started the wikification. Will get back to it. This should not affect the review. --[[User:Daniel Mietchen|Daniel Mietchen]] 21:10, 6 June 2012 (PDT)

::It seems like this wiki only includes the pmid template, is that correct? One or two of our citations has a DOI but not a PubMedID. No worries if not, I was just curious if I was just doing something wrong. --[[User:Zamanlui|Zamanlui]] 11:44, 14 June 2012 (PDT)

:::We use Wikipedia-derived templates very sparsely here, for reasons of licensing. To link to a doi, you can use something like [[doi:10.1371/journal.pcbi.1002445]] or [[doi:10.1371/journal.pcbi.1002446|this]]. --[[User:Daniel Mietchen|Daniel Mietchen]] 15:09, 27 June 2012 (PDT)

=== Image format ===
Figures 1 and 3 are currently provided as [[wp:PNG|PNG]] but would be much more reusable if available as [[wp:SVG|SVG]], so I would be grateful if you could upload a SVG version thereof. Thanks! --[[User:Daniel Mietchen|Daniel Mietchen]] 18:25, 21 September 2012 (PDT)

::''Done''

==  Review by Joshua Weitz ==

=== Summary ===
I think a wiki page on this topic is timely and needed.  Part of the reason is that the digital evolution field utilizes environments/jargon that are likely to be just as foreign to a molecular biologist as molecular biology is to a classically-trained computer scientist.  In addition, the digital evolution field has seen a number of major developments, coinciding with an increased interest in experimental evolution.  However, the current topic page has a long way to go to try and bridge this gap.  If it does, it could substantially help communication and cross-talk between computer scientists and evolutionary biologists.  I hope my comments are helpful in trying to reach this goal. In revising this page, please consider the following questions:

::''We appreciate very much the positive and constructive comments made by the reviewer. His concerns about this topic page are well supported and we have tried to take advantage of them for improving the page. We hope, as he certainly pushes for advance, that this topic page helps advance communication and cross-talk between computer scientists and evolutionary biologists. That is our ultimate goal. Indeed, these new topic pages by PLoS Computational Biology seem like a great step towards the sort of community required to bridge this gap, where authors can seed “living” articles on wikipedia.''

1. Is this topic page meant to enable a biologist to implement and/or understand how a particular digital model of coevolution works? Or, to help a CS person build digital evolution models?  Or both?  I think the objective needs to be clearer from the outset.

::''The goal is to make a bridge between these two research fields. This is a collaboration between an ecologist and computer scientists to introduce a new empirical tool for studying the evolution of species interaction networks in artificial evolving systems. The key term here is interaction networks, not only digital evolution (which has been studied for the last 15 years). To make this objective clearer, we have reorganized the sections of the topic page and explicitly highlighted this point in the new section entitled &quot;Inspiration&quot;:'' &quot;This topic page highlights new research avenues enabled by the advent of evolutionary research environments in digital systems. It will help create opportunities for enhanced cross-talk between computer scientists and evolutionary biologists. Research using self-replicating computer programs complements laboratory efforts by broadening the breadth of viable experiments focused on the emergence and diversification of coevolving interactions in complex communities&quot;. 

2.  The article focuses on digital models of a certain kind, but does not discuss coevolutionary studies based on ODE models, many of which have internal states, e.g. see the work of Childs et al. (Evolution, 2012) (disclosure: I am a corresponding author on that study) and Weinberger et al. (PLoS Comp Biol, 2012) on coevolutionary dynamics induced by a newly discovered form of adaptive immunity in bacteria/archaea called “CRISPR/Cas immune defense”.  Do these models fit the definition?  I don’t think the authors necessarily need to include them, however my point is that the article should be clearer on its scope and what is meant by “computer programs”.  

::''We have tried to clarify this point in the definition of &quot;evolving digital ecological networks&quot;, at the beginning of the topic page, and in the “Digital organism” section. The novelty of our approach is to explore the networks of ecological interactions between digital organisms, i.e. &quot;self-replicating computer programs that ﻿evolve in an open-ended way&quot;, as they have been implemented and defined in artificial life software platforms like Avida. The goal of this topic page is not the introduction of a particular model of coevolution (that, as the reviewer said, can be studied using mathematical models based on ODEs), but a research platform for collecting data for studying different mechanisms of coevolution in a community context. To make this point clear, we have expanded the introductory section  and the description of the interactions between digital organisms in three subsections entitled &quot;Host-parasite interactions&quot;, &quot;Mutualistic  interactions&quot;, and &quot;Predator-prey interactions&quot;.''

3. What is the point of the research section? It is largely speculative, yet many articles have been written on AVIDA/Tierra/etc.  Are these research directions or conclusions from research?   

::''﻿The reviewer is definitely right. This question was also raised by the other reviewer. Since this is not a research paper, our aim is to highlight some open questions that can be addressed by using this approach (some of which we are already working on). Following the reviewer's suggestion, this section is now entitled &quot;Research directions&quot; (see also our related reply in the &quot;Minor comments&quot;).''

=== Major comments ===
1. I don’t think it is necessary to criticize experimental evolution studies as being too hard, too slow, etc. as a means to justify the use of digital coevolution studies.  In fact such criticism is counter-productive.  The reality is that Richard Lenski, his colleagues, and their peers, have been developing experimental methods to test biological evolution for decades. These methods are becoming increasingly standard, and at least for microbes, testing evolution is no longer a pie-in-the-sky idea.  I think greater caution and respect to the innovations of the experimentalists is in order here.   The section in the Introduction should be recast substantially. The point to be made is to emphasize the positive contribution that models can make in this area, because ultimately, biologists are interested in how evolution takes place in “real” systems, and not within the “digital world” (I say this knowing full well that there are an increasingly number of “real digital worlds” for which these studies may also be relevant).

::''We are aware that we have been overly critical of the literature on experimental biological evolution. This was due to our enthusiasm for the novel incorporation of ecology into digital evolutionary studies of communities of interacting organisms. Our goal does not focus on testing evolution (for which there is a rich body of knowledge), but on incorporating ecology in to experimental evolution studies. Indeed, we know the excellent work carried out by Richard Lenski and his team very well (the second author of this topic page is doing part of his PhD research in Lenski’s lab). However, the reviewer is certainly right when suggesting that our criticism is counter-productive. We have taken his advice and improved the introduction to emphasize the contribution that the digital evolution of interactions can make in this area (see our reply to this in the &quot;Minor comments&quot; section below).''

2. It is true that digital environments do not include the “limitations evolutionary biologists typically face”. However, utilizing digital environments comes with a substantial caveat: do the microscale rules influence the types of structures that evolutioanr biologists would like to understand?  If so, how then does the choice of “substrate” i.e., logic gates vs. nucleic acids, affect predictions?  I believe an additional section needs to be included on caveats in translating predictions of evolving digital communities to biological systems.  Otherwise the claims in the last paragraph of the Introduction may seem overly optimistic: “Evolving digital organisms within ecological networks can help to elucidate how selection on one species affects the evolution of links among the other species throughout the web”…. Why might this not be the case?  The lack of text on this topic will not be reassuring to a reader unfamiliar with this literature.

::''Although we are looking for general principles that can help understand what happens in ecological communities, it is true that we should include potential caveats when translating predictions of evolving digital webs to biological systems. In order to address these limitations we have incorporated the following paragraph at the end of the topic page:'' &quot;The study of self-replicating and evolving computer programs offers a tantalizing glimpse into the evolution of interactions among organisms that do not share any ancestry with biochemical life of Earth. This comes with potential caveats in translating predictions of evolving digital networks to biological ones because mechanistic details differ substantially between interacting digital organisms and interacting biological organisms. Nevertheless, these digital networks contain the necessary components for ongoing coevolutionary dynamics in large webs of interacting organisms. In spite of the differences between biological and digital evolution, the study of evolving digital ecological networks can lead to predictive understanding of natural dynamics. Because the general operational processes (e.g., Darwinian evolution, mutualism, parasitism, etc.) do not differ, studies utilizing digital networks will uncover rules common to, and operating on and within, ecological networks. Together with microbial experiments, they create opportunities for furthering our understanding of the interplay between ecological and evolutionary processes among interacting species&quot;.

=== Minor comments:===
====Stylistic====
* References seem to be missing/badly hyperlinked (i.e., lots of [wp:…] type of elements in the text)

::''We apologize for the formatting of the article upon review. We were likely in the process of adding more wikipedia links to the web version while it was being reviewed. We have fixed the links that were badly hyperlinked: patterns of interactions, simulation, stacks, insertions, deletions, and ecological networks. The use of hyperlinked elements was a requirement of the journal for the Topic Pages since &quot;at the point of publication, the Topic Page will be added to Wikipedia, becoming a living page that can be edited and updated by the community&quot;.''

====Introduction====
*	are not evolving -&gt; do not evolve

::''Corrected.''

*	Figure 1: species coevolving within large networks (shouldn’t there be a citation to the “diffuse coevolution” work from the 1980s and 1990s on these ideas)

::''The reviewer is correct, we should have referenced the &quot;diffuse coevolution&quot; ideas that Janzen originally proposed. We do want to be careful not to misinterpret diffuse coevolution to mean the confusion of pair-wise adaptation between interacting species, and rather that it is an additional level at which selective pressures may occur. In other words, we want to stress the importance of thinking about a network context where specific interactions between species exist and how those interactions shape coevolutionary pressures. The following sentences have been added to the introductory section:'' &quot;﻿The concept of diffuse coevolution, where adaptation is in response to a suite of biotic interactions, was the first step towards a unified framework between community ecology and coevolution. However, understanding how the individual interactions in interaction networks influence coevolution and conversely how coevolution influences the overall structure of networks requires an appreciation for how pair-wise interactions change based on their community context as well as diffuse coevolution. The focus is now on how reciprocal selection acts on the larger structure (e.g., topology) of webs of interacting species, not only on particular species&quot;.

*	Figure 3 is referenced in text before Figure 2 is.

::''We have corrected this by interchanging the order of the figures to follow the current, reorganized flow of the topic page.''

*	The examples section needs to take a step back, I feel I am midway through an article.  This is the first example of what a digital evolving organism is.  Please define and go slowly here.

::''It is true that the previous organization of the topic page was confusing (in part because the topic pages template is quite different from an standard research paper). We have now removed that section and expanded the “Implementation” section, including a better explanation of what a digital organism is and the types of interactions implemented so far.''

*	Figure 2 needs to be improved: where is the digital organism?  You talk about in the legend, but it is not labeled in the Figure.   I would suggest more of a multi-scale figure, step back and draw circles representing digital organisms, and then let us look inside to see what they’re made of, and then show how things change.  So much is happening in this Figure that I’m afraid only those who already know this field will understand it.

::''We believe this was a problem caused by the previous order of the figures. Figure 2 is now Figure 3. The new order allows the reader to grasp what a digital organism is and how the self-replication process takes place. With this change, we believe the reader is prepared to understand how the digital organism interacts with the environment by performing logical computations (tasks). The main message of the figure is not to illustrate what a digital organism is made of (which can be seen in what is now Figure 2), but to show that it can express different phenotypes depending on the tasks it performs. We believe this is the key figure of our topic page. Although we recognize that it condenses a lot of information, we think it is better to have all the panels in the same figure in order to facilitate the understanding of the piece as a whole. However, if the reviewer still feels it is better to split this figure in multiple parts, we will be willing to do so, since it depicts key elements of evolving digital ecological networks.''

====History====
*	The “Adding ecology” section is highly jargonized.  For example: “Phenotypic convergence in species within the same trophic level and trait complementarity in interacting partners have been recently identified as the outcome of the coevolutionary process in mutualistic networks using individual-based simulations.” What does this mean???

::''We agree with the reviewer about the organization and terminology used in this section. We have reorganized the topic page to improve the rationale behind the way interactions between digital organisms are implemented  in this artificial life software platform, including changing the highlighted phrases pointed out by the reviewer. We have removed the section &quot;Adding ecology&quot; and expanded the description of the interactions between digital organisms in three different subsections entitled “Host-parasite interactions”, &quot;Mutualistic  interactions&quot;, and &quot;Predator-prey interactions&quot;, all of them located within the section &quot;Digital interactions&quot;.'' 

*	Tierra has no wiki page.  Avida has a minimal page, and yet the current history does not really fill in the gaps as well.  What is the plan to bulk this up?

::''We would like to thank the reviewer for pointing out our lack of a hyperlink to the Tierra wiki page, http://en.wikipedia.org/wiki/Tierra_(computer_simulation), and it is now referenced and linked in the main text (&quot;Coreworld subsection&quot;). By following an external link within that wiki page, the Tierra home page (http://life.ou.edu/tierra/) can be reached. The later has quite a lot information about this artificial life software platform. However, it is true that Avida has a minimal page in Wikipedia (http://en.wikipedia.org/w/index.php?title=Avida). But, from that wiki page there is an external link pointing to the Avida download page (http://avida.devosoft.org/). Nevertheless, in order to facilitate the reader's access to the Avida research platform, we have included the following sentence in the &quot;Avida&quot; subsection:'' &quot;﻿Devolab (http://devolab.msu.edu/) at the BEACON center currently continues the development of the Avida digital evolution research platform&quot;. ''While we agree that the history section is short, we do not think that this topic page is the appropriate outlet for a broader treatment of the digital life’s history. Instead we aimed to provide enough context for those interested in the history of the field to find further information.'' 

====Implementation====
*	Figure 3: “the experimenter” -&gt; “the modeler”. 

::''We don’t agree with the reviewer here. Avida is a experimental research tool in which researchers design experiments, not models.''

*       Figure 3: Also there are many undefined terms here.  Does a non-CS person need to know these details?  What are the letters?  Why are there two circles?  The animation seems beautiful, but I would strongly suggest a voiceover to link the animation and the caption.  The animation lasts for 30 seconds, but just reading the caption quickly takes longer than that.  I would suggest a voice-over (or closed-caption text) that walks the reader slowly through this Figure.  This is a key Figure and yet right now, for non-experts, the mental leap between this figure and the caption will be difficult to say the least.

::''In order to have a smooth flow while keeping the reader engaged, Figure 3 is now Figure 2. We have expanded the text in the figure legend in order to improve the clarity of what a digital organism is. We explicitly made reference to what is located on the right and on the left:'' “&quot;The circular genome of a digital organism, on the left, consists of a set of instructions (represented here as letters)&quot;. [...] &quot;The experimenter determines the probability of mutations, such as copy mutations that occur when occasionally instructions are copied incorrectly, and instead a randomly chosen instruction is written (as it can be seen in the offspring, on the right)&quot;. ''It is true that reading the caption takes longer than watching the animation. However, we honestly believe that the main message of the figure can be understood with a quick look at it, since it only represents the set of instructions a digital organism is made of and how mutations can occur during the copy process. Explaining what each instruction means will reduce the readability of the topic page. The reference and the direct link to Avida-ED is given at the end of the legend so that anyone interested in more details can easily get them. We agree that the description of the three pointers is too detailed for life scientists, but we decided to explain them since they appear during the animation. If we are not wrong, the animation will appear only in the wiki page, while in the printed topic page this figure will show the last frame of the animation. That is, it will depict the two digital organisms (the parent on the left and the offspring on the right) at the end of the self-replication process. For the printed version the following sentences (those we think are pointed out by the reviewer as too detailed and unnecessary) can be removed, reducing the time needed for reading the figure legend:'' &quot;﻿Initially, all three hardware pointers are in the same location, the r instruction. As execution begins, the instruction pointer (indicated by an i) advances. The first few instructions allocate space for the offspring, and move the write-head pointer into that space (indicated by a w). The flow pointer, indicated by an f, is used to move other pointers, such as the instruction pointer, to specified locations. The process of self replication is carried out by a set of instructions at the end of the genome commonly referred to as the copy-loop. When execution reaches the copy-loop, the flow pointer is used to re-enter a loop that advances the read and write heads and copies instructions from the parent genome (read-head) to the offspring genome (write-head). Arcs inside the circular genome represent the execution flow, showing most of the CPU cycles being spent during the copying process&quot;.

*	32-bit? Really?  Is 64-bit or 16-bit not allowed?

::''The reviewer was correct in pointing out that this was an unnecessary detail to include. The reference has since been removed. But, to answer the reviewers question: any number of bits may be used, but 16 is short enough to occasionally trigger false-positives during evolutionary runs, 32 is sufficient not to, and thus 64 is overkill.'' 

*	The reference to nand is obscure.  I assume it’s because nand is a universal gate, but do others?  Shouldn’t you say this?

::''We chose to mention NAND since it the only logic function included in Avida’s genetic code by default, and computer scientists may be interested in this particular detail. We have added more context and mentioned that NAND is a universal logic function to this section:'' &quot;Digital organisms can acquire random binary numbers from the environment and are able to manipulate them using their genetic programing language, which includes the logic instruction NAND. With only this logic instruction, digital organisms can compute any other task by stringing together various operations since NAND is a universal logic function&quot;.

*	Figure 4 animation does not work on my browser.

::''The technical editor for Topic Pages (Daniel Mietchen) will help on this. If we are right, the animation will appear only in the wiki page. We believe that the figure legend is clear enough, at it is now, even if it depicts the last frame of the animation. We hope the reviewer can watch the animation now, or at least, one of its frames.''

====Research====
*	Please do not criticize experimentalists unnecessarily as a justification for your argument, e.g.: “but those data are completely lacking for natural systems.” Let me point out a compilation of phage-bacteria interaction networks, including evolutionary studies, by my group: Flores et al. PNAS (2011).  Obviously a complete evolutionary history in each study is not available, but the idea that the data is “completely lacking” overstates the case: http://www.pnas.org/content/early/2011/06/23/1101595108.abstract.  In addition Justin Meyer (who is acknowledged on this page) has done experimental coevolution between phages and bacteria, including sequencing and found very intriguing patterns of how coevolution takes place.  Again, it’s not everything, but it’s not “completely lacking” either.

::''As we said above, we have been overly critical of the literature on experimental biological evolution. We consider it a mistake to have excluded the meta-analysis of laboratory studies carried out by Weitz and his team, since that paper studies host-phage interactions across a broad spectrum of taxa, habitat and mode selection. This is a very good review of the empirical biological evolutionary studies of interacting taxa in a community context. The nested structure found and the absence of evidence for modularity is, to our knowledge, the first step towards investigating the interplay between evolutionary processes and network structure in laboratory experiments. Recognition of that paper is clearly needed since it lays at the heart of the main goal of this topic page. Accordingly, we have commented on the main messages of that paper in our introductory section:'' &quot;The challenge of studying coevolution in a community context can be addressed theoretically via mathematical modeling and simulation, by looking at the ancient footprint of the evolutionary history that still persists in ecological patterns we observe today, and by performing experiments with microorganisms in the laboratory. In spite of the long time scales involved and the substantial effort that is necessary to isolate and quantify small samples, the latter approach of testing biological evolution in the lab has been successful over the last two decades. Studying the evolution of interspecific interactions has been, however, a much more difficult task when dealing with webs of multiple interacting species. The meta-analysis of host-phage interactions across a broad spectrum of taxa and habitat carried out by Flores and his team encapsulates efforts in laboratory experiments to explore coevolving interactions in a community context. This work is one of the first steps towards experimental investigation of the interplay between evolutionary processes and network structure in biological systems&quot;. ''We have also included a reference to Justin Meyer’s paper, which was published after our original submission. We thank the reviewer for reminding us to add this before finalizing it.'' 

*	This section is rather short, what is the objective?

:: ﻿''Since the goal of the Topic Pages is to introduce a new computational method to a broad audience emphasizing its potential as a research tool, we have presented some open questions that can be addressed by using this approach here. Following the reviewer suggestion (see his &quot;Summary&quot;), this section is now entitled &quot;Research directions&quot;. As was suggested by the second reviewer, we have now added a very interesting question regarding the diversity-stability debate when different types of interactions are taken into account.''

==  Review by Chris Adami ==

This is an interesting topic page, highlighting a new usage of digital evolution: the evolution of antagonistic and/or mutualistic interactions between digital organisms. While there are Wiki pages for both Avida and [[wp:Tierra_(computer simulation)|Tierra]], it is nice to see some of the history of digital life research covered here. The piece is perhaps a little heavy-handed in dealing with experimental evolution work (as noted by the first reviewer), but this is easily amended. It is difficult for me to assess how accessible this piece is to life scientists (perhaps because I'm too familiar with Avida), but in my experience readers fill in missing details by reading the literature. 

::''We appreciate very much the general assessment made by the reviewer. He has synthesized in one line the main goal of this topic page:'' &quot;... highlighting a new usage of digital evolution: the evolution of antagonistic and/or mutualistic interaction between digital organisms&quot;. ''This is certainly the key message and we would like to add that this new usage aims at help us understand how coevolution shapes the structure of species interaction networks. Inspired by the clarity and simplicity of this one-sentence summary, we have reworded the beginning of the last paragraph of the introductory section:'' &quot;﻿This topic page emphasizes new research avenues using digital evolution, where ecological interactions can evolve between antagonistic/mutualistic digital organisms. Since the emergence and diversification of coevolving interactions in a community context is difficult to study in nature, the use of self-replicating computer programs can help us understand how coevolution shapes the structure of species interaction networks and, in turn, how changes in the overall structure of the web (e.g., through extinction of taxa or the introduction of invasive species) affect the evolution of a given species. Evolving digital ecological networks will create opportunities for enhanced cross-talk between computer scientists and evolutionary biologists&quot;.

::''We are aware that we have been overly critical of the literature on experimental biological evolution (see our reply to the first reviewer) due to our enthusiasm for emphasizing the incorporation of ecology into evolutionary studies dealing with communities of interacting organisms. We have clarified our motivation and removed unnecessary criticisms as a justification for our arguments.''

::''In addition, in response to this review we have tried to improve the readability of the topic for biologists/ecologists and we honestly think, since the first author of this topic page is an ecologist, that life scientists will fill in missing details by reading the literature (as the reviewer also pointed out).''

I think that the section &quot;Adding ecology&quot; should be expanded to make it clearer. Also, I am unsure about whether limited resources are used in the host-parasite interactions, and what the impact of those are. Finally, mutualistic interactions are barely explained. How do parasites interact mutualistically with the host? Or are mutualistic interactions only possible for non-parasitic interactions between avidian hosts?

::''We have reorganized the topic page by moving the content of the previous &quot;Adding ecology&quot; subsection to a more detailed section of &quot;Digital interactions&quot; in which antagonistic and mutualistic digital interactions have been better explained under three different subsections: host-parasite, mutualistic, and predator-prey interactions. We think the ms has improved in terms of clarity regarding the implementation of  the interactions between digital organisms.''

::''In the case of the host-parasite interactions, there is no necessary reason limited resources have to be used. Several ongoing projects with host-parasite interactions use limited resources and several do not. Instead, we opted to expand the mutualistic interaction example as requested by the reviewer. In doing so, we also included one example implementation that explain a bit about how resources may be used. We hope this new expanded section answers any further questions about mutualistic interactions in Avida.'' 

The section &quot;Research&quot; should probably be entitled &quot;Research Questions&quot;, because that's really what is presented there. Perhaps another question that can be addressed here is the stability of the networks that form. This is a very controversial  topic, and there is a recent paper in Science http://www.sciencemag.org/content/337/6092/349.abstract that discusses the stability of ecological networks with mixed interaction types (antagonistic and mutualistic). The formation and evolution of these networks is not well-studied, and perhaps digital organism are a way to address the stability issue from an &quot;experimental&quot; point of view.

::''We agree. This was also a point stressed by the first reviewer. It is now entitled &quot;Research directions&quot; because that is really what is presented there. We have to remind ourselves that this is not a research paper but a topic page in which the goal is to introduce a new computational tool for studying the evolution of species interaction networks in artificial evolving systems. It is a very good point to incorporate the potential of this approach to shed light on the diversity-stability debate (i.e., whether or not more diverse communities enhance the stability of ecological networks). But species diversity if just half of the story. The recent paper published in Science by Mougi and Kondoh (Diversity of interaction types and ecological community stability) pointed out by the reviewer, focuses on the other half of the story: diversity in interaction types. We have added the following text to the &quot;Research directions&quot; section:'' &quot;There is a long-standing debate whether more diverse communities enhance the stability of ecological networks commonly called the stability-diversity debate. Until recently, the discussion has been focused on one component of biodiversity: species diversity. However, research has begun dealing with another component of biodiversity: diversity in species interaction types. Mathematical models show that a mixture of antagonistic and mutualistic interactions can stabilize population dynamics and that the loss of one interaction type may critically destabilize the ecosystem. Studies with digital organisms can shed light on this debate from an empirical perspective since the types of interactions included can be experimentally manipulated and the stability of the resulting evolving digital ecological network is measurable&quot;.

Minor comment: in the Acknowledgements, perhaps the word &quot;largely&quot; should be replaced, because it implies that the comments of those that are thanked improved the manuscript &quot;for the most part&quot; only. Unless this is precisely what the authors intend to imply.

::''We have reworded the Acknowledgements section, which now reads:'' &quot;﻿We thank Simon A. Levin, Jordi Bascompte, Justin Meyer and other members of the BEACON Center, for useful discussions, comments and suggestions that have contributed to the initial development of the manuscript&quot;.</text>
    </revision>
    <revision>
      <id>1895</id>
      <timestamp>2012-10-05T22:26:54Z</timestamp>
      <contributor>
        <username>Mfortuna</username>
        <id>10</id>
      </contributor>
      <comment>/* Introduction */</comment>
      <text xml:space="preserve" bytes="34200">== Wikification ==

Thanks for the first draft. A few pointers to wikification (now made more explicit in the [[Topic Pages|Topic Page guidelines]]): The current version of the article does not have any links to Wikipedia articles on related subjects. It should. Moreover, the lead section should follow the guidelines laid out [[wp:WP:LEAD|here]] - in particular, it should provide a concise definition of the subject. For reference formatting, various templates exist at Wikipedia that make life easy in terms of completing bibliographic metadata on the basis of a standard ID like DOI or PMID. Please let us know if you need assistance with any of that. --[[User:Daniel Mietchen|Daniel Mietchen]] 19:15, 17 April 2012 (PDT)
:I have started the wikification. Will get back to it. This should not affect the review. --[[User:Daniel Mietchen|Daniel Mietchen]] 21:10, 6 June 2012 (PDT)

::It seems like this wiki only includes the pmid template, is that correct? One or two of our citations has a DOI but not a PubMedID. No worries if not, I was just curious if I was just doing something wrong. --[[User:Zamanlui|Zamanlui]] 11:44, 14 June 2012 (PDT)

:::We use Wikipedia-derived templates very sparsely here, for reasons of licensing. To link to a doi, you can use something like [[doi:10.1371/journal.pcbi.1002445]] or [[doi:10.1371/journal.pcbi.1002446|this]]. --[[User:Daniel Mietchen|Daniel Mietchen]] 15:09, 27 June 2012 (PDT)

=== Image format ===
Figures 1 and 3 are currently provided as [[wp:PNG|PNG]] but would be much more reusable if available as [[wp:SVG|SVG]], so I would be grateful if you could upload a SVG version thereof. Thanks! --[[User:Daniel Mietchen|Daniel Mietchen]] 18:25, 21 September 2012 (PDT)

::''Done''

==  Review by Joshua Weitz ==

=== Summary ===
I think a wiki page on this topic is timely and needed.  Part of the reason is that the digital evolution field utilizes environments/jargon that are likely to be just as foreign to a molecular biologist as molecular biology is to a classically-trained computer scientist.  In addition, the digital evolution field has seen a number of major developments, coinciding with an increased interest in experimental evolution.  However, the current topic page has a long way to go to try and bridge this gap.  If it does, it could substantially help communication and cross-talk between computer scientists and evolutionary biologists.  I hope my comments are helpful in trying to reach this goal. In revising this page, please consider the following questions:

::''We appreciate very much the positive and constructive comments made by the reviewer. His concerns about this topic page are well supported and we have tried to take advantage of them for improving the page. We hope, as he certainly pushes for advance, that this topic page helps advance communication and cross-talk between computer scientists and evolutionary biologists. That is our ultimate goal. Indeed, these new topic pages by PLoS Computational Biology seem like a great step towards the sort of community required to bridge this gap, where authors can seed “living” articles on wikipedia.''

1. Is this topic page meant to enable a biologist to implement and/or understand how a particular digital model of coevolution works? Or, to help a CS person build digital evolution models?  Or both?  I think the objective needs to be clearer from the outset.

::''The goal is to make a bridge between these two research fields. This is a collaboration between an ecologist and computer scientists to introduce a new empirical tool for studying the evolution of species interaction networks in artificial evolving systems. The key term here is interaction networks, not only digital evolution (which has been studied for the last 15 years). To make this objective clearer, we have reorganized the sections of the topic page and explicitly highlighted this point in the new section entitled &quot;Inspiration&quot;:'' &quot;This topic page highlights new research avenues enabled by the advent of evolutionary research environments in digital systems. It will help create opportunities for enhanced cross-talk between computer scientists and evolutionary biologists. Research using self-replicating computer programs complements laboratory efforts by broadening the breadth of viable experiments focused on the emergence and diversification of coevolving interactions in complex communities&quot;. 

2.  The article focuses on digital models of a certain kind, but does not discuss coevolutionary studies based on ODE models, many of which have internal states, e.g. see the work of Childs et al. (Evolution, 2012) (disclosure: I am a corresponding author on that study) and Weinberger et al. (PLoS Comp Biol, 2012) on coevolutionary dynamics induced by a newly discovered form of adaptive immunity in bacteria/archaea called “CRISPR/Cas immune defense”.  Do these models fit the definition?  I don’t think the authors necessarily need to include them, however my point is that the article should be clearer on its scope and what is meant by “computer programs”.  

::''We have tried to clarify this point in the definition of &quot;evolving digital ecological networks&quot;, at the beginning of the topic page, and in the “Digital organism” section. The novelty of our approach is to explore the networks of ecological interactions between digital organisms, i.e. &quot;self-replicating computer programs that ﻿evolve in an open-ended way&quot;, as they have been implemented and defined in artificial life software platforms like Avida. The goal of this topic page is not the introduction of a particular model of coevolution (that, as the reviewer said, can be studied using mathematical models based on ODEs), but a research platform for collecting data for studying different mechanisms of coevolution in a community context. To make this point clear, we have expanded the introductory section  and the description of the interactions between digital organisms in three subsections entitled &quot;Host-parasite interactions&quot;, &quot;Mutualistic  interactions&quot;, and &quot;Predator-prey interactions&quot;.''

3. What is the point of the research section? It is largely speculative, yet many articles have been written on AVIDA/Tierra/etc.  Are these research directions or conclusions from research?   

::''﻿The reviewer is definitely right. This question was also raised by the other reviewer. Since this is not a research paper, our aim is to highlight some open questions that can be addressed by using this approach (some of which we are already working on). Following the reviewer's suggestion, this section is now entitled &quot;Research directions&quot; (see also our related reply in the &quot;Minor comments&quot;).''

=== Major comments ===
1. I don’t think it is necessary to criticize experimental evolution studies as being too hard, too slow, etc. as a means to justify the use of digital coevolution studies.  In fact such criticism is counter-productive.  The reality is that Richard Lenski, his colleagues, and their peers, have been developing experimental methods to test biological evolution for decades. These methods are becoming increasingly standard, and at least for microbes, testing evolution is no longer a pie-in-the-sky idea.  I think greater caution and respect to the innovations of the experimentalists is in order here.   The section in the Introduction should be recast substantially. The point to be made is to emphasize the positive contribution that models can make in this area, because ultimately, biologists are interested in how evolution takes place in “real” systems, and not within the “digital world” (I say this knowing full well that there are an increasingly number of “real digital worlds” for which these studies may also be relevant).

::''We are aware that we have been overly critical of the literature on experimental biological evolution. This was due to our enthusiasm for the novel incorporation of ecology into digital evolutionary studies of communities of interacting organisms. Our goal does not focus on testing evolution (for which there is a rich body of knowledge), but on incorporating ecology in to experimental evolution studies. Indeed, we know the excellent work carried out by Richard Lenski and his team very well (the second author of this topic page is doing part of his PhD research in Lenski’s lab). However, the reviewer is certainly right when suggesting that our criticism is counter-productive. We have taken his advice and improved the introduction to emphasize the contribution that the digital evolution of interactions can make in this area (see our reply to this in the &quot;Minor comments&quot; section below).''

2. It is true that digital environments do not include the “limitations evolutionary biologists typically face”. However, utilizing digital environments comes with a substantial caveat: do the microscale rules influence the types of structures that evolutioanr biologists would like to understand?  If so, how then does the choice of “substrate” i.e., logic gates vs. nucleic acids, affect predictions?  I believe an additional section needs to be included on caveats in translating predictions of evolving digital communities to biological systems.  Otherwise the claims in the last paragraph of the Introduction may seem overly optimistic: “Evolving digital organisms within ecological networks can help to elucidate how selection on one species affects the evolution of links among the other species throughout the web”…. Why might this not be the case?  The lack of text on this topic will not be reassuring to a reader unfamiliar with this literature.

::''Although we are looking for general principles that can help understand what happens in ecological communities, it is true that we should include potential caveats when translating predictions of evolving digital webs to biological systems. In order to address these limitations we have incorporated the following paragraph at the end of the topic page:'' &quot;The study of self-replicating and evolving computer programs offers a tantalizing glimpse into the evolution of interactions among organisms that do not share any ancestry with biochemical life of Earth. This comes with potential caveats in translating predictions of evolving digital networks to biological ones because mechanistic details differ substantially between interacting digital organisms and interacting biological organisms. Nevertheless, these digital networks contain the necessary components for ongoing coevolutionary dynamics in large webs of interacting organisms. In spite of the differences between biological and digital evolution, the study of evolving digital ecological networks can lead to predictive understanding of natural dynamics. Because the general operational processes (e.g., Darwinian evolution, mutualism, parasitism, etc.) do not differ, studies utilizing digital networks will uncover rules common to, and operating on and within, ecological networks. Together with microbial experiments, they create opportunities for furthering our understanding of the interplay between ecological and evolutionary processes among interacting species&quot;.

=== Minor comments:===
====Stylistic====
* References seem to be missing/badly hyperlinked (i.e., lots of [wp:…] type of elements in the text)

::''We apologize for the formatting of the article upon review. We were likely in the process of adding more wikipedia links to the web version while it was being reviewed. We have fixed the links that were badly hyperlinked: patterns of interactions, simulation, stacks, insertions, deletions, and ecological networks. The use of hyperlinked elements was a requirement of the journal for the Topic Pages since &quot;at the point of publication, the Topic Page will be added to Wikipedia, becoming a living page that can be edited and updated by the community&quot;.''

====Introduction====
*	are not evolving -&gt; do not evolve

::''Corrected.''

*	Figure 1: species coevolving within large networks (shouldn’t there be a citation to the “diffuse coevolution” work from the 1980s and 1990s on these ideas)

::''The reviewer is correct, we should have referenced the &quot;diffuse coevolution&quot; ideas that Janzen originally proposed. We do want to be careful not to misinterpret diffuse coevolution to mean the confusion of pair-wise adaptation between interacting species, and rather that it is an additional level at which selective pressures may occur. In other words, we want to stress the importance of thinking about a network context where specific interactions between species exist and how those interactions shape coevolutionary pressures. The following sentences have been added to the introductory section:'' &quot;﻿The concept of diffuse coevolution, where adaptation is in response to a suite of biotic interactions, was the first step towards a framework unifying relevant theories in community ecology and coevolution. Understanding how individual interactions within networks influence coevolution, and conversely how coevolution influences the overall structure of networks, requires an appreciation for how pair-wise interactions change due to their broader community contexts as well as how this community context shapes selective pressures. Accordingly, research is now focusing on how reciprocal selection influences and is embedded within the structure of multispecies interactive webs, not only on particular species&quot;.

*	Figure 3 is referenced in text before Figure 2 is.

::''We have corrected this by interchanging the order of the figures to follow the current, reorganized flow of the topic page.''

*	The examples section needs to take a step back, I feel I am midway through an article.  This is the first example of what a digital evolving organism is.  Please define and go slowly here.

::''It is true that the previous organization of the topic page was confusing (in part because the topic pages template is quite different from an standard research paper). We have now removed that section and expanded the “Implementation” section, including a better explanation of what a digital organism is and the types of interactions implemented so far.''

*	Figure 2 needs to be improved: where is the digital organism?  You talk about in the legend, but it is not labeled in the Figure.   I would suggest more of a multi-scale figure, step back and draw circles representing digital organisms, and then let us look inside to see what they’re made of, and then show how things change.  So much is happening in this Figure that I’m afraid only those who already know this field will understand it.

::''We believe this was a problem caused by the previous order of the figures. Figure 2 is now Figure 3. The new order allows the reader to grasp what a digital organism is and how the self-replication process takes place. With this change, we believe the reader is prepared to understand how the digital organism interacts with the environment by performing logical computations (tasks). The main message of the figure is not to illustrate what a digital organism is made of (which can be seen in what is now Figure 2), but to show that it can express different phenotypes depending on the tasks it performs. We believe this is the key figure of our topic page. Although we recognize that it condenses a lot of information, we think it is better to have all the panels in the same figure in order to facilitate the understanding of the piece as a whole. However, if the reviewer still feels it is better to split this figure in multiple parts, we will be willing to do so, since it depicts key elements of evolving digital ecological networks.''

====History====
*	The “Adding ecology” section is highly jargonized.  For example: “Phenotypic convergence in species within the same trophic level and trait complementarity in interacting partners have been recently identified as the outcome of the coevolutionary process in mutualistic networks using individual-based simulations.” What does this mean???

::''We agree with the reviewer about the organization and terminology used in this section. We have reorganized the topic page to improve the rationale behind the way interactions between digital organisms are implemented  in this artificial life software platform, including changing the highlighted phrases pointed out by the reviewer. We have removed the section &quot;Adding ecology&quot; and expanded the description of the interactions between digital organisms in three different subsections entitled “Host-parasite interactions”, &quot;Mutualistic  interactions&quot;, and &quot;Predator-prey interactions&quot;, all of them located within the section &quot;Digital interactions&quot;.'' 

*	Tierra has no wiki page.  Avida has a minimal page, and yet the current history does not really fill in the gaps as well.  What is the plan to bulk this up?

::''We would like to thank the reviewer for pointing out our lack of a hyperlink to the Tierra wiki page, http://en.wikipedia.org/wiki/Tierra_(computer_simulation), and it is now referenced and linked in the main text (&quot;Coreworld subsection&quot;). By following an external link within that wiki page, the Tierra home page (http://life.ou.edu/tierra/) can be reached. The later has quite a lot information about this artificial life software platform. However, it is true that Avida has a minimal page in Wikipedia (http://en.wikipedia.org/w/index.php?title=Avida). But, from that wiki page there is an external link pointing to the Avida download page (http://avida.devosoft.org/). Nevertheless, in order to facilitate the reader's access to the Avida research platform, we have included the following sentence in the &quot;Avida&quot; subsection:'' &quot;﻿Devolab (http://devolab.msu.edu/) at the BEACON center currently continues the development of the Avida digital evolution research platform&quot;. ''While we agree that the history section is short, we do not think that this topic page is the appropriate outlet for a broader treatment of the digital life’s history. Instead we aimed to provide enough context for those interested in the history of the field to find further information.'' 

====Implementation====
*	Figure 3: “the experimenter” -&gt; “the modeler”. 

::''We don’t agree with the reviewer here. Avida is a experimental research tool in which researchers design experiments, not models.''

*       Figure 3: Also there are many undefined terms here.  Does a non-CS person need to know these details?  What are the letters?  Why are there two circles?  The animation seems beautiful, but I would strongly suggest a voiceover to link the animation and the caption.  The animation lasts for 30 seconds, but just reading the caption quickly takes longer than that.  I would suggest a voice-over (or closed-caption text) that walks the reader slowly through this Figure.  This is a key Figure and yet right now, for non-experts, the mental leap between this figure and the caption will be difficult to say the least.

::''In order to have a smooth flow while keeping the reader engaged, Figure 3 is now Figure 2. We have expanded the text in the figure legend in order to improve the clarity of what a digital organism is. We explicitly made reference to what is located on the right and on the left:'' “&quot;The circular genome of a digital organism, on the left, consists of a set of instructions (represented here as letters)&quot;. [...] &quot;The experimenter determines the probability of mutations, such as copy mutations that occur when occasionally instructions are copied incorrectly, and instead a randomly chosen instruction is written (as it can be seen in the offspring, on the right)&quot;. ''It is true that reading the caption takes longer than watching the animation. However, we honestly believe that the main message of the figure can be understood with a quick look at it, since it only represents the set of instructions a digital organism is made of and how mutations can occur during the copy process. Explaining what each instruction means will reduce the readability of the topic page. The reference and the direct link to Avida-ED is given at the end of the legend so that anyone interested in more details can easily get them. We agree that the description of the three pointers is too detailed for life scientists, but we decided to explain them since they appear during the animation. If we are not wrong, the animation will appear only in the wiki page, while in the printed topic page this figure will show the last frame of the animation. That is, it will depict the two digital organisms (the parent on the left and the offspring on the right) at the end of the self-replication process. For the printed version the following sentences (those we think are pointed out by the reviewer as too detailed and unnecessary) can be removed, reducing the time needed for reading the figure legend:'' &quot;﻿Initially, all three hardware pointers are in the same location, the r instruction. As execution begins, the instruction pointer (indicated by an i) advances. The first few instructions allocate space for the offspring, and move the write-head pointer into that space (indicated by a w). The flow pointer, indicated by an f, is used to move other pointers, such as the instruction pointer, to specified locations. The process of self replication is carried out by a set of instructions at the end of the genome commonly referred to as the copy-loop. When execution reaches the copy-loop, the flow pointer is used to re-enter a loop that advances the read and write heads and copies instructions from the parent genome (read-head) to the offspring genome (write-head). Arcs inside the circular genome represent the execution flow, showing most of the CPU cycles being spent during the copying process&quot;.

*	32-bit? Really?  Is 64-bit or 16-bit not allowed?

::''The reviewer was correct in pointing out that this was an unnecessary detail to include. The reference has since been removed. But, to answer the reviewers question: any number of bits may be used, but 16 is short enough to occasionally trigger false-positives during evolutionary runs, 32 is sufficient not to, and thus 64 is overkill.'' 

*	The reference to nand is obscure.  I assume it’s because nand is a universal gate, but do others?  Shouldn’t you say this?

::''We chose to mention NAND since it the only logic function included in Avida’s genetic code by default, and computer scientists may be interested in this particular detail. We have added more context and mentioned that NAND is a universal logic function to this section:'' &quot;Digital organisms can acquire random binary numbers from the environment and are able to manipulate them using their genetic programing language, which includes the logic instruction NAND. With only this logic instruction, digital organisms can compute any other task by stringing together various operations since NAND is a universal logic function&quot;.

*	Figure 4 animation does not work on my browser.

::''The technical editor for Topic Pages (Daniel Mietchen) will help on this. If we are right, the animation will appear only in the wiki page. We believe that the figure legend is clear enough, at it is now, even if it depicts the last frame of the animation. We hope the reviewer can watch the animation now, or at least, one of its frames.''

====Research====
*	Please do not criticize experimentalists unnecessarily as a justification for your argument, e.g.: “but those data are completely lacking for natural systems.” Let me point out a compilation of phage-bacteria interaction networks, including evolutionary studies, by my group: Flores et al. PNAS (2011).  Obviously a complete evolutionary history in each study is not available, but the idea that the data is “completely lacking” overstates the case: http://www.pnas.org/content/early/2011/06/23/1101595108.abstract.  In addition Justin Meyer (who is acknowledged on this page) has done experimental coevolution between phages and bacteria, including sequencing and found very intriguing patterns of how coevolution takes place.  Again, it’s not everything, but it’s not “completely lacking” either.

::''As we said above, we have been overly critical of the literature on experimental biological evolution. We consider it a mistake to have excluded the meta-analysis of laboratory studies carried out by Weitz and his team, since that paper studies host-phage interactions across a broad spectrum of taxa, habitat and mode selection. This is a very good review of the empirical biological evolutionary studies of interacting taxa in a community context. The nested structure found and the absence of evidence for modularity is, to our knowledge, the first step towards investigating the interplay between evolutionary processes and network structure in laboratory experiments. Recognition of that paper is clearly needed since it lays at the heart of the main goal of this topic page. Accordingly, we have commented on the main messages of that paper in our introductory section:'' &quot;The challenge of studying coevolution in a community context can be addressed theoretically via mathematical modeling and simulation, by looking at the ancient footprint of the evolutionary history that still persists in ecological patterns we observe today, and by performing experiments with microorganisms in the laboratory. In spite of the long time scales involved and the substantial effort that is necessary to isolate and quantify small samples, the latter approach of testing biological evolution in the lab has been successful over the last two decades. Studying the evolution of interspecific interactions has been, however, a much more difficult task when dealing with webs of multiple interacting species. The meta-analysis of host-phage interactions across a broad spectrum of taxa and habitat carried out by Flores and his team encapsulates efforts in laboratory experiments to explore coevolving interactions in a community context. This work is one of the first steps towards experimental investigation of the interplay between evolutionary processes and network structure in biological systems&quot;. ''We have also included a reference to Justin Meyer’s paper, which was published after our original submission. We thank the reviewer for reminding us to add this before finalizing it.'' 

*	This section is rather short, what is the objective?

:: ﻿''Since the goal of the Topic Pages is to introduce a new computational method to a broad audience emphasizing its potential as a research tool, we have presented some open questions that can be addressed by using this approach here. Following the reviewer suggestion (see his &quot;Summary&quot;), this section is now entitled &quot;Research directions&quot;. As was suggested by the second reviewer, we have now added a very interesting question regarding the diversity-stability debate when different types of interactions are taken into account.''

==  Review by Chris Adami ==

This is an interesting topic page, highlighting a new usage of digital evolution: the evolution of antagonistic and/or mutualistic interactions between digital organisms. While there are Wiki pages for both Avida and [[wp:Tierra_(computer simulation)|Tierra]], it is nice to see some of the history of digital life research covered here. The piece is perhaps a little heavy-handed in dealing with experimental evolution work (as noted by the first reviewer), but this is easily amended. It is difficult for me to assess how accessible this piece is to life scientists (perhaps because I'm too familiar with Avida), but in my experience readers fill in missing details by reading the literature. 

::''We appreciate very much the general assessment made by the reviewer. He has synthesized in one line the main goal of this topic page:'' &quot;... highlighting a new usage of digital evolution: the evolution of antagonistic and/or mutualistic interaction between digital organisms&quot;. ''This is certainly the key message and we would like to add that this new usage aims at help us understand how coevolution shapes the structure of species interaction networks. Inspired by the clarity and simplicity of this one-sentence summary, we have reworded the beginning of the last paragraph of the introductory section:'' &quot;﻿This topic page emphasizes new research avenues using digital evolution, where ecological interactions can evolve between antagonistic/mutualistic digital organisms. Since the emergence and diversification of coevolving interactions in a community context is difficult to study in nature, the use of self-replicating computer programs can help us understand how coevolution shapes the structure of species interaction networks and, in turn, how changes in the overall structure of the web (e.g., through extinction of taxa or the introduction of invasive species) affect the evolution of a given species. Evolving digital ecological networks will create opportunities for enhanced cross-talk between computer scientists and evolutionary biologists&quot;.

::''We are aware that we have been overly critical of the literature on experimental biological evolution (see our reply to the first reviewer) due to our enthusiasm for emphasizing the incorporation of ecology into evolutionary studies dealing with communities of interacting organisms. We have clarified our motivation and removed unnecessary criticisms as a justification for our arguments.''

::''In addition, in response to this review we have tried to improve the readability of the topic for biologists/ecologists and we honestly think, since the first author of this topic page is an ecologist, that life scientists will fill in missing details by reading the literature (as the reviewer also pointed out).''

I think that the section &quot;Adding ecology&quot; should be expanded to make it clearer. Also, I am unsure about whether limited resources are used in the host-parasite interactions, and what the impact of those are. Finally, mutualistic interactions are barely explained. How do parasites interact mutualistically with the host? Or are mutualistic interactions only possible for non-parasitic interactions between avidian hosts?

::''We have reorganized the topic page by moving the content of the previous &quot;Adding ecology&quot; subsection to a more detailed section of &quot;Digital interactions&quot; in which antagonistic and mutualistic digital interactions have been better explained under three different subsections: host-parasite, mutualistic, and predator-prey interactions. We think the ms has improved in terms of clarity regarding the implementation of  the interactions between digital organisms.''

::''In the case of the host-parasite interactions, there is no necessary reason limited resources have to be used. Several ongoing projects with host-parasite interactions use limited resources and several do not. Instead, we opted to expand the mutualistic interaction example as requested by the reviewer. In doing so, we also included one example implementation that explain a bit about how resources may be used. We hope this new expanded section answers any further questions about mutualistic interactions in Avida.'' 

The section &quot;Research&quot; should probably be entitled &quot;Research Questions&quot;, because that's really what is presented there. Perhaps another question that can be addressed here is the stability of the networks that form. This is a very controversial  topic, and there is a recent paper in Science http://www.sciencemag.org/content/337/6092/349.abstract that discusses the stability of ecological networks with mixed interaction types (antagonistic and mutualistic). The formation and evolution of these networks is not well-studied, and perhaps digital organism are a way to address the stability issue from an &quot;experimental&quot; point of view.

::''We agree. This was also a point stressed by the first reviewer. It is now entitled &quot;Research directions&quot; because that is really what is presented there. We have to remind ourselves that this is not a research paper but a topic page in which the goal is to introduce a new computational tool for studying the evolution of species interaction networks in artificial evolving systems. It is a very good point to incorporate the potential of this approach to shed light on the diversity-stability debate (i.e., whether or not more diverse communities enhance the stability of ecological networks). But species diversity if just half of the story. The recent paper published in Science by Mougi and Kondoh (Diversity of interaction types and ecological community stability) pointed out by the reviewer, focuses on the other half of the story: diversity in interaction types. We have added the following text to the &quot;Research directions&quot; section:'' &quot;There is a long-standing debate whether more diverse communities enhance the stability of ecological networks commonly called the stability-diversity debate. Until recently, the discussion has been focused on one component of biodiversity: species diversity. However, research has begun dealing with another component of biodiversity: diversity in species interaction types. Mathematical models show that a mixture of antagonistic and mutualistic interactions can stabilize population dynamics and that the loss of one interaction type may critically destabilize the ecosystem. Studies with digital organisms can shed light on this debate from an empirical perspective since the types of interactions included can be experimentally manipulated and the stability of the resulting evolving digital ecological network is measurable&quot;.

Minor comment: in the Acknowledgements, perhaps the word &quot;largely&quot; should be replaced, because it implies that the comments of those that are thanked improved the manuscript &quot;for the most part&quot; only. Unless this is precisely what the authors intend to imply.

::''We have reworded the Acknowledgements section, which now reads:'' &quot;﻿We thank Simon A. Levin, Jordi Bascompte, Justin Meyer and other members of the BEACON Center, for useful discussions, comments and suggestions that have contributed to the initial development of the manuscript&quot;.</text>
    </revision>
    <revision>
      <id>1896</id>
      <timestamp>2012-10-05T22:30:08Z</timestamp>
      <contributor>
        <username>Mfortuna</username>
        <id>10</id>
      </contributor>
      <comment>/* History */</comment>
      <text xml:space="preserve" bytes="34159">== Wikification ==

Thanks for the first draft. A few pointers to wikification (now made more explicit in the [[Topic Pages|Topic Page guidelines]]): The current version of the article does not have any links to Wikipedia articles on related subjects. It should. Moreover, the lead section should follow the guidelines laid out [[wp:WP:LEAD|here]] - in particular, it should provide a concise definition of the subject. For reference formatting, various templates exist at Wikipedia that make life easy in terms of completing bibliographic metadata on the basis of a standard ID like DOI or PMID. Please let us know if you need assistance with any of that. --[[User:Daniel Mietchen|Daniel Mietchen]] 19:15, 17 April 2012 (PDT)
:I have started the wikification. Will get back to it. This should not affect the review. --[[User:Daniel Mietchen|Daniel Mietchen]] 21:10, 6 June 2012 (PDT)

::It seems like this wiki only includes the pmid template, is that correct? One or two of our citations has a DOI but not a PubMedID. No worries if not, I was just curious if I was just doing something wrong. --[[User:Zamanlui|Zamanlui]] 11:44, 14 June 2012 (PDT)

:::We use Wikipedia-derived templates very sparsely here, for reasons of licensing. To link to a doi, you can use something like [[doi:10.1371/journal.pcbi.1002445]] or [[doi:10.1371/journal.pcbi.1002446|this]]. --[[User:Daniel Mietchen|Daniel Mietchen]] 15:09, 27 June 2012 (PDT)

=== Image format ===
Figures 1 and 3 are currently provided as [[wp:PNG|PNG]] but would be much more reusable if available as [[wp:SVG|SVG]], so I would be grateful if you could upload a SVG version thereof. Thanks! --[[User:Daniel Mietchen|Daniel Mietchen]] 18:25, 21 September 2012 (PDT)

::''Done''

==  Review by Joshua Weitz ==

=== Summary ===
I think a wiki page on this topic is timely and needed.  Part of the reason is that the digital evolution field utilizes environments/jargon that are likely to be just as foreign to a molecular biologist as molecular biology is to a classically-trained computer scientist.  In addition, the digital evolution field has seen a number of major developments, coinciding with an increased interest in experimental evolution.  However, the current topic page has a long way to go to try and bridge this gap.  If it does, it could substantially help communication and cross-talk between computer scientists and evolutionary biologists.  I hope my comments are helpful in trying to reach this goal. In revising this page, please consider the following questions:

::''We appreciate very much the positive and constructive comments made by the reviewer. His concerns about this topic page are well supported and we have tried to take advantage of them for improving the page. We hope, as he certainly pushes for advance, that this topic page helps advance communication and cross-talk between computer scientists and evolutionary biologists. That is our ultimate goal. Indeed, these new topic pages by PLoS Computational Biology seem like a great step towards the sort of community required to bridge this gap, where authors can seed “living” articles on wikipedia.''

1. Is this topic page meant to enable a biologist to implement and/or understand how a particular digital model of coevolution works? Or, to help a CS person build digital evolution models?  Or both?  I think the objective needs to be clearer from the outset.

::''The goal is to make a bridge between these two research fields. This is a collaboration between an ecologist and computer scientists to introduce a new empirical tool for studying the evolution of species interaction networks in artificial evolving systems. The key term here is interaction networks, not only digital evolution (which has been studied for the last 15 years). To make this objective clearer, we have reorganized the sections of the topic page and explicitly highlighted this point in the new section entitled &quot;Inspiration&quot;:'' &quot;This topic page highlights new research avenues enabled by the advent of evolutionary research environments in digital systems. It will help create opportunities for enhanced cross-talk between computer scientists and evolutionary biologists. Research using self-replicating computer programs complements laboratory efforts by broadening the breadth of viable experiments focused on the emergence and diversification of coevolving interactions in complex communities&quot;. 

2.  The article focuses on digital models of a certain kind, but does not discuss coevolutionary studies based on ODE models, many of which have internal states, e.g. see the work of Childs et al. (Evolution, 2012) (disclosure: I am a corresponding author on that study) and Weinberger et al. (PLoS Comp Biol, 2012) on coevolutionary dynamics induced by a newly discovered form of adaptive immunity in bacteria/archaea called “CRISPR/Cas immune defense”.  Do these models fit the definition?  I don’t think the authors necessarily need to include them, however my point is that the article should be clearer on its scope and what is meant by “computer programs”.  

::''We have tried to clarify this point in the definition of &quot;evolving digital ecological networks&quot;, at the beginning of the topic page, and in the “Digital organism” section. The novelty of our approach is to explore the networks of ecological interactions between digital organisms, i.e. &quot;self-replicating computer programs that ﻿evolve in an open-ended way&quot;, as they have been implemented and defined in artificial life software platforms like Avida. The goal of this topic page is not the introduction of a particular model of coevolution (that, as the reviewer said, can be studied using mathematical models based on ODEs), but a research platform for collecting data for studying different mechanisms of coevolution in a community context. To make this point clear, we have expanded the introductory section  and the description of the interactions between digital organisms in three subsections entitled &quot;Host-parasite interactions&quot;, &quot;Mutualistic  interactions&quot;, and &quot;Predator-prey interactions&quot;.''

3. What is the point of the research section? It is largely speculative, yet many articles have been written on AVIDA/Tierra/etc.  Are these research directions or conclusions from research?   

::''﻿The reviewer is definitely right. This question was also raised by the other reviewer. Since this is not a research paper, our aim is to highlight some open questions that can be addressed by using this approach (some of which we are already working on). Following the reviewer's suggestion, this section is now entitled &quot;Research directions&quot; (see also our related reply in the &quot;Minor comments&quot;).''

=== Major comments ===
1. I don’t think it is necessary to criticize experimental evolution studies as being too hard, too slow, etc. as a means to justify the use of digital coevolution studies.  In fact such criticism is counter-productive.  The reality is that Richard Lenski, his colleagues, and their peers, have been developing experimental methods to test biological evolution for decades. These methods are becoming increasingly standard, and at least for microbes, testing evolution is no longer a pie-in-the-sky idea.  I think greater caution and respect to the innovations of the experimentalists is in order here.   The section in the Introduction should be recast substantially. The point to be made is to emphasize the positive contribution that models can make in this area, because ultimately, biologists are interested in how evolution takes place in “real” systems, and not within the “digital world” (I say this knowing full well that there are an increasingly number of “real digital worlds” for which these studies may also be relevant).

::''We are aware that we have been overly critical of the literature on experimental biological evolution. This was due to our enthusiasm for the novel incorporation of ecology into digital evolutionary studies of communities of interacting organisms. Our goal does not focus on testing evolution (for which there is a rich body of knowledge), but on incorporating ecology in to experimental evolution studies. Indeed, we know the excellent work carried out by Richard Lenski and his team very well (the second author of this topic page is doing part of his PhD research in Lenski’s lab). However, the reviewer is certainly right when suggesting that our criticism is counter-productive. We have taken his advice and improved the introduction to emphasize the contribution that the digital evolution of interactions can make in this area (see our reply to this in the &quot;Minor comments&quot; section below).''

2. It is true that digital environments do not include the “limitations evolutionary biologists typically face”. However, utilizing digital environments comes with a substantial caveat: do the microscale rules influence the types of structures that evolutioanr biologists would like to understand?  If so, how then does the choice of “substrate” i.e., logic gates vs. nucleic acids, affect predictions?  I believe an additional section needs to be included on caveats in translating predictions of evolving digital communities to biological systems.  Otherwise the claims in the last paragraph of the Introduction may seem overly optimistic: “Evolving digital organisms within ecological networks can help to elucidate how selection on one species affects the evolution of links among the other species throughout the web”…. Why might this not be the case?  The lack of text on this topic will not be reassuring to a reader unfamiliar with this literature.

::''Although we are looking for general principles that can help understand what happens in ecological communities, it is true that we should include potential caveats when translating predictions of evolving digital webs to biological systems. In order to address these limitations we have incorporated the following paragraph at the end of the topic page:'' &quot;The study of self-replicating and evolving computer programs offers a tantalizing glimpse into the evolution of interactions among organisms that do not share any ancestry with biochemical life of Earth. This comes with potential caveats in translating predictions of evolving digital networks to biological ones because mechanistic details differ substantially between interacting digital organisms and interacting biological organisms. Nevertheless, these digital networks contain the necessary components for ongoing coevolutionary dynamics in large webs of interacting organisms. In spite of the differences between biological and digital evolution, the study of evolving digital ecological networks can lead to predictive understanding of natural dynamics. Because the general operational processes (e.g., Darwinian evolution, mutualism, parasitism, etc.) do not differ, studies utilizing digital networks will uncover rules common to, and operating on and within, ecological networks. Together with microbial experiments, they create opportunities for furthering our understanding of the interplay between ecological and evolutionary processes among interacting species&quot;.

=== Minor comments:===
====Stylistic====
* References seem to be missing/badly hyperlinked (i.e., lots of [wp:…] type of elements in the text)

::''We apologize for the formatting of the article upon review. We were likely in the process of adding more wikipedia links to the web version while it was being reviewed. We have fixed the links that were badly hyperlinked: patterns of interactions, simulation, stacks, insertions, deletions, and ecological networks. The use of hyperlinked elements was a requirement of the journal for the Topic Pages since &quot;at the point of publication, the Topic Page will be added to Wikipedia, becoming a living page that can be edited and updated by the community&quot;.''

====Introduction====
*	are not evolving -&gt; do not evolve

::''Corrected.''

*	Figure 1: species coevolving within large networks (shouldn’t there be a citation to the “diffuse coevolution” work from the 1980s and 1990s on these ideas)

::''The reviewer is correct, we should have referenced the &quot;diffuse coevolution&quot; ideas that Janzen originally proposed. We do want to be careful not to misinterpret diffuse coevolution to mean the confusion of pair-wise adaptation between interacting species, and rather that it is an additional level at which selective pressures may occur. In other words, we want to stress the importance of thinking about a network context where specific interactions between species exist and how those interactions shape coevolutionary pressures. The following sentences have been added to the introductory section:'' &quot;﻿The concept of diffuse coevolution, where adaptation is in response to a suite of biotic interactions, was the first step towards a framework unifying relevant theories in community ecology and coevolution. Understanding how individual interactions within networks influence coevolution, and conversely how coevolution influences the overall structure of networks, requires an appreciation for how pair-wise interactions change due to their broader community contexts as well as how this community context shapes selective pressures. Accordingly, research is now focusing on how reciprocal selection influences and is embedded within the structure of multispecies interactive webs, not only on particular species&quot;.

*	Figure 3 is referenced in text before Figure 2 is.

::''We have corrected this by interchanging the order of the figures to follow the current, reorganized flow of the topic page.''

*	The examples section needs to take a step back, I feel I am midway through an article.  This is the first example of what a digital evolving organism is.  Please define and go slowly here.

::''It is true that the previous organization of the topic page was confusing (in part because the topic pages template is quite different from an standard research paper). We have now removed that section and expanded the “Implementation” section, including a better explanation of what a digital organism is and the types of interactions implemented so far.''

*	Figure 2 needs to be improved: where is the digital organism?  You talk about in the legend, but it is not labeled in the Figure.   I would suggest more of a multi-scale figure, step back and draw circles representing digital organisms, and then let us look inside to see what they’re made of, and then show how things change.  So much is happening in this Figure that I’m afraid only those who already know this field will understand it.

::''We believe this was a problem caused by the previous order of the figures. Figure 2 is now Figure 3. The new order allows the reader to grasp what a digital organism is and how the self-replication process takes place. With this change, we believe the reader is prepared to understand how the digital organism interacts with the environment by performing logical computations (tasks). The main message of the figure is not to illustrate what a digital organism is made of (which can be seen in what is now Figure 2), but to show that it can express different phenotypes depending on the tasks it performs. We believe this is the key figure of our topic page. Although we recognize that it condenses a lot of information, we think it is better to have all the panels in the same figure in order to facilitate the understanding of the piece as a whole. However, if the reviewer still feels it is better to split this figure in multiple parts, we will be willing to do so, since it depicts key elements of evolving digital ecological networks.''

====History====
*	The “Adding ecology” section is highly jargonized.  For example: “Phenotypic convergence in species within the same trophic level and trait complementarity in interacting partners have been recently identified as the outcome of the coevolutionary process in mutualistic networks using individual-based simulations.” What does this mean???

::''We agree with the reviewer about the organization and terminology used in this section. We have reorganized the topic page to improve the rationale behind the way interactions between digital organisms are implemented  in this artificial life software platform, including changing the highlighted phrases pointed out by the reviewer. We have removed the section &quot;Adding ecology&quot; and expanded the description of the interactions between digital organisms in three different subsections entitled “Host-parasite interactions”, &quot;Mutualistic  interactions&quot;, and &quot;Predator-prey interactions&quot;, all of them located within the section &quot;Digital interactions&quot;.'' 

*	Tierra has no wiki page.  Avida has a minimal page, and yet the current history does not really fill in the gaps as well.  What is the plan to bulk this up?

::''We would like to thank the reviewer for pointing out our lack of a hyperlink to the Tierra wiki page, http://en.wikipedia.org/wiki/Tierra_(computer_simulation), and it is now referenced and linked in the main text (&quot;Coreworld subsection&quot;). By following an external link within that wiki page, the Tierra home page (http://life.ou.edu/tierra/) can be reached. The later has quite a lot information about this artificial life software platform. However, it is true that Avida has a minimal page in Wikipedia (http://en.wikipedia.org/w/index.php?title=Avida). But, from that wiki page there is an external link pointing to the Avida download page (http://avida.devosoft.org/). Nevertheless, in order to facilitate the reader's access to the Avida research platform, we have included the following sentence in the &quot;Avida&quot; subsection:'' &quot;﻿Devolab (http://devolab.msu.edu/) at the BEACON center currently continues the development of Avida&quot;. ''While we agree that the history section is short, we do not think that this topic page is the appropriate outlet for a broader treatment of the digital life’s history. Instead we aimed to provide enough context for those interested in the history of the field to find further information.''

====Implementation====
*	Figure 3: “the experimenter” -&gt; “the modeler”. 

::''We don’t agree with the reviewer here. Avida is a experimental research tool in which researchers design experiments, not models.''

*       Figure 3: Also there are many undefined terms here.  Does a non-CS person need to know these details?  What are the letters?  Why are there two circles?  The animation seems beautiful, but I would strongly suggest a voiceover to link the animation and the caption.  The animation lasts for 30 seconds, but just reading the caption quickly takes longer than that.  I would suggest a voice-over (or closed-caption text) that walks the reader slowly through this Figure.  This is a key Figure and yet right now, for non-experts, the mental leap between this figure and the caption will be difficult to say the least.

::''In order to have a smooth flow while keeping the reader engaged, Figure 3 is now Figure 2. We have expanded the text in the figure legend in order to improve the clarity of what a digital organism is. We explicitly made reference to what is located on the right and on the left:'' “&quot;The circular genome of a digital organism, on the left, consists of a set of instructions (represented here as letters)&quot;. [...] &quot;The experimenter determines the probability of mutations, such as copy mutations that occur when occasionally instructions are copied incorrectly, and instead a randomly chosen instruction is written (as it can be seen in the offspring, on the right)&quot;. ''It is true that reading the caption takes longer than watching the animation. However, we honestly believe that the main message of the figure can be understood with a quick look at it, since it only represents the set of instructions a digital organism is made of and how mutations can occur during the copy process. Explaining what each instruction means will reduce the readability of the topic page. The reference and the direct link to Avida-ED is given at the end of the legend so that anyone interested in more details can easily get them. We agree that the description of the three pointers is too detailed for life scientists, but we decided to explain them since they appear during the animation. If we are not wrong, the animation will appear only in the wiki page, while in the printed topic page this figure will show the last frame of the animation. That is, it will depict the two digital organisms (the parent on the left and the offspring on the right) at the end of the self-replication process. For the printed version the following sentences (those we think are pointed out by the reviewer as too detailed and unnecessary) can be removed, reducing the time needed for reading the figure legend:'' &quot;﻿Initially, all three hardware pointers are in the same location, the r instruction. As execution begins, the instruction pointer (indicated by an i) advances. The first few instructions allocate space for the offspring, and move the write-head pointer into that space (indicated by a w). The flow pointer, indicated by an f, is used to move other pointers, such as the instruction pointer, to specified locations. The process of self replication is carried out by a set of instructions at the end of the genome commonly referred to as the copy-loop. When execution reaches the copy-loop, the flow pointer is used to re-enter a loop that advances the read and write heads and copies instructions from the parent genome (read-head) to the offspring genome (write-head). Arcs inside the circular genome represent the execution flow, showing most of the CPU cycles being spent during the copying process&quot;.

*	32-bit? Really?  Is 64-bit or 16-bit not allowed?

::''The reviewer was correct in pointing out that this was an unnecessary detail to include. The reference has since been removed. But, to answer the reviewers question: any number of bits may be used, but 16 is short enough to occasionally trigger false-positives during evolutionary runs, 32 is sufficient not to, and thus 64 is overkill.'' 

*	The reference to nand is obscure.  I assume it’s because nand is a universal gate, but do others?  Shouldn’t you say this?

::''We chose to mention NAND since it the only logic function included in Avida’s genetic code by default, and computer scientists may be interested in this particular detail. We have added more context and mentioned that NAND is a universal logic function to this section:'' &quot;Digital organisms can acquire random binary numbers from the environment and are able to manipulate them using their genetic programing language, which includes the logic instruction NAND. With only this logic instruction, digital organisms can compute any other task by stringing together various operations since NAND is a universal logic function&quot;.

*	Figure 4 animation does not work on my browser.

::''The technical editor for Topic Pages (Daniel Mietchen) will help on this. If we are right, the animation will appear only in the wiki page. We believe that the figure legend is clear enough, at it is now, even if it depicts the last frame of the animation. We hope the reviewer can watch the animation now, or at least, one of its frames.''

====Research====
*	Please do not criticize experimentalists unnecessarily as a justification for your argument, e.g.: “but those data are completely lacking for natural systems.” Let me point out a compilation of phage-bacteria interaction networks, including evolutionary studies, by my group: Flores et al. PNAS (2011).  Obviously a complete evolutionary history in each study is not available, but the idea that the data is “completely lacking” overstates the case: http://www.pnas.org/content/early/2011/06/23/1101595108.abstract.  In addition Justin Meyer (who is acknowledged on this page) has done experimental coevolution between phages and bacteria, including sequencing and found very intriguing patterns of how coevolution takes place.  Again, it’s not everything, but it’s not “completely lacking” either.

::''As we said above, we have been overly critical of the literature on experimental biological evolution. We consider it a mistake to have excluded the meta-analysis of laboratory studies carried out by Weitz and his team, since that paper studies host-phage interactions across a broad spectrum of taxa, habitat and mode selection. This is a very good review of the empirical biological evolutionary studies of interacting taxa in a community context. The nested structure found and the absence of evidence for modularity is, to our knowledge, the first step towards investigating the interplay between evolutionary processes and network structure in laboratory experiments. Recognition of that paper is clearly needed since it lays at the heart of the main goal of this topic page. Accordingly, we have commented on the main messages of that paper in our introductory section:'' &quot;The challenge of studying coevolution in a community context can be addressed theoretically via mathematical modeling and simulation, by looking at the ancient footprint of the evolutionary history that still persists in ecological patterns we observe today, and by performing experiments with microorganisms in the laboratory. In spite of the long time scales involved and the substantial effort that is necessary to isolate and quantify small samples, the latter approach of testing biological evolution in the lab has been successful over the last two decades. Studying the evolution of interspecific interactions has been, however, a much more difficult task when dealing with webs of multiple interacting species. The meta-analysis of host-phage interactions across a broad spectrum of taxa and habitat carried out by Flores and his team encapsulates efforts in laboratory experiments to explore coevolving interactions in a community context. This work is one of the first steps towards experimental investigation of the interplay between evolutionary processes and network structure in biological systems&quot;. ''We have also included a reference to Justin Meyer’s paper, which was published after our original submission. We thank the reviewer for reminding us to add this before finalizing it.'' 

*	This section is rather short, what is the objective?

:: ﻿''Since the goal of the Topic Pages is to introduce a new computational method to a broad audience emphasizing its potential as a research tool, we have presented some open questions that can be addressed by using this approach here. Following the reviewer suggestion (see his &quot;Summary&quot;), this section is now entitled &quot;Research directions&quot;. As was suggested by the second reviewer, we have now added a very interesting question regarding the diversity-stability debate when different types of interactions are taken into account.''

==  Review by Chris Adami ==

This is an interesting topic page, highlighting a new usage of digital evolution: the evolution of antagonistic and/or mutualistic interactions between digital organisms. While there are Wiki pages for both Avida and [[wp:Tierra_(computer simulation)|Tierra]], it is nice to see some of the history of digital life research covered here. The piece is perhaps a little heavy-handed in dealing with experimental evolution work (as noted by the first reviewer), but this is easily amended. It is difficult for me to assess how accessible this piece is to life scientists (perhaps because I'm too familiar with Avida), but in my experience readers fill in missing details by reading the literature. 

::''We appreciate very much the general assessment made by the reviewer. He has synthesized in one line the main goal of this topic page:'' &quot;... highlighting a new usage of digital evolution: the evolution of antagonistic and/or mutualistic interaction between digital organisms&quot;. ''This is certainly the key message and we would like to add that this new usage aims at help us understand how coevolution shapes the structure of species interaction networks. Inspired by the clarity and simplicity of this one-sentence summary, we have reworded the beginning of the last paragraph of the introductory section:'' &quot;﻿This topic page emphasizes new research avenues using digital evolution, where ecological interactions can evolve between antagonistic/mutualistic digital organisms. Since the emergence and diversification of coevolving interactions in a community context is difficult to study in nature, the use of self-replicating computer programs can help us understand how coevolution shapes the structure of species interaction networks and, in turn, how changes in the overall structure of the web (e.g., through extinction of taxa or the introduction of invasive species) affect the evolution of a given species. Evolving digital ecological networks will create opportunities for enhanced cross-talk between computer scientists and evolutionary biologists&quot;.

::''We are aware that we have been overly critical of the literature on experimental biological evolution (see our reply to the first reviewer) due to our enthusiasm for emphasizing the incorporation of ecology into evolutionary studies dealing with communities of interacting organisms. We have clarified our motivation and removed unnecessary criticisms as a justification for our arguments.''

::''In addition, in response to this review we have tried to improve the readability of the topic for biologists/ecologists and we honestly think, since the first author of this topic page is an ecologist, that life scientists will fill in missing details by reading the literature (as the reviewer also pointed out).''

I think that the section &quot;Adding ecology&quot; should be expanded to make it clearer. Also, I am unsure about whether limited resources are used in the host-parasite interactions, and what the impact of those are. Finally, mutualistic interactions are barely explained. How do parasites interact mutualistically with the host? Or are mutualistic interactions only possible for non-parasitic interactions between avidian hosts?

::''We have reorganized the topic page by moving the content of the previous &quot;Adding ecology&quot; subsection to a more detailed section of &quot;Digital interactions&quot; in which antagonistic and mutualistic digital interactions have been better explained under three different subsections: host-parasite, mutualistic, and predator-prey interactions. We think the ms has improved in terms of clarity regarding the implementation of  the interactions between digital organisms.''

::''In the case of the host-parasite interactions, there is no necessary reason limited resources have to be used. Several ongoing projects with host-parasite interactions use limited resources and several do not. Instead, we opted to expand the mutualistic interaction example as requested by the reviewer. In doing so, we also included one example implementation that explain a bit about how resources may be used. We hope this new expanded section answers any further questions about mutualistic interactions in Avida.'' 

The section &quot;Research&quot; should probably be entitled &quot;Research Questions&quot;, because that's really what is presented there. Perhaps another question that can be addressed here is the stability of the networks that form. This is a very controversial  topic, and there is a recent paper in Science http://www.sciencemag.org/content/337/6092/349.abstract that discusses the stability of ecological networks with mixed interaction types (antagonistic and mutualistic). The formation and evolution of these networks is not well-studied, and perhaps digital organism are a way to address the stability issue from an &quot;experimental&quot; point of view.

::''We agree. This was also a point stressed by the first reviewer. It is now entitled &quot;Research directions&quot; because that is really what is presented there. We have to remind ourselves that this is not a research paper but a topic page in which the goal is to introduce a new computational tool for studying the evolution of species interaction networks in artificial evolving systems. It is a very good point to incorporate the potential of this approach to shed light on the diversity-stability debate (i.e., whether or not more diverse communities enhance the stability of ecological networks). But species diversity if just half of the story. The recent paper published in Science by Mougi and Kondoh (Diversity of interaction types and ecological community stability) pointed out by the reviewer, focuses on the other half of the story: diversity in interaction types. We have added the following text to the &quot;Research directions&quot; section:'' &quot;There is a long-standing debate whether more diverse communities enhance the stability of ecological networks commonly called the stability-diversity debate. Until recently, the discussion has been focused on one component of biodiversity: species diversity. However, research has begun dealing with another component of biodiversity: diversity in species interaction types. Mathematical models show that a mixture of antagonistic and mutualistic interactions can stabilize population dynamics and that the loss of one interaction type may critically destabilize the ecosystem. Studies with digital organisms can shed light on this debate from an empirical perspective since the types of interactions included can be experimentally manipulated and the stability of the resulting evolving digital ecological network is measurable&quot;.

Minor comment: in the Acknowledgements, perhaps the word &quot;largely&quot; should be replaced, because it implies that the comments of those that are thanked improved the manuscript &quot;for the most part&quot; only. Unless this is precisely what the authors intend to imply.

::''We have reworded the Acknowledgements section, which now reads:'' &quot;﻿We thank Simon A. Levin, Jordi Bascompte, Justin Meyer and other members of the BEACON Center, for useful discussions, comments and suggestions that have contributed to the initial development of the manuscript&quot;.</text>
    </revision>
    <revision>
      <id>1897</id>
      <timestamp>2012-10-05T22:31:46Z</timestamp>
      <contributor>
        <username>Mfortuna</username>
        <id>10</id>
      </contributor>
      <comment>/* Implementation */</comment>
      <text xml:space="preserve" bytes="34258">== Wikification ==

Thanks for the first draft. A few pointers to wikification (now made more explicit in the [[Topic Pages|Topic Page guidelines]]): The current version of the article does not have any links to Wikipedia articles on related subjects. It should. Moreover, the lead section should follow the guidelines laid out [[wp:WP:LEAD|here]] - in particular, it should provide a concise definition of the subject. For reference formatting, various templates exist at Wikipedia that make life easy in terms of completing bibliographic metadata on the basis of a standard ID like DOI or PMID. Please let us know if you need assistance with any of that. --[[User:Daniel Mietchen|Daniel Mietchen]] 19:15, 17 April 2012 (PDT)
:I have started the wikification. Will get back to it. This should not affect the review. --[[User:Daniel Mietchen|Daniel Mietchen]] 21:10, 6 June 2012 (PDT)

::It seems like this wiki only includes the pmid template, is that correct? One or two of our citations has a DOI but not a PubMedID. No worries if not, I was just curious if I was just doing something wrong. --[[User:Zamanlui|Zamanlui]] 11:44, 14 June 2012 (PDT)

:::We use Wikipedia-derived templates very sparsely here, for reasons of licensing. To link to a doi, you can use something like [[doi:10.1371/journal.pcbi.1002445]] or [[doi:10.1371/journal.pcbi.1002446|this]]. --[[User:Daniel Mietchen|Daniel Mietchen]] 15:09, 27 June 2012 (PDT)

=== Image format ===
Figures 1 and 3 are currently provided as [[wp:PNG|PNG]] but would be much more reusable if available as [[wp:SVG|SVG]], so I would be grateful if you could upload a SVG version thereof. Thanks! --[[User:Daniel Mietchen|Daniel Mietchen]] 18:25, 21 September 2012 (PDT)

::''Done''

==  Review by Joshua Weitz ==

=== Summary ===
I think a wiki page on this topic is timely and needed.  Part of the reason is that the digital evolution field utilizes environments/jargon that are likely to be just as foreign to a molecular biologist as molecular biology is to a classically-trained computer scientist.  In addition, the digital evolution field has seen a number of major developments, coinciding with an increased interest in experimental evolution.  However, the current topic page has a long way to go to try and bridge this gap.  If it does, it could substantially help communication and cross-talk between computer scientists and evolutionary biologists.  I hope my comments are helpful in trying to reach this goal. In revising this page, please consider the following questions:

::''We appreciate very much the positive and constructive comments made by the reviewer. His concerns about this topic page are well supported and we have tried to take advantage of them for improving the page. We hope, as he certainly pushes for advance, that this topic page helps advance communication and cross-talk between computer scientists and evolutionary biologists. That is our ultimate goal. Indeed, these new topic pages by PLoS Computational Biology seem like a great step towards the sort of community required to bridge this gap, where authors can seed “living” articles on wikipedia.''

1. Is this topic page meant to enable a biologist to implement and/or understand how a particular digital model of coevolution works? Or, to help a CS person build digital evolution models?  Or both?  I think the objective needs to be clearer from the outset.

::''The goal is to make a bridge between these two research fields. This is a collaboration between an ecologist and computer scientists to introduce a new empirical tool for studying the evolution of species interaction networks in artificial evolving systems. The key term here is interaction networks, not only digital evolution (which has been studied for the last 15 years). To make this objective clearer, we have reorganized the sections of the topic page and explicitly highlighted this point in the new section entitled &quot;Inspiration&quot;:'' &quot;This topic page highlights new research avenues enabled by the advent of evolutionary research environments in digital systems. It will help create opportunities for enhanced cross-talk between computer scientists and evolutionary biologists. Research using self-replicating computer programs complements laboratory efforts by broadening the breadth of viable experiments focused on the emergence and diversification of coevolving interactions in complex communities&quot;. 

2.  The article focuses on digital models of a certain kind, but does not discuss coevolutionary studies based on ODE models, many of which have internal states, e.g. see the work of Childs et al. (Evolution, 2012) (disclosure: I am a corresponding author on that study) and Weinberger et al. (PLoS Comp Biol, 2012) on coevolutionary dynamics induced by a newly discovered form of adaptive immunity in bacteria/archaea called “CRISPR/Cas immune defense”.  Do these models fit the definition?  I don’t think the authors necessarily need to include them, however my point is that the article should be clearer on its scope and what is meant by “computer programs”.  

::''We have tried to clarify this point in the definition of &quot;evolving digital ecological networks&quot;, at the beginning of the topic page, and in the “Digital organism” section. The novelty of our approach is to explore the networks of ecological interactions between digital organisms, i.e. &quot;self-replicating computer programs that ﻿evolve in an open-ended way&quot;, as they have been implemented and defined in artificial life software platforms like Avida. The goal of this topic page is not the introduction of a particular model of coevolution (that, as the reviewer said, can be studied using mathematical models based on ODEs), but a research platform for collecting data for studying different mechanisms of coevolution in a community context. To make this point clear, we have expanded the introductory section  and the description of the interactions between digital organisms in three subsections entitled &quot;Host-parasite interactions&quot;, &quot;Mutualistic  interactions&quot;, and &quot;Predator-prey interactions&quot;.''

3. What is the point of the research section? It is largely speculative, yet many articles have been written on AVIDA/Tierra/etc.  Are these research directions or conclusions from research?   

::''﻿The reviewer is definitely right. This question was also raised by the other reviewer. Since this is not a research paper, our aim is to highlight some open questions that can be addressed by using this approach (some of which we are already working on). Following the reviewer's suggestion, this section is now entitled &quot;Research directions&quot; (see also our related reply in the &quot;Minor comments&quot;).''

=== Major comments ===
1. I don’t think it is necessary to criticize experimental evolution studies as being too hard, too slow, etc. as a means to justify the use of digital coevolution studies.  In fact such criticism is counter-productive.  The reality is that Richard Lenski, his colleagues, and their peers, have been developing experimental methods to test biological evolution for decades. These methods are becoming increasingly standard, and at least for microbes, testing evolution is no longer a pie-in-the-sky idea.  I think greater caution and respect to the innovations of the experimentalists is in order here.   The section in the Introduction should be recast substantially. The point to be made is to emphasize the positive contribution that models can make in this area, because ultimately, biologists are interested in how evolution takes place in “real” systems, and not within the “digital world” (I say this knowing full well that there are an increasingly number of “real digital worlds” for which these studies may also be relevant).

::''We are aware that we have been overly critical of the literature on experimental biological evolution. This was due to our enthusiasm for the novel incorporation of ecology into digital evolutionary studies of communities of interacting organisms. Our goal does not focus on testing evolution (for which there is a rich body of knowledge), but on incorporating ecology in to experimental evolution studies. Indeed, we know the excellent work carried out by Richard Lenski and his team very well (the second author of this topic page is doing part of his PhD research in Lenski’s lab). However, the reviewer is certainly right when suggesting that our criticism is counter-productive. We have taken his advice and improved the introduction to emphasize the contribution that the digital evolution of interactions can make in this area (see our reply to this in the &quot;Minor comments&quot; section below).''

2. It is true that digital environments do not include the “limitations evolutionary biologists typically face”. However, utilizing digital environments comes with a substantial caveat: do the microscale rules influence the types of structures that evolutioanr biologists would like to understand?  If so, how then does the choice of “substrate” i.e., logic gates vs. nucleic acids, affect predictions?  I believe an additional section needs to be included on caveats in translating predictions of evolving digital communities to biological systems.  Otherwise the claims in the last paragraph of the Introduction may seem overly optimistic: “Evolving digital organisms within ecological networks can help to elucidate how selection on one species affects the evolution of links among the other species throughout the web”…. Why might this not be the case?  The lack of text on this topic will not be reassuring to a reader unfamiliar with this literature.

::''Although we are looking for general principles that can help understand what happens in ecological communities, it is true that we should include potential caveats when translating predictions of evolving digital webs to biological systems. In order to address these limitations we have incorporated the following paragraph at the end of the topic page:'' &quot;The study of self-replicating and evolving computer programs offers a tantalizing glimpse into the evolution of interactions among organisms that do not share any ancestry with biochemical life of Earth. This comes with potential caveats in translating predictions of evolving digital networks to biological ones because mechanistic details differ substantially between interacting digital organisms and interacting biological organisms. Nevertheless, these digital networks contain the necessary components for ongoing coevolutionary dynamics in large webs of interacting organisms. In spite of the differences between biological and digital evolution, the study of evolving digital ecological networks can lead to predictive understanding of natural dynamics. Because the general operational processes (e.g., Darwinian evolution, mutualism, parasitism, etc.) do not differ, studies utilizing digital networks will uncover rules common to, and operating on and within, ecological networks. Together with microbial experiments, they create opportunities for furthering our understanding of the interplay between ecological and evolutionary processes among interacting species&quot;.

=== Minor comments:===
====Stylistic====
* References seem to be missing/badly hyperlinked (i.e., lots of [wp:…] type of elements in the text)

::''We apologize for the formatting of the article upon review. We were likely in the process of adding more wikipedia links to the web version while it was being reviewed. We have fixed the links that were badly hyperlinked: patterns of interactions, simulation, stacks, insertions, deletions, and ecological networks. The use of hyperlinked elements was a requirement of the journal for the Topic Pages since &quot;at the point of publication, the Topic Page will be added to Wikipedia, becoming a living page that can be edited and updated by the community&quot;.''

====Introduction====
*	are not evolving -&gt; do not evolve

::''Corrected.''

*	Figure 1: species coevolving within large networks (shouldn’t there be a citation to the “diffuse coevolution” work from the 1980s and 1990s on these ideas)

::''The reviewer is correct, we should have referenced the &quot;diffuse coevolution&quot; ideas that Janzen originally proposed. We do want to be careful not to misinterpret diffuse coevolution to mean the confusion of pair-wise adaptation between interacting species, and rather that it is an additional level at which selective pressures may occur. In other words, we want to stress the importance of thinking about a network context where specific interactions between species exist and how those interactions shape coevolutionary pressures. The following sentences have been added to the introductory section:'' &quot;﻿The concept of diffuse coevolution, where adaptation is in response to a suite of biotic interactions, was the first step towards a framework unifying relevant theories in community ecology and coevolution. Understanding how individual interactions within networks influence coevolution, and conversely how coevolution influences the overall structure of networks, requires an appreciation for how pair-wise interactions change due to their broader community contexts as well as how this community context shapes selective pressures. Accordingly, research is now focusing on how reciprocal selection influences and is embedded within the structure of multispecies interactive webs, not only on particular species&quot;.

*	Figure 3 is referenced in text before Figure 2 is.

::''We have corrected this by interchanging the order of the figures to follow the current, reorganized flow of the topic page.''

*	The examples section needs to take a step back, I feel I am midway through an article.  This is the first example of what a digital evolving organism is.  Please define and go slowly here.

::''It is true that the previous organization of the topic page was confusing (in part because the topic pages template is quite different from an standard research paper). We have now removed that section and expanded the “Implementation” section, including a better explanation of what a digital organism is and the types of interactions implemented so far.''

*	Figure 2 needs to be improved: where is the digital organism?  You talk about in the legend, but it is not labeled in the Figure.   I would suggest more of a multi-scale figure, step back and draw circles representing digital organisms, and then let us look inside to see what they’re made of, and then show how things change.  So much is happening in this Figure that I’m afraid only those who already know this field will understand it.

::''We believe this was a problem caused by the previous order of the figures. Figure 2 is now Figure 3. The new order allows the reader to grasp what a digital organism is and how the self-replication process takes place. With this change, we believe the reader is prepared to understand how the digital organism interacts with the environment by performing logical computations (tasks). The main message of the figure is not to illustrate what a digital organism is made of (which can be seen in what is now Figure 2), but to show that it can express different phenotypes depending on the tasks it performs. We believe this is the key figure of our topic page. Although we recognize that it condenses a lot of information, we think it is better to have all the panels in the same figure in order to facilitate the understanding of the piece as a whole. However, if the reviewer still feels it is better to split this figure in multiple parts, we will be willing to do so, since it depicts key elements of evolving digital ecological networks.''

====History====
*	The “Adding ecology” section is highly jargonized.  For example: “Phenotypic convergence in species within the same trophic level and trait complementarity in interacting partners have been recently identified as the outcome of the coevolutionary process in mutualistic networks using individual-based simulations.” What does this mean???

::''We agree with the reviewer about the organization and terminology used in this section. We have reorganized the topic page to improve the rationale behind the way interactions between digital organisms are implemented  in this artificial life software platform, including changing the highlighted phrases pointed out by the reviewer. We have removed the section &quot;Adding ecology&quot; and expanded the description of the interactions between digital organisms in three different subsections entitled “Host-parasite interactions”, &quot;Mutualistic  interactions&quot;, and &quot;Predator-prey interactions&quot;, all of them located within the section &quot;Digital interactions&quot;.'' 

*	Tierra has no wiki page.  Avida has a minimal page, and yet the current history does not really fill in the gaps as well.  What is the plan to bulk this up?

::''We would like to thank the reviewer for pointing out our lack of a hyperlink to the Tierra wiki page, http://en.wikipedia.org/wiki/Tierra_(computer_simulation), and it is now referenced and linked in the main text (&quot;Coreworld subsection&quot;). By following an external link within that wiki page, the Tierra home page (http://life.ou.edu/tierra/) can be reached. The later has quite a lot information about this artificial life software platform. However, it is true that Avida has a minimal page in Wikipedia (http://en.wikipedia.org/w/index.php?title=Avida). But, from that wiki page there is an external link pointing to the Avida download page (http://avida.devosoft.org/). Nevertheless, in order to facilitate the reader's access to the Avida research platform, we have included the following sentence in the &quot;Avida&quot; subsection:'' &quot;﻿Devolab (http://devolab.msu.edu/) at the BEACON center currently continues the development of Avida&quot;. ''While we agree that the history section is short, we do not think that this topic page is the appropriate outlet for a broader treatment of the digital life’s history. Instead we aimed to provide enough context for those interested in the history of the field to find further information.''

====Implementation====
*	Figure 3: “the experimenter” -&gt; “the modeler”. 

::''We don’t agree with the reviewer here. Avida is a experimental research tool in which researchers design experiments, not models.''

*       Figure 3: Also there are many undefined terms here.  Does a non-CS person need to know these details?  What are the letters?  Why are there two circles?  The animation seems beautiful, but I would strongly suggest a voiceover to link the animation and the caption.  The animation lasts for 30 seconds, but just reading the caption quickly takes longer than that.  I would suggest a voice-over (or closed-caption text) that walks the reader slowly through this Figure.  This is a key Figure and yet right now, for non-experts, the mental leap between this figure and the caption will be difficult to say the least.

::''In order to have a smooth flow while keeping the reader engaged, Figure 3 is now Figure 2. We have expanded the text in the figure legend in order to improve the clarity of what a digital organism is. We explicitly made reference to what is located on the right and on the left:'' “&quot;The circular genome of a digital organism, on the left, consists of a set of instructions (represented here as letters). Some of these instructions are involved in the copy process and others in completing computational tasks. The experimenter determines the probability of mutations. Copy mutations occur when an instruction is copied incorrectly, and is instead replaced by a random instruction in the forming offspring's genome (as can be seen in the offspring, on the right)&quot;. ''It is true that reading the caption takes longer than watching the animation. However, we honestly believe that the main message of the figure can be understood with a quick look at it, since it only represents the set of instructions a digital organism is made of and how mutations can occur during the copy process. Explaining what each instruction means will reduce the readability of the topic page. The reference and the direct link to Avida-ED is given at the end of the legend so that anyone interested in more details can easily get them. We agree that the description of the three pointers is too detailed for life scientists, but we decided to explain them since they appear during the animation. If we are not wrong, the animation will appear only in the wiki page, while in the printed topic page this figure will show the last frame of the animation. That is, it will depict the two digital organisms (the parent on the left and the offspring on the right) at the end of the self-replication process. For the printed version the following sentences (those we think are pointed out by the reviewer as too detailed and unnecessary) can be removed, reducing the time needed for reading the figure legend:'' &quot;﻿Initially, all three hardware pointers are in the same location, the r instruction. As execution begins, the instruction pointer (indicated by an i) advances. The first few instructions allocate space for the offspring, and move the write-head pointer into that space (indicated by a w). The flow pointer, indicated by an f, is used to move other pointers, such as the instruction pointer, to specified locations. The process of self replication is carried out by a set of instructions at the end of the genome commonly referred to as the copy-loop. When execution reaches the copy-loop, the flow pointer is used to re-enter a loop that advances the read and write heads and copies instructions from the parent genome (read-head) to the offspring genome (write-head). Arcs inside the circular genome represent the execution flow, showing most of the CPU cycles being spent during the copying process&quot;.

*	32-bit? Really?  Is 64-bit or 16-bit not allowed?

::''The reviewer was correct in pointing out that this was an unnecessary detail to include. The reference has since been removed. But, to answer the reviewers question: any number of bits may be used, but 16 is short enough to occasionally trigger false-positives during evolutionary runs, 32 is sufficient not to, and thus 64 is overkill.'' 

*	The reference to nand is obscure.  I assume it’s because nand is a universal gate, but do others?  Shouldn’t you say this?

::''We chose to mention NAND since it the only logic function included in Avida’s genetic code by default, and computer scientists may be interested in this particular detail. We have added more context and mentioned that NAND is a universal logic function to this section:'' &quot;Digital organisms can acquire random binary numbers from the environment and are able to manipulate them using their genetic programing language, which includes the logic instruction NAND. With only this logic instruction, digital organisms can compute any other task by stringing together various operations since NAND is a universal logic function&quot;.

*	Figure 4 animation does not work on my browser.

::''The technical editor for Topic Pages (Daniel Mietchen) will help on this. If we are right, the animation will appear only in the wiki page. We believe that the figure legend is clear enough, at it is now, even if it depicts the last frame of the animation. We hope the reviewer can watch the animation now, or at least, one of its frames.''

====Research====
*	Please do not criticize experimentalists unnecessarily as a justification for your argument, e.g.: “but those data are completely lacking for natural systems.” Let me point out a compilation of phage-bacteria interaction networks, including evolutionary studies, by my group: Flores et al. PNAS (2011).  Obviously a complete evolutionary history in each study is not available, but the idea that the data is “completely lacking” overstates the case: http://www.pnas.org/content/early/2011/06/23/1101595108.abstract.  In addition Justin Meyer (who is acknowledged on this page) has done experimental coevolution between phages and bacteria, including sequencing and found very intriguing patterns of how coevolution takes place.  Again, it’s not everything, but it’s not “completely lacking” either.

::''As we said above, we have been overly critical of the literature on experimental biological evolution. We consider it a mistake to have excluded the meta-analysis of laboratory studies carried out by Weitz and his team, since that paper studies host-phage interactions across a broad spectrum of taxa, habitat and mode selection. This is a very good review of the empirical biological evolutionary studies of interacting taxa in a community context. The nested structure found and the absence of evidence for modularity is, to our knowledge, the first step towards investigating the interplay between evolutionary processes and network structure in laboratory experiments. Recognition of that paper is clearly needed since it lays at the heart of the main goal of this topic page. Accordingly, we have commented on the main messages of that paper in our introductory section:'' &quot;The challenge of studying coevolution in a community context can be addressed theoretically via mathematical modeling and simulation, by looking at the ancient footprint of the evolutionary history that still persists in ecological patterns we observe today, and by performing experiments with microorganisms in the laboratory. In spite of the long time scales involved and the substantial effort that is necessary to isolate and quantify small samples, the latter approach of testing biological evolution in the lab has been successful over the last two decades. Studying the evolution of interspecific interactions has been, however, a much more difficult task when dealing with webs of multiple interacting species. The meta-analysis of host-phage interactions across a broad spectrum of taxa and habitat carried out by Flores and his team encapsulates efforts in laboratory experiments to explore coevolving interactions in a community context. This work is one of the first steps towards experimental investigation of the interplay between evolutionary processes and network structure in biological systems&quot;. ''We have also included a reference to Justin Meyer’s paper, which was published after our original submission. We thank the reviewer for reminding us to add this before finalizing it.'' 

*	This section is rather short, what is the objective?

:: ﻿''Since the goal of the Topic Pages is to introduce a new computational method to a broad audience emphasizing its potential as a research tool, we have presented some open questions that can be addressed by using this approach here. Following the reviewer suggestion (see his &quot;Summary&quot;), this section is now entitled &quot;Research directions&quot;. As was suggested by the second reviewer, we have now added a very interesting question regarding the diversity-stability debate when different types of interactions are taken into account.''

==  Review by Chris Adami ==

This is an interesting topic page, highlighting a new usage of digital evolution: the evolution of antagonistic and/or mutualistic interactions between digital organisms. While there are Wiki pages for both Avida and [[wp:Tierra_(computer simulation)|Tierra]], it is nice to see some of the history of digital life research covered here. The piece is perhaps a little heavy-handed in dealing with experimental evolution work (as noted by the first reviewer), but this is easily amended. It is difficult for me to assess how accessible this piece is to life scientists (perhaps because I'm too familiar with Avida), but in my experience readers fill in missing details by reading the literature. 

::''We appreciate very much the general assessment made by the reviewer. He has synthesized in one line the main goal of this topic page:'' &quot;... highlighting a new usage of digital evolution: the evolution of antagonistic and/or mutualistic interaction between digital organisms&quot;. ''This is certainly the key message and we would like to add that this new usage aims at help us understand how coevolution shapes the structure of species interaction networks. Inspired by the clarity and simplicity of this one-sentence summary, we have reworded the beginning of the last paragraph of the introductory section:'' &quot;﻿This topic page emphasizes new research avenues using digital evolution, where ecological interactions can evolve between antagonistic/mutualistic digital organisms. Since the emergence and diversification of coevolving interactions in a community context is difficult to study in nature, the use of self-replicating computer programs can help us understand how coevolution shapes the structure of species interaction networks and, in turn, how changes in the overall structure of the web (e.g., through extinction of taxa or the introduction of invasive species) affect the evolution of a given species. Evolving digital ecological networks will create opportunities for enhanced cross-talk between computer scientists and evolutionary biologists&quot;.

::''We are aware that we have been overly critical of the literature on experimental biological evolution (see our reply to the first reviewer) due to our enthusiasm for emphasizing the incorporation of ecology into evolutionary studies dealing with communities of interacting organisms. We have clarified our motivation and removed unnecessary criticisms as a justification for our arguments.''

::''In addition, in response to this review we have tried to improve the readability of the topic for biologists/ecologists and we honestly think, since the first author of this topic page is an ecologist, that life scientists will fill in missing details by reading the literature (as the reviewer also pointed out).''

I think that the section &quot;Adding ecology&quot; should be expanded to make it clearer. Also, I am unsure about whether limited resources are used in the host-parasite interactions, and what the impact of those are. Finally, mutualistic interactions are barely explained. How do parasites interact mutualistically with the host? Or are mutualistic interactions only possible for non-parasitic interactions between avidian hosts?

::''We have reorganized the topic page by moving the content of the previous &quot;Adding ecology&quot; subsection to a more detailed section of &quot;Digital interactions&quot; in which antagonistic and mutualistic digital interactions have been better explained under three different subsections: host-parasite, mutualistic, and predator-prey interactions. We think the ms has improved in terms of clarity regarding the implementation of  the interactions between digital organisms.''

::''In the case of the host-parasite interactions, there is no necessary reason limited resources have to be used. Several ongoing projects with host-parasite interactions use limited resources and several do not. Instead, we opted to expand the mutualistic interaction example as requested by the reviewer. In doing so, we also included one example implementation that explain a bit about how resources may be used. We hope this new expanded section answers any further questions about mutualistic interactions in Avida.'' 

The section &quot;Research&quot; should probably be entitled &quot;Research Questions&quot;, because that's really what is presented there. Perhaps another question that can be addressed here is the stability of the networks that form. This is a very controversial  topic, and there is a recent paper in Science http://www.sciencemag.org/content/337/6092/349.abstract that discusses the stability of ecological networks with mixed interaction types (antagonistic and mutualistic). The formation and evolution of these networks is not well-studied, and perhaps digital organism are a way to address the stability issue from an &quot;experimental&quot; point of view.
[truncated: 1,025,356 more chars]
